# Supplementary material for: Chronic Alcohol Consumption Reprograms Hepatic Metabolism Through Organelle-Specific Acetylation in Mice
Source: Mol Cell Proteomics. 2025 May 12;24(6):100990. doi: 10.1016/j.mcpro.2025.100990 (PMC12289531; doi:10.1016/j.mcpro.2025.100990)
Supplement: Quant_Files_From_D2Ome.7z [file mmc1.zip]

Archive with 1 entries (1 files):
- mcpro_100990_Quant_Files_From_D2Ome_mmc1.7z
