# Supplementary material for: Chronic Alcohol Consumption Reprograms Hepatic Metabolism Through Organelle-Specific Acetylation in Mice
Source: Mol Cell Proteomics. 2025 May 12;24(6):100990. doi: 10.1016/j.mcpro.2025.100990 (PMC12289531; doi:10.1016/j.mcpro.2025.100990)
Supplement: List_of_raw_files_with_descriptions [file mmc2.xlsx]

## Sheet: LFQ&TurnoverTotal
LFQ and turnover of total proteins from PF and EF mice (n=9/group).
Pair-fed	Ethanol-fed
1_ChrEtOH_PF_0ha_Total-protein	1_ChrEtOH_EF_0ha_Total-protein
1_ChrEtOH_PF_0hb_Total-protein	1_ChrEtOH_EF_0hb_Total-protein
1_ChrEtOH_PF_1ha_Total-protein	1_ChrEtOH_EF_1ha_Total-protein
1_ChrEtOH_PF_1hb_Total-protein	1_ChrEtOH_EF_1hb_Total-protein
1_ChrEtOH_PF_3ha_Total-protein	1_ChrEtOH_EF_3ha_Total-protein
1_ChrEtOH_PF_3hb_Total-protein	1_ChrEtOH_EF_3hb_Total-protein
1_ChrEtOH_PF_8ha_Total-protein	1_ChrEtOH_EF_3hc_Total-protein
1_ChrEtOH_PF_8hb_Total-protein	1_ChrEtOH_EF_8ha_Total-protein
1_ChrEtOH_PF_24ha_Total-protein	1_ChrEtOH_EF_8hc_Total-protein
1_ChrEtOH_PF_24hb_Total-protein	1_ChrEtOH_EF_8hd_Total-protein
1_ChrEtOH_PF_72ha_Total-protein	1_ChrEtOH_EF_24ha_Total-protein
1_ChrEtOH_PF_72hb_Total-protein	1_ChrEtOH_EF_24hb_Total-protein
1_ChrEtOH_PF_168ha_Total-protein	1_ChrEtOH_EF_72ha_Total-protein
1_ChrEtOH_PF_168hb_Total-protein	1_ChrEtOH_EF_72hb_Total-protein
1_ChrEtOH_PF_288ha_Total-protein	1_ChrEtOH_EF_72hc_Total-protein
1_ChrEtOH_PF_288hb_Total-protein	1_ChrEtOH_EF_168ha_Total-protein
1_ChrEtOH_PF_504ha_Total-protein	1_ChrEtOH_EF_168hb_Total-protein
1_ChrEtOH_PF_504hb_Total-protein	1_ChrEtOH_EF_168hc_Total-protein
	1_ChrEtOH_EF_288ha_Total-protein
	1_ChrEtOH_EF_288hb_Total-protein
	1_ChrEtOH_EF_288hc_Total-protein
	1_ChrEtOH_EF_504ha_Total-protein
	1_ChrEtOH_EF_504hb_Total-protein
	1_ChrEtOH_EF_504hc_Total-protein

## Sheet: LFQ&turnoverAcetylated 
LFQ and turnover of acetylated peptides from PF and EF mice (n=9/group).
Pair-fed	Ethanol-fed
2_ChrEtOH_PF_0he_AcK-peptides	2_ChrEtOH_EF_0ha_AcK-peptides
2_ChrEtOH_PF_0hf_AcK-peptides	2_ChrEtOH_EF_0hb_AcK-peptides
2_ChrEtOH_PF_1ha_AcK-peptides	2_ChrEtOH_EF_0hc_AcK-peptides
2_ChrEtOH_PF_1hb_AcK-peptides	2_ChrEtOH_EF_0he_AcK-peptides
2_ChrEtOH_PF_1hd_AcK-peptides	2_ChrEtOH_EF_0hf_AcK-peptides
2_ChrEtOH_PF_1he_AcK-peptides	2_ChrEtOH_EF_1ha_AcK-peptides
2_ChrEtOH_PF_3ha_AcK-peptides	2_ChrEtOH_EF_1hb_AcK-peptides
2_ChrEtOH_PF_3hb_AcK-peptides	2_ChrEtOH_EF_1hc_AcK-peptides
2_ChrEtOH_PF_3he_AcK-peptides	2_ChrEtOH_EF_1hd_AcK-peptides
2_ChrEtOH_PF_3hf_AcK-peptides	2_ChrEtOH_EF_3ha_AcK-peptides
2_ChrEtOH_PF_8ha_AcK-peptides	2_ChrEtOH_EF_3hb_AcK-peptides
2_ChrEtOH_PF_8hb_AcK-peptides	2_ChrEtOH_EF_3he_AcK-peptides
2_ChrEtOH_PF_8he_AcK-peptides	2_ChrEtOH_EF_3hf_AcK-peptides
2_ChrEtOH_PF_8hf_AcK-peptides	2_ChrEtOH_EF_8ha_AcK-peptides
2_ChrEtOH_PF_24ha_AcK-peptides	2_ChrEtOH_EF_8hb_AcK-peptides
2_ChrEtOH_PF_24hb_AcK-peptides	2_ChrEtOH_EF_8hc_AcK-peptides
2_ChrEtOH_PF_24he_AcK-peptides	2_ChrEtOH_EF_8hd_AcK-peptides
2_ChrEtOH_PF_24hf_AcK-peptides	2_ChrEtOH_EF_24ha_AcK-peptides
2_ChrEtOH_PF_72ha_AcK-peptides	2_ChrEtOH_EF_24hb_AcK-peptides
2_ChrEtOH_PF_72hb_AcK-peptides	2_ChrEtOH_EF_24hc_AcK-peptides
2_ChrEtOH_PF_72hf_AcK-peptides	2_ChrEtOH_EF_24hd_AcK-peptides
2_ChrEtOH_PF_72hg_AcK-peptides	2_ChrEtOH_EF_72ha_AcK-peptides
2_ChrEtOH_PF_72hh_AcK-peptides	2_ChrEtOH_EF_72hb_AcK-peptides
2_ChrEtOH_PF_168hb_AcK-peptides	2_ChrEtOH_EF_72hc_AcK-peptides
2_ChrEtOH_PF_168hc_AcK-peptides	2_ChrEtOH_EF_72hd_AcK-peptides
2_ChrEtOH_PF_168he_AcK-peptides	2_ChrEtOH_EF_72hf_AcK-peptides
2_ChrEtOH_PF_168hf_AcK-peptides	2_ChrEtOH_EF_168ha_AcK-peptides
2_ChrEtOH_PF_288ha_AcK-peptides	2_ChrEtOH_EF_168hb_AcK-peptides
2_ChrEtOH_PF_288hc_AcK-peptides	2_ChrEtOH_EF_168hc_AcK-peptides
2_ChrEtOH_PF_288he_AcK-peptides	2_ChrEtOH_EF_168hd_AcK-peptides
2_ChrEtOH_PF_288hf_AcK-peptides	2_ChrEtOH_EF_288ha_AcK-peptides
2_ChrEtOH_PF_504ha_AcK-peptides	2_ChrEtOH_EF_288hb_AcK-peptides
2_ChrEtOH_PF_504hb_AcK-peptides	2_ChrEtOH_EF_288hc_AcK-peptides
2_ChrEtOH_PF_504he_AcK-peptides	2_ChrEtOH_EF_288hd_AcK-peptides
2_ChrEtOH_PF_504hf_AcK-peptides	2_ChrEtOH_EF_288he_AcK-peptides
	2_ChrEtOH_EF_504ha_AcK-peptides
	2_ChrEtOH_EF_504hb_AcK-peptides
	2_ChrEtOH_EF_504hc_AcK-peptides
	2_ChrEtOH_EF_504hd_AcK-peptides

## Sheet: LFQ&TuroverStochiometryHistones
Histones from PF and EF mice (n=10/group).
Pair-fed	Ethanol-fed
3_ChrEtOH_PF_0he_Histones	3_ChrEtOH_EF_0hc_Histones
3_ChrEtOH_PF_0hf_Histones	3_ChrEtOH_EF_0he_Histones
3_ChrEtOH_PF_0hg_Histones	3_ChrEtOH_EF_0hf_Histones
3_ChrEtOH_PF_1ha_Histones	3_ChrEtOH_EF_05ha_Histones
3_ChrEtOH_PF_1hb_Histones	3_ChrEtOH_EF_05hb_Histones
3_ChrEtOH_PF_1hc_Histones	3_ChrEtOH_EF_05hc_Histones
3_ChrEtOH_PF_3ha_Histones	3_ChrEtOH_EF_1ha_Histones
3_ChrEtOH_PF_3hb_Histones	3_ChrEtOH_EF_1hb_Histones
3_ChrEtOH_PF_3hc_Histones	3_ChrEtOH_EF_1hc_Histones
3_ChrEtOH_PF_05ha_Histones	3_ChrEtOH_EF_3ha_Histones
3_ChrEtOH_PF_05hb_Histones	3_ChrEtOH_EF_3hb_Histones
3_ChrEtOH_PF_05hc_Histones	3_ChrEtOH_EF_3hc_Histones
3_ChrEtOH_PF_8ha_Histones	3_ChrEtOH_EF_8ha_Histones
3_ChrEtOH_PF_8hb_Histones	3_ChrEtOH_EF_8hb_Histones
3_ChrEtOH_PF_8hc_Histones	3_ChrEtOH_EF_8hc_Histones
3_ChrEtOH_PF_24ha_Histones	3_ChrEtOH_EF_24ha_Histones
3_ChrEtOH_PF_24hb_Histones	3_ChrEtOH_EF_24hb_Histones
3_ChrEtOH_PF_24hc_Histones	3_ChrEtOH_EF_24hc_Histones
3_ChrEtOH_PF_72ha_Histones	3_ChrEtOH_EF_72ha_Histones
3_ChrEtOH_PF_72hb_Histones	3_ChrEtOH_EF_72hb_Histones
3_ChrEtOH_PF_72hc_Histones	3_ChrEtOH_EF_72hc_Histones
3_ChrEtOH_PF_168ha_Histones	3_ChrEtOH_EF_168ha_Histones
3_ChrEtOH_PF_168hb_Histones	3_ChrEtOH_EF_168hb_Histones
3_ChrEtOH_PF_168hc_Histones	3_ChrEtOH_EF_168hc_Histones
3_ChrEtOH_PF_288ha_Histones	3_ChrEtOH_EF_288ha_Histones
3_ChrEtOH_PF_288hb_Histones	3_ChrEtOH_EF_288hb_Histones
3_ChrEtOH_PF_288hc_Histones	3_ChrEtOH_EF_288hc_Histones
3_ChrEtOH_PF_504ha_Histones	3_ChrEtOH_EF_504ha_Histones
3_ChrEtOH_PF_504hb_Histones	3_ChrEtOH_EF_504hb_Histones
3_ChrEtOH_PF_504hc_Histones	3_ChrEtOH_EF_504hc_Histones
3_ChrEtOH_PF_504hb_Histones-PRM	3_ChrEtOH_EF_0ha_Histones-PRM
3_ChrEtOH_PF_0ha_Histones-PRM	3_ChrEtOH_EF_1a05ha_Histones-PRM
3_ChrEtOH_PF_1a05ha_Histones-PRM	3_ChrEtOH_EF_1a05hb_Histones-PRM
3_ChrEtOH_PF_1a05hb_Histones-PRM	3_ChrEtOH_EF_1ha_Histones-PRM
3_ChrEtOH_PF_1a05hc_Histones-PRM	3_ChrEtOH_EF_1hb_Histones-PRM
3_ChrEtOH_PF_1ha_Histones-PRM	3_ChrEtOH_EF_3ha_Histones-PRM
3_ChrEtOH_PF_1hb_Histones-PRM	3_ChrEtOH_EF_3hb_Histones-PRM
3_ChrEtOH_PF_3ha_Histones-PRM	3_ChrEtOH_EF_8ha_Histones-PRM
3_ChrEtOH_PF_3hb_Histones-PRM	3_ChrEtOH_EF_8hb_Histones-PRM
3_ChrEtOH_PF_8ha_Histones-PRM	3_ChrEtOH_EF_24ha_Histones-PRM
3_ChrEtOH_PF_8hb_Histones-PRM	3_ChrEtOH_EF_24hb_Histones-PRM
3_ChrEtOH_PF_24ha_Histones-PRM	3_ChrEtOH_EF_72ha_Histones-PRM
3_ChrEtOH_PF_24hc_Histones-PRM	3_ChrEtOH_EF_72hb_Histones-PRM
3_ChrEtOH_PF_72he_Histones-PRM	3_ChrEtOH_EF_168ha_Histones-PRM
3_ChrEtOH_PF_72hf_Histones-PRM	3_ChrEtOH_EF_168hb_Histones-PRM
3_ChrEtOH_PF_72hg_Histones-PRM	3_ChrEtOH_EF_288ha_Histones-PRM
3_ChrEtOH_PF_72hh_Histones-PRM	3_ChrEtOH_EF_288hb_Histones-PRM
3_ChrEtOH_PF_168ha_Histones-PRM	3_ChrEtOH_EF_504ha_Histones-PRM
3_ChrEtOH_PF_168hb_Histones-PRM	3_ChrEtOH_EF_504hb_Histones-PRM
3_ChrEtOH_PF_288hb_Histones-PRM
3_ChrEtOH_PF_288hc_Histones-PRM
3_ChrEtOH_PF_288hd_Histones-PRM
3_ChrEtOH_PF_504ha_Histones-PRM

## Sheet: AcuteEtOH-d6Histones
Ethanol-d6 study (n=6), only histones
4_d6EtOH_0ha_Histones
4_d6EtOH_0hb_Histones
4_d6EtOH_0h05a_Histones
4_d6EtOH_0h05b_Histones
4_d6EtOH_1ha_Histones
4_d6EtOH_1hb_Histones
4_d6EtOH_2ha_Histones
4_d6EtOH_2hc_Histones
4_d6EtOH_4ha_Histones
4_d6EtOH_4hb_Histones
4_d6EtOH_6ha_Histones
4_d6EtOH_6hb_Histones
