# Supplementary material for: Chronic Alcohol Consumption Reprograms Hepatic Metabolism Through Organelle-Specific Acetylation in Mice
Source: Mol Cell Proteomics. 2025 May 12;24(6):100990. doi: 10.1016/j.mcpro.2025.100990 (PMC12289531; doi:10.1016/j.mcpro.2025.100990)
Supplement: Key Resources Table [file mmc5.xlsx]

## Sheet: Sheet1
Key resources table
REAGENT or RECOURCE	SOURCE		IDENTIFIER
Antibodies
Rabbit polyclonal Acetylated-Lysine	Cell Signalling Technology		Cat# 9441
Mouse monoclonal β-Actin (8H10D10)	Cell Signalling Technology		Cat# 3700
Rabbit monoclonal Ubiquitin (E4I2J)	Cell Signalling Technology		Cat# 43124
Rabbit polyclonal LC3A/B	Cell Signalling Technology		Cat# 4108
Rabbit polyclonal LAMP-2A	Invitrogen		Cat# 51-2200
Mouse monoclonal anti-SQSTM1 / p62	Abcam		Cat# ab56416
Rabbit polyclonal Atg3	Cell Signalling Technology		Cat# 3415
Rabbit polyclonal Atg5	Cell Signalling Technology		Cat# 2630
Rabbit polyclonal Atg7	Cell Signalling Technology		Cat# 2631
Rabbit polyclonal Atg12	Cell Signalling Technology		Cat# 2010
Rabbit polyclonal Atg16L1	Cell Signalling Technology		Cat# 8089
Rabbit polyclonal Anti-CRAT	Abcam		Cat# ab153699
Rabbit polyclonal Anti-ATP-Citrate Lyase	Sigma-Aldrich		Cat# SAB4501964
Rabbit polyclonal ACSS2	Proteintech		Cat# 16087-1-AP
Rabbit monoclonal SirT3 (D22A3)	Cell Signalling Technology		Cat# 5490
Rabbit monoclonal SirT2 (D4S6J)	Cell Signalling Technology		Cat# 12672
Rabbit monoclonal SirT1 (D1D7)	Cell Signalling Technology		Cat# 9475
Rabbit polyclonal Sirt6	Novus Biologicals		Cat# NB100-2522
Horse Anti-mouse IgG, HRP-linked Secondary Antibody	Cell Signalling Technology		Cat# 7076
Goat Anti-rabbit IgG, HRP-linked Secondary Antibody	Cell Signalling Technology		Cat# 7074
Chemicals
Blotto, non-fat dry milk	Santa Cruz Biotechnology		Cat# sc-2324
Bovine Serum Albumin (BSA) Fatty Acid-free	Fisher Scientific		Cat# BP9704100
Urea	Sigma-Aldrich		Cat# U5378
Nicotinamide	Alfa Sear		Cat# A15970
Sodium chloride	Sigma-Aldrich		Cat# S9888
Triethylamine Biocarbonate(TEAB)	Sigma-Aldrich		Cat# 90360
Trocostatin A	Sigma-Aldrich		Cat# T1952
Protease inhibitor (Pierce)	Thermofisher		Cat# A32965
Phosphatase inhibitor (Pierce)	Thermofisher		Cat# 88667
Sodium butyrate	Sigma-Aldrich		Cat# B588
Trizma base	Sigma-Aldrich		Cat# T6066
Sodium Chloride	Fisher Scientific		Cat# BP358-212
TWEEN 20	Sigma-Aldrich		Cat# P7949
Hydrochloric Acid	Sigma-Aldrich		Cat# 258148
Sulfuric acid	Fisher Scientific		Cat# A300-C212
Triton X-100	IBI Scientific		Cat# IB07100
Sequencing Grade Modified Trypsin	Promega		Cat# V5111
Glu-C, Sequencing Grade	Promega		Cat# V1651
HyClone Phosphate Buffered Saline solution	Cytiva Life Sicences		Cat# SH30256.02
Acetonitrile	Sigma-Aldrich		Cat# 34851
Water	Sigma-Aldrich		Cat# 270733
Methanol	Sigma-Aldrich		Cat# 34860
Formic acid	Fisher Scientific		Cat# A117-50
Trifluoroacetic acid	Sigma-Aldrich		Cat# T-6505
Acetic anhydride_d6	Sigma-Aldrich		Cat# 175641
Ethyl Acetate	Sigma-Aldrich		Cat# 319902
Hexane	Honeywell		Cat# 34484
Acetone	Sigma-Aldrich		Cat# 534064
N,O-Bis(Trimethylsilyl)trifluoroacetamine with trimethylchlorosilane	Sigma Aldrich		Cat# T6381
Methoxyamine hydrochloride	Sigma Aldrich		Cat# 226904
Discovery DSC-18 SPE Tube	Sigma Aldrich		Cat# 52602-U
OMIX C18 pipette tips	Agilent Technologies		Cat# A57003100
BCA Protein Assay Kit (Pierce)	Thermo Scientific		Cat# 23227
Clarity Western ECL Substrate	Bio-Rad Laboratories		Cat# 1705061
Immobilon FL PVDF Transfer Membrane	Sigma Aldrich		Cat# IPFL07810
10x Tris/Tricine/SDS Running Buffer	Bio-Rad Laboratories		Cat# 1610744
10x Tris/Glycine Buffer for Western Blots and Native Gels	Bio-Rad Laboratories		Cat# 1610734
4–20% Mini-PROTEAN TGX Precast Protein Gels	Bio-Rad Laboratories		Cat# 4561096
Software
Mascot 2.5.1	Matrix Science, Boston, MA
Uniprot	http://uniprot.org
MaxQuant v.1.5.2.8	https://www.maxquant.org
d2Ome	https://github.com/rgsadygov/d2Ome
R v. 4.2.2	The Comprehensive R Archive Network
ggplot2 v. 3.5.1	The Comprehensive R Archive Network
dplyr v.1.1.4	The Comprehensive R Archive Network
tidyr v. 1.3.1	The Comprehensive R Archive Network
car v. 3.1-2	The Comprehensive R Archive Network
clusterProfiler v. 4.6.2	Bioconductor
enrichplot v. 1.18.4	Bioconductor
org.Mm.eg.db v. 3.16.0	Bioconductor
