# Supplementary material for: Chronic Alcohol Consumption Reprograms Hepatic Metabolism Through Organelle-Specific Acetylation in Mice
Source: Mol Cell Proteomics. 2025 May 12;24(6):100990. doi: 10.1016/j.mcpro.2025.100990 (PMC12289531; doi:10.1016/j.mcpro.2025.100990)
Supplement: Supplemental Tables [file mmc7.xlsx]

## Sheet: Table S1A
Supplementary Table S1A. LFQ data of total protein abundance
Protein IDs	Majority protein IDs	Peptide counts (all)	Peptide counts (razor+unique)	Peptide counts (unique)	Protein names	Gene names	Fasta headers	Unique + razor sequence coverage [%]	Mol. weight [kDa]	Sequence lengths	Score	PF_R1	PF_R2	PF_R3	PF_R4	PF_R5	PF_R6	PF_R7	PF_R8	PF_R9	EF_R1	EF_R2	EF_R3	EF_R4	EF_R5	EF_R6	EF_R7	EF_R8	EF_R9	Sequence coverage [%]	Unique + razor sequence coverage [%]
Q9ERB0	Q9ERB0	1	1	1	Synaptosomal-associated protein 29	Snap29	sp|Q9ERB0|SNP29_MOUSE Synaptosomal-associated protein 29 OS=Mus musculus OX=10090 GN=Snap29 PE=1 SV=1	4.2	29.572	260	2.6168		120294	195585									138886	2588525			445896			5	SVFGGFINYFK
Q9D880	Q9D880	1	1	1	Mitochondrial import inner membrane translocase subunit TIM50	Timm50	sp|Q9D880|TIM50_MOUSE Mitochondrial import inner membrane translocase subunit TIM50 OS=Mus musculus OX=10090 GN=Timm50 PE=1 SV=1	2.8	39.776	353	2.2055			323435	129620								246440	4584330		789790	1.53787e+06	626417	764760	14	VLLDLSAFLK
Q9CZD3	Q9CZD3	3	3	3	Glycine--tRNA ligase	Gars1	sp|Q9CZD3|GARS_MOUSE Glycine--tRNA ligase OS=Mus musculus OX=10090 GN=Gars1 PE=1 SV=1	8.6	81.877	729	4.8221			350295	106930							348794	152990	2355060	1526250	289845	1.09888e+06	505803		13	KSEMESVLAQLDNYGQQELADLFVNYNVK;LGDAVEQGVINNSVLGYFIGR;TFFSFPAVVAPFK
Q8C172	Q8C172	1	1	1	Ceramide synthase 6	Cers6	sp|Q8C172|CERS6_MOUSE Ceramide synthase 6 OS=Mus musculus OX=10090 GN=Cers6 PE=1 SV=1	2.9	44.812	384	3.5751		440085	216140	206220	207155	96986						559160	1.67468e+06						6	AGILAWFWNER
Q8BTZ7	Q8BTZ7	2	2	2	Mannose-1-phosphate guanyltransferase beta	Gmppb	sp|Q8BTZ7|GMPPB_MOUSE Mannose-1-phosphate guanyltransferase beta OS=Mus musculus OX=10090 GN=Gmppb PE=1 SV=1	12.5	39.916	360	7.4604				243680	248485							603020							5	DFLTGMCLFLQSLR;DLLSETADPFFVLNSDVICDFPFQAMVQFHR
Q3THK7	Q3THK7	2	2	2	GMP synthase [glutamine-hydrolyzing]	Gmps	sp|Q3THK7|GUAA_MOUSE GMP synthase [glutamine-hydrolyzing] OS=Mus musculus OX=10090 GN=Gmps PE=1 SV=2	5.5	76.723	693	6.054					254920							209760	11632000	2886400	2973790				6	ISQMPVILTPLHFDRDPLQK;LMQITSLHSLNAFLLPIK
P35123	P35123	2	2	2	Ubiquitin carboxyl-terminal hydrolase 4	Usp4	sp|P35123|UBP4_MOUSE Ubiquitin carboxyl-terminal hydrolase 4 OS=Mus musculus OX=10090 GN=Usp4 PE=1 SV=3	6.1	108.34	962	5.2596		183410	372075								508120		1570400	647370	398560	465090			6	DDECSSTSSLGSFPGSDGGVKLSSSHQGMGDEEAYNMDTN;VSVTFDPFCYLTLPLPLKK
Q3UM45	Q3UM45	1	1	1	Protein phosphatase 1 regulatory subunit 7	Ppp1r7	sp|Q3UM45|PP1R7_MOUSE Protein phosphatase 1 regulatory subunit 7 OS=Mus musculus OX=10090 GN=Ppp1r7 PE=1 SV=2	3	41.291	361	2.7054					286590								663700						2	IEGLQSLVNLR
Q91ZV0	Q91ZV0	2	2	2	Melanoma inhibitory activity protein 2	Mia2	sp|Q91ZV0|MIA2_MOUSE Melanoma inhibitory activity protein 2 OS=Mus musculus OX=10090 GN=Mia2 PE=1 SV=3	1.9	156.46	1396	2.6803		225280	372490									1011900							2	ESQIETLVTSLLK;TIHSYQGQVISHEK
Q8R404	Q8R404	1	1	1	MICOS complex subunit MIC13	Micos13	sp|Q8R404|MIC13_MOUSE MICOS complex subunit MIC13 OS=Mus musculus OX=10090 GN=Micos13 PE=1 SV=1	16.8	13.373	119	21.901		299175										393837	6772350						4	DSWNSGIISVMSALSVAPSK
P15392	P15392	24	5	5	Cytochrome P450 2A4	Cyp2a4	sp|P15392|CP2A4_MOUSE Cytochrome P450 2A4 OS=Mus musculus OX=10090 GN=Cyp2a4 PE=2 SV=3	18.8	56.781	494	62.874			313880	296550								1634250	5502810						13	DFIDSFLIR;EALVDQAEEFSGR;EALVDQAEEFSGRGEQATFDWLFK;ELQGLEDFITK;FADLIPMGLAR;GEQATFDWLFK;GTEVFPMLGSVLK;GTEVFPMLGSVLKDPK;HFLDDKGQFK;HFLDDKGQFKK;HLPGPQQQAFK;IQEEAGFLIDSFR;IQEEAGFLIDSFRK;KNPNTEFYMK;LPPGPTPLPFVGNFLQLNTEQMYNSLMK;LVGFVTIPPTYTMSFLSR;MELFLFLTNIMQNFHFK;MMLGSLQFTATSMGQVYEMFSSVMK;NLVLTTLNLFFAGTETVSTTLR;SDAFVPFSIGK;TLDPNSPRDFIDSFLIR;TVSNVISSIVFGDR;TVSNVISSIVFGDRFDYEDKEFLSLLR;YGFLLLMK
Q61301	Q61301	3	1	1	Catenin alpha-2	Ctnna2	sp|Q61301|CTNA2_MOUSE Catenin alpha-2 OS=Mus musculus OX=10090 GN=Ctnna2 PE=1 SV=3	1.9	105.28	953	3.0999				337290	273745								2919625	529800	709630				4	LESIISGAALMADSSCTR;LLEPLVTQVTTLVNTSNK;QDLLAYLQR
P08226	P08226	3	3	3	Apolipoprotein E	Apoe	sp|P08226|APOE_MOUSE Apolipoprotein E OS=Mus musculus OX=10090 GN=Apoe PE=1 SV=2	15.4	35.866	311	4.1262					327270							2192850	1986100	7983300					9	GWFEPIVEDMHR;LKGWFEPIVEDMHR;WVQTLSDQVQEELQSSQVTQELTALMEDTMTEVK
Q61147	Q61147	3	3	3	Ceruloplasmin	Cp	sp|Q61147|CERU_MOUSE Ceruloplasmin OS=Mus musculus OX=10090 GN=Cp PE=1 SV=2	6.4	121.15	1061	6.9653		316800	562255	224660	220335							333650	5919765	2259700	968117	1349500			15	DIASGLIGPLILCK;NYQTDIINLFPATLIDAYMVAQNPGVWMLSCQNLNHLK;TIDKPAWLGFLGPVIK
Q91YH5;Q8BH66	Q91YH5	8;1	8;1	8;1	Atlastin-3	Atl3	sp|Q91YH5|ATLA3_MOUSE Atlastin-3 OS=Mus musculus OX=10090 GN=Atl3 PE=1 SV=1	28.5	60.574	541;558	43.648		194470		598435	205720						123202	299323	3.94765e+06	8596550	958317				34	DWSFPYEYNYGLQGGMAFLDKR;EGGHSDWLGDPEEPLTGFSWR;EHQHEEIQNVR;GGSDPETTGIQIWSEVFTVK;GLLEYFK;LKDIASEFKEQLQALIPYVLNPSK;NHIHSCFSDVTCFLLPHPGLQVATSPNFDGK;YQQELEEEIKELYENFCK
Q9JKV1	Q9JKV1	3	3	3	Proteasomal ubiquitin receptor ADRM1	Adrm1	sp|Q9JKV1|ADRM1_MOUSE Proteasomal ubiquitin receptor ADRM1 OS=Mus musculus OX=10090 GN=Adrm1 PE=1 SV=2	10.3	42.06	407	9.0235		293235	385010	419020	259035								5988400		872545				3	GLVYIQQTDDSLIHFCWK;LFFWMQEPK;TTSGALFPSLVPGSR
O70133	O70133	5	5	5	ATP-dependent RNA helicase A	Dhx9	sp|O70133|DHX9_MOUSE ATP-dependent RNA helicase A OS=Mus musculus OX=10090 GN=Dhx9 PE=1 SV=2	4.8	149.47	1380	23.455		386825	606135	367280	363875	45397				71374	445810	234070	8.85523e+06	2287550	717225	27689		1023100	25	DFVNYLVR;DINTDFLLVVLR;FSDHVALLSVFQAWDDAR;GMTLVTPLQLLLFASK;HLENNSHFGSHR
O88533	O88533	4	4	4	Aromatic-L-amino-acid decarboxylase	Ddc	sp|O88533|DDC_MOUSE Aromatic-L-amino-acid decarboxylase OS=Mus musculus OX=10090 GN=Ddc PE=1 SV=1	12.9	53.873	480	9.4017					356000								6805200						3	LVAYTSDQAHSSVER;TDLTGAFNMDPVYLK;WLLVNFDCSAMWVK;YLLNGVEFADSFNFNPHK
P97821	P97821	2	2	2	Dipeptidyl peptidase 1;Dipeptidyl peptidase 1 exclusion domain chain;Dipeptidyl peptidase 1 heavy chain;Dipeptidyl peptidase 1 light chain	Ctsc	sp|P97821|CATC_MOUSE Dipeptidyl peptidase 1 OS=Mus musculus OX=10090 GN=Ctsc PE=1 SV=1	5.6	52.376	462	8.7475				379440	468275	251490							6717900			578960	604370	607855	5	DPVTGIEYWIIK;NSWGSNWGESGYFR
P04186	P04186	1	1	1	Complement factor B;Complement factor B Ba fragment;Complement factor B Bb fragment	Cfb	sp|P04186|CFAB_MOUSE Complement factor B OS=Mus musculus OX=10090 GN=Cfb PE=1 SV=2	1.8	85.004	761	2.9214		596345	141220										2992000	379925	223490	47244			4	DFHINLFQVLPWLK
Q91XL9	Q91XL9	1	1	1	Oxysterol-binding protein-related protein 1	Osbpl1a	sp|Q91XL9|OSBL1_MOUSE Oxysterol-binding protein-related protein 1 OS=Mus musculus OX=10090 GN=Osbpl1a PE=1 SV=2	1.1	107.79	950	3.8421	610210	451585	671110	251560	215140	216135	222820						1993385	1044785	497842	1.39625e+06	237740		12	NDFSIWSILR
Q8R010	Q8R010	2	2	2	Aminoacyl tRNA synthase complex-interacting multifunctional protein 2	Aimp2	sp|Q8R010|AIMP2_MOUSE Aminoacyl tRNA synthase complex-interacting multifunctional protein 2 OS=Mus musculus OX=10090 GN=Aimp2 PE=1 SV=2	6.6	35.377	320	5.6034			866755	250495	257210	183610						241660	1.75087e+06	609890	1152220	472310	505580	375460	8	FLFSLFGQK;VLSTVHTHSSVK
Q3UN02	Q3UN02	2	2	2	Lysocardiolipin acyltransferase 1	Lclat1	sp|Q3UN02|LCLT1_MOUSE Lysocardiolipin acyltransferase 1 OS=Mus musculus OX=10090 GN=Lclat1 PE=1 SV=2	7.7	44.399	376	3.2498		261350	517780										1625600						3	EIHFHVQR;NLDAVHDITVAYPYNIPQTEK
Q8BWM0	Q8BWM0	4	4	4	Prostaglandin E synthase 2;Prostaglandin E synthase 2 truncated form	Ptges2	sp|Q8BWM0|PGES2_MOUSE Prostaglandin E synthase 2 OS=Mus musculus OX=10090 GN=Ptges2 PE=1 SV=3	19.5	43.323	384	5.301			405815								608970	101556				1871350			5	AFLDFHSLPYQVVEVNPVR;AIEEAPSVHHVNPSCKD;DRPFMGGQKPNLADLAVYGVLR;QWADDWLVHLISPNVYR
P28798	P28798	2	2	2	Progranulin;Paragranulin;Granulin-1;Granulin-2;Granulin-3;Granulin-4;Granulin-5;Granulin-6;Granulin-7	Grn	sp|P28798|GRN_MOUSE Progranulin OS=Mus musculus OX=10090 GN=Grn PE=1 SV=2	6.3	63.458	589	10.932		153770	899890	169150									13245000	9450650					10	AVCCEDHIHCCPAGFQCHTEK;VHCCPHGASCDLVHTR
P12791	P12791	9	9	7	Cytochrome P450 2B10	Cyp2b10	sp|P12791|CP2BA_MOUSE Cytochrome P450 2B10 OS=Mus musculus OX=10090 GN=Cyp2b10 PE=1 SV=1	21.6	56.743	500	48.076		411850								1984000	2690585	6.09683e+06	3.54791e+07	32168000	1.21407e+07	3192300	2.54399e+06	13905000	86	ATLDPSVPRDFIDIYLLR;DFIDIYLLR;EIDQVIGSHR;EYGVIFANGER;FSDLIPIGVPHR;GNFPPGPRPLPLLGNLLQMDR;IPPTYQICFLAR;PLPLLGNLLQMDR;YGDVFTVHLGPRPVVMLCGTDTIR
Q8VCT3	Q8VCT3	4	4	4	Aminopeptidase B	Rnpep	sp|Q8VCT3|AMPB_MOUSE Aminopeptidase B OS=Mus musculus OX=10090 GN=Rnpep PE=1 SV=2	12.2	72.415	650	28.331		373340	523610	402655	349420						379425	486113		1238700					10	DTFAATASQLHSNVVNYVQQILAPK;FFFQMSHPIPSYLIALAIGDLASAEVGPR;GYCFVSYLAHLVGDQDQFDK;RGPNKFFFQMSHPIPSYLIALAIGDLASAEVGPR
Q6P6M7	Q6P6M7	2	2	2	O-phosphoseryl-tRNA(Sec) selenium transferase	Sepsecs	sp|Q6P6M7|SPCS_MOUSE O-phosphoseryl-tRNA(Sec) selenium transferase OS=Mus musculus OX=10090 GN=Sepsecs PE=1 SV=2	7.5	55.325	504	2.3897			614360	424955	197790														3	ASASPSLDVLITLLSLGCSGYR;LLQTPHNPISLAMTLK
P00493	P00493	4	4	4	Hypoxanthine-guanine phosphoribosyltransferase	Hprt1	sp|P00493|HPRT_MOUSE Hypoxanthine-guanine phosphoribosyltransferase OS=Mus musculus OX=10090 GN=Hprt1 PE=1 SV=3	28.9	24.57	218	8.9179			419150								285817		13431000	912835	545726	1.67722e+06			9	FFADLLDYIK;NVLIVEDIIDTGK;SIPMTVDFIR;SVGYRPDFVGFEIPDKFVVGYALDYNEYFR
Q8BXA5	Q8BXA5	1	1	1	Lipid scramblase CLPTM1L	Clptm1l	sp|Q8BXA5|CLP1L_MOUSE Lipid scramblase CLPTM1L OS=Mus musculus OX=10090 GN=Clptm1l PE=1 SV=1	3.9	62.183	539	7.5239		419305										565230	507990						3	AFNTFIDDVFAFIITMPTSHR
Q9EPC1	Q9EPC1	1	1	1	Alpha-parvin	Parva	sp|Q9EPC1|PARVA_MOUSE Alpha-parvin OS=Mus musculus OX=10090 GN=Parva PE=1 SV=1	3.8	42.329	372	2.6799			421620										1053100					1057600	2	VLIDWINDVLVGER
Q03734	Q03734	1	1	1	Serine protease inhibitor A3M	Serpina3m	sp|Q03734|SPA3M_MOUSE Serine protease inhibitor A3M OS=Mus musculus OX=10090 GN=Serpina3m PE=1 SV=2	5	47.064	418	5.5734			424020										1444150						3	NIVFSPLSISAALALVSLGAK
Q99J39	Q99J39	9	9	9	Malonyl-CoA decarboxylase, mitochondrial	Mlycd	sp|Q99J39|DCMC_MOUSE Malonyl-CoA decarboxylase, mitochondrial OS=Mus musculus OX=10090 GN=Mlycd PE=1 SV=1	25	54.735	492	31.392		749200	1101120	271160	288815	306530	180400	114326			342350	752530	12957625	5570400	1.73453e+06	4.32244e+06		606022	30	ASEQILSLVAQFQNNSK;GFLSSGEWVK;GLFHHISK;GLTSSCGLMVNYR;GYALNPVANFHLQNGAVMWR;ISECEAVHPVK;SMLSEWFSSGFLNLER;WLLGLLNVQGK;YYLEETGPNSISYLGSK
P58137	P58137	1	1	1	Acyl-coenzyme A thioesterase 8	Acot8	sp|P58137|ACOT8_MOUSE Acyl-coenzyme A thioesterase 8 OS=Mus musculus OX=10090 GN=Acot8 PE=1 SV=1	5	35.827	320	7.0731				672120	210890							1223200	9678100	1695250	2232200				6	LFGGQIMGQALVAAAK
P35293	P35293	3	3	3	Ras-related protein Rab-18	Rab18	sp|P35293|RAB18_MOUSE Ras-related protein Rab-18 OS=Mus musculus OX=10090 GN=Rab18 PE=1 SV=2	18.4	23.035	206	22.02			532855	355645								290740	5739000	950880	645040				6	GAQGVILVYDVTR;LDNWLNELETYCTR;NDIVNMLVGNK
Q9CQH7	Q9CQH7	1	1	1	Transcription factor BTF3 homolog 4	Btf3l4	sp|Q9CQH7|BT3L4_MOUSE Transcription factor BTF3 homolog 4 OS=Mus musculus OX=10090 GN=Btf3l4 PE=1 SV=1	25.9	17.27	158	35.658			616670	487990	281610						95861	530835	7815250	1872800					10	VQASLSANTFAITGHAEAKPITEMLPGILSQLGADSLTSLR
O70400	O70400	1	1	1	PDZ and LIM domain protein 1	Pdlim1	sp|O70400|PDLI1_MOUSE PDZ and LIM domain protein 1 OS=Mus musculus OX=10090 GN=Pdlim1 PE=1 SV=4	4.9	35.774	327	8.362		442030	622220	447545	352775								4923200	1341700	441840				3	TTQQIVLQGPGPWGFR
Q99NB9	Q99NB9	2	2	2	Splicing factor 3B subunit 1	Sf3b1	sp|Q99NB9|SF3B1_MOUSE Splicing factor 3B subunit 1 OS=Mus musculus OX=10090 GN=Sf3b1 PE=1 SV=1	1.9	145.81	1304	3.218		197770	736350										3293535	775095	505295	909820			5	AIGPHDVLATLLNNLK;TEILPPFFK
Q9CZ42	Q9CZ42	2	2	2	ATP-dependent (S)-NAD(P)H-hydrate dehydratase	Naxd	sp|Q9CZ42|NNRD_MOUSE ATP-dependent (S)-NAD(P)H-hydrate dehydratase OS=Mus musculus OX=10090 GN=Naxd PE=1 SV=1	10.5	36.717	343	5.2767	467470												16833000	427940	161200	1.48222e+06	355060	165701	3	DIPVVIDADGLWLVAQQPALIHSYHK;DMENLFQLVR
Q7TNG5	Q7TNG5	1	1	1	Echinoderm microtubule-associated protein-like 2	Eml2	sp|Q7TNG5|EMAL2_MOUSE Echinoderm microtubule-associated protein-like 2 OS=Mus musculus OX=10090 GN=Eml2 PE=1 SV=1	3.1	70.733	649	6.9216	431850	505240									533510					1498800			3	VWDSVSLSTLHVLGLGVFDR
Q925N2	Q925N2	6	6	6	Sideroflexin-2	Sfxn2	sp|Q925N2|SFXN2_MOUSE Sideroflexin-2 OS=Mus musculus OX=10090 GN=Sfxn2 PE=1 SV=1	26.1	36.141	322	62.122			305010	633235							589320	248420	10311000	1148120	1037100	580950	724270		16	AAAVGIAQVVISR;MEGDLSGFNIDAPR;MGLVPPGTQMEQLLYAK;WDQCTFLGR;WVPFAAVAAANCVNIPMMR;YGEQVLFVYFNK
Q9CRD0	Q9CRD0	1	1	1	OCIA domain-containing protein 1	Ociad1	sp|Q9CRD0|OCAD1_MOUSE OCIA domain-containing protein 1 OS=Mus musculus OX=10090 GN=Ociad1 PE=1 SV=1	7.3	27.61	247	31.742			670585	328040	428730						835140		5788000	800055					6	SVPLAATSMLITQGLISK
Q9D7B6	Q9D7B6	5	5	5	Isobutyryl-CoA dehydrogenase, mitochondrial	Acad8	sp|Q9D7B6|ACAD8_MOUSE Isobutyryl-CoA dehydrogenase, mitochondrial OS=Mus musculus OX=10090 GN=Acad8 PE=1 SV=2	20.6	45.019	413	74.911		493140		474460								1416050	11264750		2.69233e+06	2274200			27	AVIFEDCAVPVANR;ELFPVDVMR;INVASCSLGAAHASVILTQEHLK;LFATEECFAICNQALQMHGGYGYLK;SQYLQFQLADMATK
O09106;P70288	O09106;P70288	1;1	1;1	1;1	Histone deacetylase 1;Histone deacetylase 2	Hdac1;Hdac2	sp|O09106|HDAC1_MOUSE Histone deacetylase 1 OS=Mus musculus OX=10090 GN=Hdac1 PE=1 SV=1;sp|P70288|HDAC2_MOUSE Histone deacetylase 2 OS=Mus musculus OX=10090 GN=Hdac2 PE=1 SV=1	4.6	55.074	482;488	5.0854		1043900	381850	313460	221085														5	KSEASGFCYVNDIVLAILELLK
Q8BH86	Q8BH86	5	5	5	D-glutamate cyclase, mitochondrial	Dglucy	sp|Q8BH86|GLUCM_MOUSE D-glutamate cyclase, mitochondrial OS=Mus musculus OX=10090 GN=Dglucy PE=1 SV=1	17.3	66.365	617	35.534		464930				519130					241265	390095	15976700	2367200	971813	1.25363e+06			31	FGTCTGILTSLEEHSEQLK;GIGHLLLKDELLQAALSLSHAR;HLVDPIDDIFLAAQK;RDLTGPSHAGAYK;SVLVTTGFPTHFNHEPPEETDGPPGAIALAAFLQALGK
Q3TJZ6	Q3TJZ6	1	1	1	Protein FAM98A	Fam98a	sp|Q3TJZ6|FA98A_MOUSE Protein FAM98A OS=Mus musculus OX=10090 GN=Fam98a PE=1 SV=1	3.3	55.055	515	5.1516		495370											970575						1	NCLLLLTYLISELEAAR
Q9JMA1	Q9JMA1	2	2	2	Ubiquitin carboxyl-terminal hydrolase 14	Usp14	sp|Q9JMA1|UBP14_MOUSE Ubiquitin carboxyl-terminal hydrolase 14 OS=Mus musculus OX=10090 GN=Usp14 PE=1 SV=3	7.5	56.001	493	7.4823			663090	515290	335075							623200	3252700						8	AQLFALTGVQPAR;TSSSIPPIILLQFLHMAFPQFAEK
Q9DCY0	Q9DCY0	4	4	4	Glycine N-acyltransferase-like protein Keg1	Keg1	sp|Q9DCY0|KEG1_MOUSE Glycine N-acyltransferase-like protein Keg1 OS=Mus musculus OX=10090 GN=Keg1 PE=1 SV=1	31.5	33.723	295	16.068	641530		656580	215990								800110							11	CIFTFPSFCIMGPEGTPVSWTLMDHTGELR;FASLDVTHAALVNSLWHFGGNEK;MFCLQSSQALQVLENSLR;MVGLLGQILLPCTWNQWNCVPL
Q9WUR9	Q9WUR9	1	1	1	Adenylate kinase 4, mitochondrial	Ak4	sp|Q9WUR9|KAD4_MOUSE Adenylate kinase 4, mitochondrial OS=Mus musculus OX=10090 GN=Ak4 PE=1 SV=1	5.8	25.061	223	3.7296				505870									2290520						11	GVLHQFSGTETNR
Q3U1J4	Q3U1J4	5	5	5	DNA damage-binding protein 1	Ddb1	sp|Q3U1J4|DDB1_MOUSE DNA damage-binding protein 1 OS=Mus musculus OX=10090 GN=Ddb1 PE=1 SV=2	6.4	126.85	1140	13.284		648910	555215	411965	432105						638625	354745	2.59837e+06	2993800	2.04787e+06	695395	1.20179e+06	1.89499e+06	28	DLLFILTAK;LEIYVVTAEGLRPVK;SDPGRETDDTLVLSFVGQTR;SVLLLAYKPMEGNFEEIAR;YLAIAPPIIK
Q9R0A0	Q9R0A0	2	2	2	Peroxisomal membrane protein PEX14	Pex14	sp|Q9R0A0|PEX14_MOUSE Peroxisomal membrane protein PEX14 OS=Mus musculus OX=10090 GN=Pex14 PE=1 SV=1	11.4	41.207	376	4.7941				629590	416170														4	MAASLSELSGTVAQTVTQVQTTLASVQELLR;VQELAHELATAK
Q9JHU4	Q9JHU4	16	16	16	Cytoplasmic dynein 1 heavy chain 1	Dync1h1	sp|Q9JHU4|DYHC1_MOUSE Cytoplasmic dynein 1 heavy chain 1 OS=Mus musculus OX=10090 GN=Dync1h1 PE=1 SV=2	6.2	532.04	4644	80.09	1919300	135905	464820	285905	206990	135050						469345	1.08325e+07		755017	1992000	87381.6	308805	58	AHQANQLYPFAISLIESVR;DLFQVAFNR;HEALLYTWLAEHKPLVLCGPPGSGK;HLLPVETQR;HVPVVYVDYPGPASLTQIYGTFNR;HYLDFINHYANLFHEK;ILDDDTIITTLENLKR;INEWLTLVEK;LDRDPASGTALQEISFWLNLER;LVAEDIPLLFSLLSDVFPGVQYHR;NIHVCLGGLFVPEAYITATR;SFEWLSQMR;SLLQALNEVK;SWSHYTVPAGMTVIQWVSDFSER;VLQLYQITQINHGLMMVGPSGSGK;VLTLSEDSPYETLHSFISNAVAPFFK
Q99KK2	Q99KK2	1	1	1	N-acylneuraminate cytidylyltransferase	Cmas	sp|Q99KK2|NEUA_MOUSE N-acylneuraminate cytidylyltransferase OS=Mus musculus OX=10090 GN=Cmas PE=1 SV=2	2.8	48.057	432	4.9836		534190																	2	EFAEHIFLLIEK
P16045	P16045	4	4	4	Galectin-1	Lgals1	sp|P16045|LEG1_MOUSE Galectin-1 OS=Mus musculus OX=10090 GN=Lgals1 PE=1 SV=3	45.2	14.866	135	23.761					536060						1376635	1.61183e+06	1.29283e+07	7438900	6722300				24	ACGLVASNLNLKPGECLK;DSNNLCLHFNPR;FNAHGDANTIVCNTK;LNMEAINYMAADGDFK
Q9DCN1	Q9DCN1	2	2	2	NAD-capped RNA hydrolase NUDT12	Nudt12	sp|Q9DCN1|NUD12_MOUSE NAD-capped RNA hydrolase NUDT12 OS=Mus musculus OX=10090 GN=Nudt12 PE=1 SV=1	8.7	51.51	462	13.912		493135	1026765	395745	235270							541465	2479240		608603				16	ESHPTTVYLLFSDLNPLVTLGGNK;VDPVVIMQVIHPDGTK
Q9EPL8	Q9EPL8	2	2	2	Importin-7	Ipo7	sp|Q9EPL8|IPO7_MOUSE Importin-7 OS=Mus musculus OX=10090 GN=Ipo7 PE=1 SV=2	3.5	119.49	1038	2.4444				828070	257160														3	DGALHMIGSLAEILLK;VLQQTLNYINQGVSHALTWK
Q91YX5	Q91YX5	2	2	2	Acyl-CoA:lysophosphatidylglycerol acyltransferase 1	Lpgat1	sp|Q91YX5|LGAT1_MOUSE Acyl-CoA:lysophosphatidylglycerol acyltransferase 1 OS=Mus musculus OX=10090 GN=Lpgat1 PE=1 SV=1	7.6	43.088	370	10.14	1018755	370140			239300						354470		3304815	902030					7	AEPIDIQTWILGYR;GLQWIIDTTIAYPK
O55060	O55060	3	3	3	Thiopurine S-methyltransferase	Tpmt	sp|O55060|TPMT_MOUSE Thiopurine S-methyltransferase OS=Mus musculus OX=10090 GN=Tpmt PE=1 SV=1	14.2	27.585	240	5.6264		691195	615105	545815	329270						936490	257260	2.54821e+06	1289600	738353	1.64378e+06	1080400	826160	21	AWGLDYLFEK;HISFHQEQGHQLLK;YADIILSLLR
P35278;Q9CQD1	P35278;Q9CQD1	2;1	2;1	1;0	Ras-related protein Rab-5C;Ras-related protein Rab-5A	Rab5c;Rab5a	sp|P35278|RAB5C_MOUSE Ras-related protein Rab-5C OS=Mus musculus OX=10090 GN=Rab5c PE=1 SV=2;sp|Q9CQD1|RAB5A_MOUSE Ras-related protein Rab-5A OS=Mus musculus OX=10090 GN=Rab5a PE=1 SV=1	11.6	23.412	216;215	4.1207		427610	799425	418765									9374200	1721200					6	LVLLGESAVGK;TAMNVNEIFMAIAK
Q01730	Q01730	2	2	2	Ras suppressor protein 1	Rsu1	sp|Q01730|RSU1_MOUSE Ras suppressor protein 1 OS=Mus musculus OX=10090 GN=Rsu1 PE=1 SV=3	18.8	31.55	277	11.595		549290											3.51666e+06	1159800					5	AENNPWVTPIADQFQLGVSHVFEYIR;GISSMLDVNGLFSLAHITQLVLSHNK
Q9DCX8	Q9DCX8	2	2	2	Iodotyrosine deiodinase 1	Iyd	sp|Q9DCX8|IYD1_MOUSE Iodotyrosine deiodinase 1 OS=Mus musculus OX=10090 GN=Iyd PE=1 SV=1	9.1	32.814	285	12.661			551000										4010200		440267	1.28157e+06	267690		9	EYLDTAPVLILIFK;LLVLLPVGYPSR
P28654	P28654	1	1	1	Decorin	Dcn	sp|P28654|PGS2_MOUSE Decorin OS=Mus musculus OX=10090 GN=Dcn PE=1 SV=1	2.8	39.809	354	5.6143				655080	360080	639560						324135	430355	2101150	3.13603e+06	3107840			8	YWEIFPNTFR
Q3U2P1	Q3U2P1	6	6	6	Protein transport protein Sec24A	Sec24a	sp|Q3U2P1|SC24A_MOUSE Protein transport protein Sec24A OS=Mus musculus OX=10090 GN=Sec24a PE=1 SV=1	10.6	118.78	1090	26.876		883320	940955	452835	413340	72499					676430	352725	5.34183e+06	1033900	512837	1.98199e+06	1114000		27	DALVNAVIDSLSAYR;DGAFLMDAGSLLMLWVGR;EQRPFFPVLYVIR;GLSIHTFHGNFFVR;TESALSYYEFLLHIQQQVNK;VHTLCLPVVSTLNEVFLGADVQAISGLLANMAVDR
Q9DC51	Q9DC51	3	1	1	Guanine nucleotide-binding protein G(i) subunit alpha-3	Gnai3	sp|Q9DC51|GNAI3_MOUSE Guanine nucleotide-binding protein G(i) subunit alpha-3 OS=Mus musculus OX=10090 GN=Gnai3 PE=1 SV=3	4.5	40.538	354	3.8529		553440										279870	732300		270436				4	VVVYSNTIQSIIAIIR;WFTDTSIILFLNK;WFTDTSIILFLNKK
P47791	P47791	3	3	3	Glutathione reductase, mitochondrial	Gsr	sp|P47791|GSHR_MOUSE Glutathione reductase, mitochondrial OS=Mus musculus OX=10090 GN=Gsr PE=1 SV=3	11.2	53.662	500	28.474	766625	836495	607030	568520	328205	232420				1351855	812790	1.45959e+06	2.92417e+06						32	ADFDNTVAIHPTSSEELVTLR;ALLTPVAIAAGR;SVIVGAGYIAVEIAGILSALGSK
Q7TPV4	Q7TPV4	5	5	5	Myb-binding protein 1A	Mybbp1a	sp|Q7TPV4|MBB1A_MOUSE Myb-binding protein 1A OS=Mus musculus OX=10090 GN=Mybbp1a PE=1 SV=2	5.3	152.04	1344	29.773	1024700	490620	634105	395440	240580							411140	1712350	799555	849120	973150			15	ALDLIEVLVTK;ELSILELLNTLLR;NSSLTVPMFLSLFSR;QPEHPLILELLEPLLNVIQHSMR;YLELFLLAK
Q571I9	Q571I9	2	2	2	Aldehyde dehydrogenase family 16 member A1	Aldh16a1	sp|Q571I9|A16A1_MOUSE Aldehyde dehydrogenase family 16 member A1 OS=Mus musculus OX=10090 GN=Aldh16a1 PE=1 SV=2	3.1	84.755	802	5.7281	1338600	440575	688445	117720	211295						205590					2957600			8	AGLLWALAAALER;LLWTLESLVTGR
P23780	P23780	1	1	1	Beta-galactosidase	Glb1	sp|P23780|BGAL_MOUSE Beta-galactosidase OS=Mus musculus OX=10090 GN=Glb1 PE=1 SV=1	1.9	73.12	647	3.7548		447670	784155	566690	439770						613530	370173	1.99358e+06	1491150	1.03914e+06	3.16797e+06			15	TLATSLYNLLAR
Q8R0Y8	Q8R0Y8	4	4	4	Mitochondrial coenzyme A transporter SLC25A42	Slc25a42	sp|Q8R0Y8|S2542_MOUSE Mitochondrial coenzyme A transporter SLC25A42 OS=Mus musculus OX=10090 GN=Slc25a42 PE=1 SV=1	23	35.24	318	21.439		479380	1275480	288940	203745					178550	870655	515165	8464200	3204700	1.87034e+06	4181200			32	EMYSNIFHVFIR;LLAGALAGTTAASLTYPLDLVR;MVFGACAGLIGQSASYPLDVVR;QVLSSLLSGALAGALAK
Q3UNZ8	Q3UNZ8	2	2	2	Quinone oxidoreductase-like protein 2	Cryzl2	sp|Q3UNZ8|QORL2_MOUSE Quinone oxidoreductase-like protein 2 OS=Mus musculus OX=10090 GN=Cryzl2 PE=1 SV=1	11.1	37.808	350	41.021		599550	669530	424275							1030200	375575	6.36268e+06	2371000	1.03525e+06	229520			7	IVVLGFAGGNIASVPSNLLLLK;VDVHFCGVNFADILACR
O89079	O89079	2	2	2	Coatomer subunit epsilon	Cope	sp|O89079|COPE_MOUSE Coatomer subunit epsilon OS=Mus musculus OX=10090 GN=Cope PE=1 SV=3	11	34.567	308	11.643		897150			233120						853150	561117	2.89861e+06	2619500					11	LQEAYYIFQELADK;TLHQGDGLECMAMTIQILLK
Q8BWU8	Q8BWU8	1	1	1	Ethanolamine-phosphate phospho-lyase	Etnppl	sp|Q8BWU8|AT2L1_MOUSE Ethanolamine-phosphate phospho-lyase OS=Mus musculus OX=10090 GN=Etnppl PE=2 SV=1	4	55.496	499	5.8128	1100465		409320	186470								463940	1506475						7	FLVDHLDGILTVLEEAMDSK
Q91X79	Q91X79	3	3	3	Chymotrypsin-like elastase family member 1	Cela1	sp|Q91X79|CELA1_MOUSE Chymotrypsin-like elastase family member 1 OS=Mus musculus OX=10090 GN=Cela1 PE=1 SV=1	13.9	28.9	266	4.8751						565820									1576700				5	IVSHPYWNK;NNVVAGYDIALLR;SVTLNNYVQLGVLPR
Q8VDG5	Q8VDG5	1	1	1	Phosphopantothenate--cysteine ligase	Ppcs	sp|Q8VDG5|PPCS_MOUSE Phosphopantothenate--cysteine ligase OS=Mus musculus OX=10090 GN=Ppcs PE=1 SV=1	6.4	33.794	311	2.3409		527360		604480															1	NALEVYQHQVVVANILESIK
O70152	O70152	2	2	2	Dolichol-phosphate mannosyltransferase subunit 1	Dpm1	sp|O70152|DPM1_MOUSE Dolichol-phosphate mannosyltransferase subunit 1 OS=Mus musculus OX=10090 GN=Dpm1 PE=1 SV=1	13.1	29.174	260	11.167		468150	908925	459240	427880						1046000	380305	2.19534e+06	727925	586700		957595	1421900	22	ENLPLIVWLLVK;GANFITQILLRPGASDLTGSFR
Q62422	Q62422	1	1	1	Osteoclast-stimulating factor 1	Ostf1	sp|Q62422|OSTF1_MOUSE Osteoclast-stimulating factor 1 OS=Mus musculus OX=10090 GN=Ostf1 PE=1 SV=2	5.6	23.782	215	8.4319	1893800	295035	272880	186590	195940						174466			1257000	627922	246860			4	GYADIVQLLLAK
O35345	O35345	2	2	2	Importin subunit alpha-7	Kpna6	sp|O35345|IMA7_MOUSE Importin subunit alpha-7 OS=Mus musculus OX=10090 GN=Kpna6 PE=1 SV=2	7.8	59.964	536	3.2923	690030	451415																	2	AQIQAVIDANIFPVLIEILQK;YLVSLGCIKPLCDLLTVMDSK
P36536	P36536	3	2	2	GTP-binding protein SAR1a	Sar1a	sp|P36536|SAR1A_MOUSE GTP-binding protein SAR1a OS=Mus musculus OX=10090 GN=Sar1a PE=1 SV=1	21.7	22.371	198	9.1916	428050	404425	885805								527880		1136599	1063000	383700				8	LVFLGLDNAGK;NYLPAINGIVFLVDCADHSR;VELNALMTDETISNVPILILGNK
Q8R2K1	Q8R2K1	2	2	2	Fucose mutarotase	Fuom	sp|Q8R2K1|FUCM_MOUSE Fucose mutarotase OS=Mus musculus OX=10090 GN=Fuom PE=1 SV=1	17.6	16.805	153	6.0187	1178890	397730	666030	310770	310875						410185	284530	3087840	2001050	683061	1319955			23	ADGLDIPQLLEAVLR;VLSPELLFALAR
Q61102	Q61102	2	2	2	Iron-sulfur clusters transporter ABCB7, mitochondrial	Abcb7	sp|Q61102|ABCB7_MOUSE Iron-sulfur clusters transporter ABCB7, mitochondrial OS=Mus musculus OX=10090 GN=Abcb7 PE=1 SV=3	4.1	82.58	752	6.1547				574380								673350	1759600	1205885					5	NVFLHLHNLDLGFHLSR;QALIDMNTLFTLLK
Q8QZY1	Q8QZY1	4	4	4	Eukaryotic translation initiation factor 3 subunit L	Eif3l	sp|Q8QZY1|EIF3L_MOUSE Eukaryotic translation initiation factor 3 subunit L OS=Mus musculus OX=10090 GN=Eif3l PE=1 SV=1	11.2	66.612	564	9.8053		469875	1345100	248580	282690						615060			1007300					7	LAGFLDLTEQEFR;QNEQMHALLAIALTMYPMR;VWNVHSVLNVLHSLVDK;VYEIQDIYENSWTK
Q9EP89	Q9EP89	2	2	2	Serine beta-lactamase-like protein LACTB, mitochondrial	Lactb	sp|Q9EP89|LACTB_MOUSE Serine beta-lactamase-like protein LACTB, mitochondrial OS=Mus musculus OX=10090 GN=Lactb PE=1 SV=1	6.5	60.705	551	15.143	896425	547045	1001150	289295	229955							549525	699866		1.21057e+06	3.73267e+06	786677	1068900	27	GIIVSIICNMQSVGLNSTALK;WAGGGFLSTVGDLLK
Q99K28	Q99K28	2	2	2	ADP-ribosylation factor GTPase-activating protein 2	Arfgap2	sp|Q99K28|ARFG2_MOUSE ADP-ribosylation factor GTPase-activating protein 2 OS=Mus musculus OX=10090 GN=Arfgap2 PE=1 SV=1	7.9	56.598	520	3.8834		632220	554290																1	SQLDLFDDVGTFASGPPK;SSISHSVLSEMQMIEQETPLSAK
Q9DCC7	Q9DCC7	1	1	1	Isochorismatase domain-containing protein 2B	Isoc2b	sp|Q9DCC7|ISC2B_MOUSE Isochorismatase domain-containing protein 2B OS=Mus musculus OX=10090 GN=Isoc2b PE=1 SV=1	8.6	23.151	210	5.0518		809560	763605		427475	386420						358130	2.28976e+06		1.53271e+06	3237600			15	ILKEPVTDIGLLGFFQGK
Q61838	Q61838	14	14	14	Pregnancy zone protein;Alpha-2-macroglobulin 165 kDa subunit;Alpha-2-macroglobulin 35 kDa subunit	Pzp	sp|Q61838|PZP_MOUSE Pregnancy zone protein OS=Mus musculus OX=10090 GN=Pzp PE=1 SV=3	20.3	165.85	1495	106.27	363640	455100	813140	753990	450465	772255					1107369	1210340	26593300	4786150	3311900	1.18041e+06		729407	70	AAPLSLCALTAVDQSVLLLKPEAK;DLTFYYLIK;FCQEFQHYPAMGGVAPQALAVAASGPGSSFR;GSIFNLGSHVLSLEQGNMK;HSLGDNDAHSIFQSVGINIFTNSK;IFQWQNIHLAGGLHQLSFPLSVEPALGIYK;IKEEGTGIELTGIGSCEIANALSK;KYFPETWIWDLVPLDVSGDGELAVK;LSPQSIYNLLPGK;NALFCLETAWASISQSQESHVYTK;QLNYQHSDGSYSTFGNHGGGNTPGNTWLTAFVLK;THITNAFNWLSMK;TVQGAFFGVPVYK;VNTNYRPGLPFSGQVLLVDEK
Q6PDI5	Q6PDI5	1	1	1	Proteasome adapter and scaffold protein ECM29	Ecpas	sp|Q6PDI5|ECM29_MOUSE Proteasome adapter and scaffold protein ECM29 OS=Mus musculus OX=10090 GN=Ecpas PE=1 SV=4	1.2	203.91	1840	3.8489	1281600	188160	346205							716675									7	LIPALLESLSVLEPQVLNYLSLR
Q3UGC7;Q66JS6	Q3UGC7;Q66JS6	2;1	2;1	2;1	Eukaryotic translation initiation factor 3 subunit J-A;Eukaryotic translation initiation factor 3 subunit J-B	Eif3j1;Eif3j2	sp|Q3UGC7|EI3JA_MOUSE Eukaryotic translation initiation factor 3 subunit J-A OS=Mus musculus OX=10090 GN=Eif3j1 PE=2 SV=1;sp|Q66JS6|EI3JB_MOUSE Eukaryotic translation initiation factor 3 subunit J-B OS=Mus musculus OX=10090 GN=Eif3j2 PE=1 SV=1	16.1	29.343	261;263	13.43	607260											991000	1.27203e+06	1325980	624603	1597400	883980		11	AAAAAAAAAAGDSDSWDADTFSMEDPVRK;SLYYASFLEALVR
Q3TDQ1	Q3TDQ1	6	6	6	Dolichyl-diphosphooligosaccharide--protein glycosyltransferase subunit STT3B	Stt3b	sp|Q3TDQ1|STT3B_MOUSE Dolichyl-diphosphooligosaccharide--protein glycosyltransferase subunit STT3B OS=Mus musculus OX=10090 GN=Stt3b PE=1 SV=2	7.4	93.245	823	9.1572			666420	595705	561530						1630600								13	EAYFWLR;FGEMQLDFR;NILDDFR;NILDDFREAYFWLR;SSLNSSPWSGLMALGNSR;STHHLASHGFYEFLNWFDER
Q04447	Q04447	3	3	3	Creatine kinase B-type	Ckb	sp|Q04447|KCRB_MOUSE Creatine kinase B-type OS=Mus musculus OX=10090 GN=Ckb PE=1 SV=1	18.4	42.713	381	19.711			971460		558250	300040							3078700	472790		4973800	349650	840017	8	FCTGLTQIETLFK;NYEFMWNPHLGYILTCPSNLGTGLR;SMTEAEQQQLIDDHFLFDKPVSPLLLASGMAR
Q8CFA2	Q8CFA2	5	5	5	Aminomethyltransferase, mitochondrial	Amt	sp|Q8CFA2|GCST_MOUSE Aminomethyltransferase, mitochondrial OS=Mus musculus OX=10090 GN=Amt PE=1 SV=1	25.1	44.008	403	10.677		795570		426260															8	AHSPILNTEGTVIGTVTSGCPSPSLKK;CGYTGEDGVEISVPATGAVHLATTLLK;HCSLFDVSHMLQTK;KLPFMTSAVMEVFGVSGCR;MVAFAGWSLPVQYR
P61255	P61255	4	4	4	Large ribosomal subunit protein uL24	Rpl26	sp|P61255|RL26_MOUSE Large ribosomal subunit protein uL24 OS=Mus musculus OX=10090 GN=Rpl26 PE=1 SV=1	28.3	17.258	145	10.24		960130	260670		873715		363920						60189000	13547855	7.94027e+06	5.33983e+06	167970		27	ANGTTVHVGIHPSK;FNPFVTSDR;HFNAPSHIR;KDDEVQVVR
P23198;P83917	P23198;P83917	1;1	1;1	1;1	Chromobox protein homolog 3;Chromobox protein homolog 1	Cbx3;Cbx1	sp|P23198|CBX3_MOUSE Chromobox protein homolog 3 OS=Mus musculus OX=10090 GN=Cbx3 PE=1 SV=2;sp|P83917|CBX1_MOUSE Chromobox protein homolog 1 OS=Mus musculus OX=10090 GN=Cbx1 PE=1 SV=1	8.7	20.855	183;185	13.11				721990	509220							569150							3	IIGATDSSGELMFLMK
Q8K310	Q8K310	5	5	5	Matrin-3	Matr3	sp|Q8K310|MATR3_MOUSE Matrin-3 OS=Mus musculus OX=10090 GN=Matr3 PE=1 SV=1	11.3	94.629	846	31.474		467555	1258425	424925	316925					417850	656155	975570	5.98621e+06	1789100	147746	230680	180110		24	DLSAAGIGLLAAATQSLSMPASLGR;GDTDQASNILASFGLSAR;IGPYQPNVPVGIDYVIPK;ITPENLPQILLQLK;YQLLQLVEPFGVISNHLILNK
Q9QZN4	Q9QZN4	1	1	1	F-box only protein 6	Fbxo6	sp|Q9QZN4|FBX6_MOUSE F-box only protein 6 OS=Mus musculus OX=10090 GN=Fbxo6 PE=1 SV=1	8.5	34.492	295	8.2952		618680											1473260						5	VHINELPENILLELFIHIPAPQLLR
P32067	P32067	2	2	2	Lupus La protein homolog	Ssb	sp|P32067|LA_MOUSE Lupus La protein homolog OS=Mus musculus OX=10090 GN=Ssb PE=1 SV=1	6.7	47.756	415	8.5507		513930	1181155	626315	480300	304720					1458800	346125	2021110	1350470	819740		884330	426220	20	GSIFAVFDSIQSAK;LTTDFNVIVQALSK
Q9DCZ4	Q9DCZ4	1	1	1	MICOS complex subunit Mic26	Apoo	sp|Q9DCZ4|MIC26_MOUSE MICOS complex subunit Mic26 OS=Mus musculus OX=10090 GN=Apoo PE=1 SV=2	12.6	22.604	198	3.0243		1035000	583800	418560	451940								4555900						7	VDHFVQWGVDNYNYLQNAPPGFFPR
Q925I1	Q925I1	2	2	2	ATPase family AAA domain-containing protein 3	Atad3	sp|Q925I1|ATAD3_MOUSE ATPase family AAA domain-containing protein 3 OS=Mus musculus OX=10090 GN=Atad3 PE=1 SV=1	6.9	66.741	591	47.143		839215	692035	341840						599705	124145	479020	2.51199e+06	1163665	786798	1.6365e+06	400677		24	AFVTDWDKVTATVAGLTLLAVGVYSAK;GLLLFVDEADAFLR
P63085;Q63844;Q6P5G0;Q61532	P63085;Q63844;Q6P5G0;Q61532	2;2;1;1	2;2;1;1	2;2;1;1	Mitogen-activated protein kinase 1;Mitogen-activated protein kinase 3;Mitogen-activated protein kinase 4;Mitogen-activated protein kinase 6	Mapk1;Mapk3;Mapk4;Mapk6	sp|P63085|MK01_MOUSE Mitogen-activated protein kinase 1 OS=Mus musculus OX=10090 GN=Mapk1 PE=1 SV=3;sp|Q63844|MK03_MOUSE Mitogen-activated protein kinase 3 OS=Mus musculus OX=10090 GN=Mapk3 PE=1 SV=5;sp|Q6P5G0|MK04_MOUSE Mitogen-activated protein kinase 4	9.5	41.275	358;380;583;720	7.8366		912130		337600								710150	1545780						6	SIDIWSVGCILAEMLSNRPIFPGK;YIHSANVLHR
Q8BFP9	Q8BFP9	2	2	2	[Pyruvate dehydrogenase (acetyl-transferring)] kinase isozyme 1, mitochondrial	Pdk1	sp|Q8BFP9|PDK1_MOUSE [Pyruvate dehydrogenase (acetyl-transferring)] kinase isozyme 1, mitochondrial OS=Mus musculus OX=10090 GN=Pdk1 PE=1 SV=2	8.1	48.994	434	6.6738					629730								3100970	1184690	808023	2.21807e+06	706363		5	EISLLPDNLLR;TPSVQLVQSWYIQSLQELLDFKDK
Q8C165	Q8C165	8	8	8	N-fatty-acyl-amino acid synthase/hydrolase PM20D1	Pm20d1	sp|Q8C165|P20D1_MOUSE N-fatty-acyl-amino acid synthase/hydrolase PM20D1 OS=Mus musculus OX=10090 GN=Pm20d1 PE=1 SV=1	30.6	55.662	503	39.485			1111805	347095	432530						1010900	1743190	22123130	3440400	1.68208e+06	1271900	648353	407610	39	FIFEFIQNADTYKEPVPHLHEL;FNPLPLNPQDFSGVHGINEK;GVQLAFLVDEGSFILEGFIPNLEKPVAMISVTEK;LLANEFSFPINIVLR;NLWLFHPIVSR;NSVMAILHALELLLIR;SVFPEVDIVVPGICIANTDTR;VNVIPPLAQATINCR
Q02257	Q02257	2	2	2	Junction plakoglobin	Jup	sp|Q02257|PLAK_MOUSE Junction plakoglobin OS=Mus musculus OX=10090 GN=Jup PE=1 SV=3	5.1	81.8	745	21.202	970705	408560	1169860	360220	244310						506558	236300	4674500	1206100					16	LNTIPLFVQLLYSSVENIQR;TLVTQNSGVEALIHAILR
Q7TMK9	Q7TMK9	5	5	5	Heterogeneous nuclear ribonucleoprotein Q	Syncrip	sp|Q7TMK9|HNRPQ_MOUSE Heterogeneous nuclear ribonucleoprotein Q OS=Mus musculus OX=10090 GN=Syncrip PE=1 SV=2	11.2	69.632	623	43.478		622235	640785											2423900					15	AIEALKEFNEDGALAVLQQFK;DLFEDELVPLFEK;HIGVCISVANNR;LMMDPLTGLNR;NLANTVTEEILEK
Q64FW2	Q64FW2	14	14	14	All-trans-retinol 13,14-reductase	Retsat	sp|Q64FW2|RETST_MOUSE All-trans-retinol 13,14-reductase OS=Mus musculus OX=10090 GN=Retsat PE=1 SV=3	46	67.334	609	171.61		995260	489785	418850						1371800	1717050	3291600	2.63003e+07	6231550	2538230	4.93393e+06	1548500	2383500	67	AGGCCHTFGENGLEFDTGIHYIGR;AQTPIPNLYLTGQDIFTCGLMGALQGALLCSSAILK;ASTQSLAEVLQQLGASR;EKAPEHIPLLFIAFPSSK;FILDQITEGQLDWAPMASPFDLMILEGPNGR;FLPLPLTQLLSK;KGQELVNIYCPVVISNAGMFNTYQHLLPETVR;NLYSDLQALGSK;RGVDYETLK;RPPEPLVTDKEAR;STMTALVPMAFEWFEEWQEEPK;VESVTGGSPLTNQYYLAAPR;VLVLEQHTK;VPEKLDAVVIGSGIGGLASAAVLAK
O55239	O55239	1	1	1	Nicotinamide N-methyltransferase	Nnmt	sp|O55239|NNMT_MOUSE Nicotinamide N-methyltransferase OS=Mus musculus OX=10090 GN=Nnmt PE=1 SV=1	7.2	29.597	264	2.581		447880	1208055	254685															4	NLGSLLKPGGFLVMVDALK
Q9JJW6;O08583	Q9JJW6;O08583	3;3	3;3	3;3	Aly/REF export factor 2;THO complex subunit 4	Alyref2;Alyref	sp|Q9JJW6|ALRF2_MOUSE Aly/REF export factor 2 OS=Mus musculus OX=10090 GN=Alyref2 PE=1 SV=1;sp|O08583|THOC4_MOUSE THO complex subunit 4 OS=Mus musculus OX=10090 GN=Alyref PE=1 SV=3	23.4	23.73	218;255	5.9687		638360											3994465	509745	373713				5	ADKMDMSLDDIIK;LLVSNLDFGVSDADIQELFAEFGTLKK;SLGTADVHFER
P47758	P47758	1	1	1	Signal recognition particle receptor subunit beta	Srprb	sp|P47758|SRPRB_MOUSE Signal recognition particle receptor subunit beta OS=Mus musculus OX=10090 GN=Srprb PE=1 SV=1	7.4	29.579	269	12.273	999710	884370	616375	419810	301895	632255							2705200	589780					15	EVKDVAEFLYQVLIDSMALK
P19258	P19258	2	2	2	Protein Mpv17	Mpv17	sp|P19258|MPV17_MOUSE Protein Mpv17 OS=Mus musculus OX=10090 GN=Mpv17 PE=1 SV=1	29.5	19.686	176	6.5862		903720	680610	344320									626540						8	DYPDALITNYYLWPAVQLANFYLVPLHYR;VQVLTAGSLMGVGDMISQQLVER
Q8BU30	Q8BU30	4	4	4	Isoleucine--tRNA ligase, cytoplasmic	Iars1	sp|Q8BU30|SYIC_MOUSE Isoleucine--tRNA ligase, cytoplasmic OS=Mus musculus OX=10090 GN=Iars1 PE=1 SV=2	5.5	144.27	1262	9.2197		795555	588800	546200									2036700						12	DVLLPWYNAYR;LKGESGVEDCVMALETLFSVLLSLCR;TLYPQFMESVWWVFK;YLNNVIESHTDFIFATIK
O08553	O08553	4	4	4	Dihydropyrimidinase-related protein 2	Dpysl2	sp|O08553|DPYL2_MOUSE Dihydropyrimidinase-related protein 2 OS=Mus musculus OX=10090 GN=Dpysl2 PE=1 SV=2	14.3	62.277	572	30.212		841370	321580	687440	726615							264780	2273840	2127700	858900	1.22932e+06		1585700	19	AALAGGTTMIIDHVVPEPGTSLLAAFDQWR;DHGVNSFLVYMAFK;GIQEEMEALVK;ILDLGITGPEGHVLSRPEEVEAEAVNR
Q99KC8	Q99KC8	3	3	3	von Willebrand factor A domain-containing protein 5A	Vwa5a	sp|Q99KC8|VMA5A_MOUSE von Willebrand factor A domain-containing protein 5A OS=Mus musculus OX=10090 GN=Vwa5a PE=1 SV=2	4.3	87.142	793	5.07	916720	701140			328440							479970	4258990	2396200	1767700	3046000			8	AFGENAVVQLISLQK;ETLLLLLK;MLSPEQLTIFR
Q9JK23	Q9JK23	1	1	1	Proteasome assembly chaperone 1	Psmg1	sp|Q9JK23|PSMG1_MOUSE Proteasome assembly chaperone 1 OS=Mus musculus OX=10090 GN=Psmg1 PE=1 SV=1	3.5	33.104	289	3.1244	1863100		487805	358505	332900	202240							3153200						8	AATFFGEVVK
Q9Z1P6	Q9Z1P6	2	2	2	NADH dehydrogenase [ubiquinone] 1 alpha subcomplex subunit 7	Ndufa7	sp|Q9Z1P6|NDUA7_MOUSE NADH dehydrogenase [ubiquinone] 1 alpha subcomplex subunit 7 OS=Mus musculus OX=10090 GN=Ndufa7 PE=1 SV=3	22.1	12.575	113	2.8236			1037255	261470											1669700	5719550			7	NWASGQDLQAK;TQPPPKLPVGPSHK
P03921	P03921	2	2	2	NADH-ubiquinone oxidoreductase chain 5	Mtnd5	sp|P03921|NU5M_MOUSE NADH-ubiquinone oxidoreductase chain 5 OS=Mus musculus OX=10090 GN=Mtnd5 PE=1 SV=3	5.4	68.474	607	26.39	938020	708200	1674330	294515	482750	735905	221525	151705			45215	246907	3.6124e+06	1747750	1219044	1178170	83375.5	4029895	47	ANPYSSFSTLLGFFPSIIHR;TSLTLLDLIWLEK
Q8R059	Q8R059	2	2	2	UDP-glucose 4-epimerase	Gale	sp|Q8R059|GALE_MOUSE UDP-glucose 4-epimerase OS=Mus musculus OX=10090 GN=Gale PE=1 SV=1	14.4	38.224	347	10.505		367760	1589150	416520	402255	481390													6	VLVTGGAGYIGSHTVLELLEAGYSPVVIDNFHNAIR;VNLTGTIQLLEIMR
Q9QYJ0	Q9QYJ0	2	2	2	DnaJ homolog subfamily A member 2	Dnaja2	sp|Q9QYJ0|DNJA2_MOUSE DnaJ homolog subfamily A member 2 OS=Mus musculus OX=10090 GN=Dnaja2 PE=1 SV=1	5.6	45.745	412	44.521		655340	915540	383600								441425	2.69682e+06						13	IGLVEALCGFQFTFK;ILEVHVDK
P20918	P20918	1	1	1	Plasminogen;Plasmin heavy chain A;Activation peptide;Angiostatin;Plasmin heavy chain A, short form;Plasmin light chain B	Plg	sp|P20918|PLMN_MOUSE Plasminogen OS=Mus musculus OX=10090 GN=Plg PE=1 SV=3	1.4	90.807	812	2.6006		836575			466670														6	HSIFTPQTNPR
Q9DB05;P28663	Q9DB05	3;1	3;1	3;1	Alpha-soluble NSF attachment protein	Napa	sp|Q9DB05|SNAA_MOUSE Alpha-soluble NSF attachment protein OS=Mus musculus OX=10090 GN=Napa PE=1 SV=1	12.9	33.189	295;298	11.614		539790	1131535	512170	452405							515690	7227260		2.16522e+06	908460	788275	1.35176e+06	19	LDQWLTTMLLR;NSQSFFSGLFGGSSK;YEELFPAFSDSR
Q9D5V6	Q9D5V6	1	1	1	Synapse-associated protein 1	Syap1	sp|Q9D5V6|SYAP1_MOUSE Synapse-associated protein 1 OS=Mus musculus OX=10090 GN=Syap1 PE=1 SV=1	4.1	41.349	365	4.1595		661940									1602800								3	GLGNYLYNFASAATK
Q8BML9	Q8BML9	4	4	4	Glutamine--tRNA ligase	Qars1	sp|Q8BML9|SYQ_MOUSE Glutamine--tRNA ligase OS=Mus musculus OX=10090 GN=Qars1 PE=1 SV=1	9	87.676	775	26.654		496320	834600										8451650	2735300	1723550				11	AMAVLEPLQVVITNFPAPKPLDIR;ATGVLLYDLVSR;GFHQVPFASTVFIER;LGYFSVDPDSHQGQIVFNR
Q9D7A6	Q9D7A6	1	1	1	Signal recognition particle 19 kDa protein	Srp19	sp|Q9D7A6|SRP19_MOUSE Signal recognition particle 19 kDa protein OS=Mus musculus OX=10090 GN=Srp19 PE=1 SV=1	8.3	16.191	144	3.4353	1003635	336480																	3	SVMLYVAEMIPK
P00920	P00920	2	2	2	Carbonic anhydrase 2	Ca2	sp|P00920|CAH2_MOUSE Carbonic anhydrase 2 OS=Mus musculus OX=10090 GN=Ca2 PE=1 SV=4	16.2	29.032	260	12.436	669320	591545	1276595	649230	279640	684255	546305				648750		3.68873e+06	2331100	864890	2172600	481922	822640	24	AVQQPDGLAVLGIFLK;QSPVDIDTATAQHDPALQPLLISYDK
P11438	P11438	1	1	1	Lysosome-associated membrane glycoprotein 1	Lamp1	sp|P11438|LAMP1_MOUSE Lysosome-associated membrane glycoprotein 1 OS=Mus musculus OX=10090 GN=Lamp1 PE=1 SV=2	3.7	43.865	406	7.8267		673455									351660	183050	236410						1	MLSLNVFSVQVQAFK
O35403	O35403	1	1	1	Amine sulfotransferase	Sult3a1	sp|O35403|ST3A1_MOUSE Amine sulfotransferase OS=Mus musculus OX=10090 GN=Sult3a1 PE=1 SV=1	6.5	35.181	293	6.2656		675040	970600	375140															7	SGTIWTQQILSLIYFEGHR
Q61830	Q61830	6	6	6	Macrophage mannose receptor 1	Mrc1	sp|Q61830|MRC1_MOUSE Macrophage mannose receptor 1 OS=Mus musculus OX=10090 GN=Mrc1 PE=1 SV=2	7.1	164.98	1456	43.177		389990	952220	618500	747500						187300	495753	4164410	1331655	834903	2.02814e+06	1.12034e+06	1.04356e+06	38	AYLTTVEDRYEQAFLTSLVGLRPEK;DHTSLLASILDPYSNAFAWMK;GNLVSIENAQEQAFVTYHMR;LWNKDPLTGILYQINSK;TNFWIGMFR;YFWTGLSDVQNK
Q6P542	Q6P542	2	2	2	ATP-binding cassette sub-family F member 1	Abcf1	sp|Q6P542|ABCF1_MOUSE ATP-binding cassette sub-family F member 1 OS=Mus musculus OX=10090 GN=Abcf1 PE=1 SV=1	4.9	94.944	837	6.0643		719740		497110	816030							795970	4.62093e+06	2109800	2.28817e+06	3732200	1885000	1.46673e+06	6	FTFPDPPPLSPPVLGLHGVTFGYEGQKPLFK;STLLLLLTGK
Q05020	Q05020	2	2	2	Apolipoprotein C-II	Apoc2	sp|Q05020|APOC2_MOUSE Apolipoprotein C-II OS=Mus musculus OX=10090 GN=Apoc2 PE=2 SV=1	23.7	10.741	97	6.3083		678010											1.20121e+06			389390			4	SSAAMSTYAGIFTDQLLTLLR;SSAAMSTYAGIFTDQLLTLLRGE
Q9CQR6	Q9CQR6	1	1	1	Serine/threonine-protein phosphatase 6 catalytic subunit	Ppp6c	sp|Q9CQR6|PPP6_MOUSE Serine/threonine-protein phosphatase 6 catalytic subunit OS=Mus musculus OX=10090 GN=Ppp6c PE=1 SV=1	8.9	35.159	305	8.3615		680090											452660						3	VFDMLTVAALIDEQILCVHGGLSPDIK
Q9CXV1	Q9CXV1	1	1	1	Succinate dehydrogenase [ubiquinone] cytochrome b small subunit, mitochondrial	Sdhd	sp|Q9CXV1|DHSD_MOUSE Succinate dehydrogenase [ubiquinone] cytochrome b small subunit, mitochondrial OS=Mus musculus OX=10090 GN=Sdhd PE=1 SV=2	16.4	17.014	159	3.6891		810590	402690	1016940	493025														3	AGLLALSALTFAGLCYFNYHDVGICR
Q80UM7	Q80UM7	7	7	7	Mannosyl-oligosaccharide glucosidase	Mogs	sp|Q80UM7|MOGS_MOUSE Mannosyl-oligosaccharide glucosidase OS=Mus musculus OX=10090 GN=Mogs PE=1 SV=1	13.4	91.83	834	28.788	936020	681170	769530	347440							435950	933737	9.71087e+06	6283000	3.16843e+06	3.92217e+06	896540	674990	30	EALGHWLGLLNADGWIGR;GFLWDEGFHQLVVQR;HGSYNVFWSSNPGLPQLTDMVK;LGPLLDVLADSR;LVGSQLTQALESHAAAFK;MDPALFPPVPLFSGVPSR;VPPEFLVQR
Q8K411	Q8K411	2	2	2	Presequence protease, mitochondrial	Pitrm1	sp|Q8K411|PREP_MOUSE Presequence protease, mitochondrial OS=Mus musculus OX=10090 GN=Pitrm1 PE=1 SV=1	4.4	117.37	1036	21.597		703895	1236315	457660		337500						393635	5083100	2837250	2033245				13	AFSSLNTLPEDLRPIVPLFCSVLTK;IHGFTVNQVTPVPELFLTAVK
Q5SW19	Q5SW19	5	5	5	Clustered mitochondria protein homolog	Cluh	sp|Q5SW19|CLU_MOUSE Clustered mitochondria protein homolog OS=Mus musculus OX=10090 GN=Cluh PE=1 SV=2	6.2	148.07	1315	65.846		444355	827025	1206800	258740						713755	489600	3.24333e+06	2008500	613810	2091300			27	AVGSISSTAFDIR;DAAAFLLSCQIPGLVK;FLSHSLVELLNQISPTFK;FTAPSMTSVLEQLNVINGILFIPLSQK;VLDLVLR
Q62086	Q62086	2	2	2	Serum paraoxonase/arylesterase 2	Pon2	sp|Q62086|PON2_MOUSE Serum paraoxonase/arylesterase 2 OS=Mus musculus OX=10090 GN=Pon2 PE=1 SV=2	15	39.617	354	5.696		527360	1172225	536680	504635								5383250	1433540	2194400				11	VSWGFDLASFNPHGISTFIDDDDTVYLFVVNHPQFK;YVYVADILAHEIHVLEK
Q80X19	Q80X19	4	4	4	Collagen alpha-1(XIV) chain	Col14a1	sp|Q80X19|COEA1_MOUSE Collagen alpha-1(XIV) chain OS=Mus musculus OX=10090 GN=Col14a1 PE=1 SV=2	4.1	193.01	1797	11.972				587320	790610						703390	925605	4923745	725965	627670	1.01918e+06			7	GGNTLTGLALNFIFENSFKPEAGSR;IINFLYSTVGALDK;YLHPEGLPSDYTMSFLFR;YTAILNQIPSQSSSIR
E9Q4Z2	E9Q4Z2	7	4	4	Acetyl-CoA carboxylase 2	Acacb	sp|E9Q4Z2|ACACB_MOUSE Acetyl-CoA carboxylase 2 OS=Mus musculus OX=10090 GN=Acacb PE=1 SV=1	3.1	275.75	2448	9.1876	754585	324970	1962650	281725	130090								804909	291370					7	AYLWDSNQVVVQWLEQHWSAK;DFTVASPAEFVTR;EVFFMNTQSIVQLVQR;FVVMVTPEDLK;GIISDVLEWK;LILSETTIFDVLPTFFYHENK;VQAEKPDIMLGVVCGALNVADAMFR
P47802	P47802	3	3	3	Metaxin-1	Mtx1	sp|P47802|MTX1_MOUSE Metaxin-1 OS=Mus musculus OX=10090 GN=Mtx1 PE=1 SV=1	17	35.623	317	10.012		692245	1192585	555890	370715						957450	505205	7863100	2314250	1.68193e+06	4875600			21	FFFGDAPASLDAFVFSHLALLLQAK;LLPVLIHTFWIDAK;QGADTLAFMSLLEEK
Q9CYA0	Q9CYA0	1	1	1	Protein disulfide isomerase Creld2	Creld2	sp|Q9CYA0|CREL2_MOUSE Protein disulfide isomerase Creld2 OS=Mus musculus OX=10090 GN=Creld2 PE=1 SV=1	4.3	38.219	350	3.3347			980225		431210								11928000	4107700	889030	5172000			5	EHPNLFEWFCVHTLK
Q9EPU0	Q9EPU0	3	3	3	Regulator of nonsense transcripts 1	Upf1	sp|Q9EPU0|RENT1_MOUSE Regulator of nonsense transcripts 1 OS=Mus musculus OX=10090 GN=Upf1 PE=1 SV=2	2.9	123.97	1124	5.7337		627240	1198550	508025	473225	730230						288810	5728400		1.35329e+06	1548665	903143		24	CFLSWLVK;GNTSGSHIVNHLVR;NVFLLGFIPAK
Q9CPU4	Q9CPU4	3	3	3	Glutathione S-transferase 3, mitochondrial	Mgst3	sp|Q9CPU4|MGST3_MOUSE Glutathione S-transferase 3, mitochondrial OS=Mus musculus OX=10090 GN=Mgst3 PE=1 SV=1	40.5	16.958	153	24.382		497405	1350300	645900	339660						123218	562920	1726690	2618200	904987	1.18935e+06			23	AHQNTLEVYPPFLFFLTVGGVYHPR;IASGLGLAWIIGR;YKVEYPVMYSTDPENGHMFNCIQR
Q8R0X7	Q8R0X7	2	2	2	Sphingosine-1-phosphate lyase 1	Sgpl1	sp|Q8R0X7|SGPL1_MOUSE Sphingosine-1-phosphate lyase 1 OS=Mus musculus OX=10090 GN=Sgpl1 PE=1 SV=1	7.4	63.676	568	11.555	1605200			247870	281570						610780		2746000	1691590	787660				8	LKDFEPYLEILESYSTK;NTAMLVCSTPQFPHGVMDPVPEVAK
Q9DBN5	Q9DBN5	3	3	3	Lon protease homolog 2, peroxisomal	Lonp2	sp|Q9DBN5|LONP2_MOUSE Lon protease homolog 2, peroxisomal OS=Mus musculus OX=10090 GN=Lonp2 PE=1 SV=1	5	94.525	852	28.235	1819700	436920	475355	128630								171025							12	DGPSAGVTIVTCLASLFSGR;EALPDILTSIIR;ESAHLAISWLR
P13439	P13439	5	5	5	Uridine 5-monophosphate synthase;Orotate phosphoribosyltransferase;Orotidine 5-phosphate decarboxylase	Umps	sp|P13439|UMPS_MOUSE Uridine 5-monophosphate synthase OS=Mus musculus OX=10090 GN=Umps PE=1 SV=3	20.2	52.292	481	23.722		507530	1165270	574870	623885							695260	13320000	3500700					15	IASWADIVNAHVVPGSGVVK;LHAVCTLSQMLEILQQQEK;LLSQVADILFQTAK;MEVASQALGPLVTELYDVQAFK;THVDILNDFTLDVMEELTALAK
P08030	P08030	5	5	5	Adenine phosphoribosyltransferase	Aprt	sp|P08030|APT_MOUSE Adenine phosphoribosyltransferase OS=Mus musculus OX=10090 GN=Aprt PE=1 SV=2	46.7	19.724	180	33.646	1220450		707460	227680								334680	1750130	1848310	319597	652760			18	DISPLLKDPDSFR;GFLFGPSLAQELGVGCVLIR;LGPIPFFSLLQYD;SFPDFPIPGVLFR;VVIVDDLLATGGTMFAACDLLHQLR
Q91X72	Q91X72	2	2	2	Hemopexin	Hpx	sp|Q91X72|HEMO_MOUSE Hemopexin OS=Mus musculus OX=10090 GN=Hpx PE=1 SV=2	1.7	51.317	460	3.0919		334460	1317075	504215							1768200	764675	6.04076e+06	3051100	2.98783e+06	3283200			14	LWWLDLK;RLWWLDLK
Q6P6M5	Q6P6M5	2	2	2	Peroxisomal membrane protein 11C	Pex11g	sp|Q6P6M5|PX11C_MOUSE Peroxisomal membrane protein 11C OS=Mus musculus OX=10090 GN=Pex11g PE=1 SV=2	20.7	27.151	241	20.263	1233800		1261800	279625	103170							314644	1.32327e+06						9	ICSEVLTLLSNLADLANAVHWLPR;WLSVLSNVTDQLYYPCEHIAWAADAK
E9Q5K4	E9Q5K4	6	6	6	Cytochrome P450 2C44	Cyp2c23	sp|E9Q5K4|CP2CN_MOUSE Cytochrome P450 2C44 OS=Mus musculus OX=10090 GN=Cyp2c23 PE=1 SV=1	19.2	56.421	494	23.011			1242700	208340								660163	4.15292e+06	1450935	642020	1.23327e+06	590715		21	DYIDCFLSK;EYGPVYTLYFGSWPTVVLHGYDVVK;GTAVFPFLSSILLDQK;MELFLFFTTILQKFSLKALVEPK;TDYFVPFSLGK;VHEELDRVIGR
Q9DCV4	Q9DCV4	3	3	3	Regulator of microtubule dynamics protein 1	Rmdn1	sp|Q9DCV4|RMD1_MOUSE Regulator of microtubule dynamics protein 1 OS=Mus musculus OX=10090 GN=Rmdn1 PE=1 SV=2	15.7	35	305	9.4531		727070													176994				4	DATSIHLMGIWCYTFAEMPWYQR;LYQLLIQYK;WYAICISDVGDYEGIK
Q64727	Q64727	7	7	7	Vinculin	Vcl	sp|Q64727|VINC_MOUSE Vinculin OS=Mus musculus OX=10090 GN=Vcl PE=1 SV=4	13.1	116.72	1066	33.201		857705	962455	608880	768680	445440				528110	361490	512903	5.41413e+06	2831400	2223100	2.70131e+06	1449495		37	AIPDLTAPVAAVQAAVSNLVR;CDRVDQLTAQLADLAAR;ELLPVLISAMK;GILEYLTVAEVVETMEDLVTYTK;MLGQMTDQVADLR;TIESILEPVAQQISHLVIMHEEGEVDGK;TNISDEESEQATEMLVHNAQNLMQSVK
Q6TCG2	Q6TCG2	4	4	4	Membrane progesterone receptor epsilon	Paqr9	sp|Q6TCG2|PAQR9_MOUSE Membrane progesterone receptor epsilon OS=Mus musculus OX=10090 GN=Paqr9 PE=1 SV=2	16.3	42.741	375	13.141		724245	1095555	547800	554355						320660	539903	3.18837e+06	3039000	1547300	9374850			27	ALVLPVAFVLAVACTVACCK;SPPAATTKPLLR;TDWCSYPFALR;WDEVPDDFVECFILSGYR
Q9DBK0	Q9DBK0	4	4	4	Acetyl-coenzyme A thioesterase	Acot12	sp|Q9DBK0|ACO12_MOUSE Acetyl-coenzyme A thioesterase OS=Mus musculus OX=10090 GN=Acot12 PE=1 SV=1	11.3	61.761	556	18.804				848440	613630								8584770						9	HAGISCVTASMDDILFEDTAR;LCHGHPFLK;LVGSPAHIAYHLLSDLTK;SVVLPSVPSSPQYIR
Q9ET22	Q9ET22	2	2	2	Dipeptidyl peptidase 2	Dpp7	sp|Q9ET22|DPP2_MOUSE Dipeptidyl peptidase 2 OS=Mus musculus OX=10090 GN=Dpp7 PE=1 SV=2	3.4	56.253	506	4.9085	1947100	516960	417185	361895	418810							505280	8434500		403810	2.06683e+06			14	DLTQLFGFAR;LESTLIR
P27046	P27046	4	4	4	Alpha-mannosidase 2	Man2a1	sp|P27046|MA2A1_MOUSE Alpha-mannosidase 2 OS=Mus musculus OX=10090 GN=Man2a1 PE=1 SV=2	5.5	131.63	1150	13.955	1569250	770840	640115	676775	368930	777850	329710				1032500	323863	2.20139e+06	1632800	1.24997e+06	1655260			28	AAEILYQLALK;IIGDSAFLLILK;SGWAIDPFGHSPTMAYLLK;TISQAAYEVSFLAHIPPLGLK
Q8BKE6	Q8BKE6	1	1	1	Cytochrome P450 20A1	Cyp20a1	sp|Q8BKE6|CP20A_MOUSE Cytochrome P450 20A1 OS=Mus musculus OX=10090 GN=Cyp20a1 PE=1 SV=1	5	52.149	462	17.401		738620											901585	465100	469010	124275			5	ETLVLYALGVVLQDPSTWPLPHR
P39054;Q8BZ98	P39054	4;1	4;1	4;1	Dynamin-2	Dnm2	sp|P39054|DYN2_MOUSE Dynamin-2 OS=Mus musculus OX=10090 GN=Dnm2 PE=1 SV=2	5.9	98.144	870;863	12.715		1138055	845060	455840	515580						951870	379185	5251600	1769200	1333690	1080690	666970	1368400	22	DMILQFISR;GMEELIPLVNK;NLVDSYVAIINK;VYSPHVLNLTLIDLPGITK
Q9EPQ7	Q9EPQ7	2	2	2	StAR-related lipid transfer protein 5	Stard5	sp|Q9EPQ7|STAR5_MOUSE StAR-related lipid transfer protein 5 OS=Mus musculus OX=10090 GN=Stard5 PE=1 SV=2	16.4	23.922	213	8.184	2610600	511290	604660	463925	502480	312940			168950			664077	7033260		1.66746e+06	3.26993e+06	1.54803e+06	1.06235e+06	31	DFVDLVLVK;TNLVTFFQTDLSGYLPQSVVDSFFPR
P23116	P23116	10	10	10	Eukaryotic translation initiation factor 3 subunit A	Eif3a	sp|P23116|EIF3A_MOUSE Eukaryotic translation initiation factor 3 subunit A OS=Mus musculus OX=10090 GN=Eif3a PE=1 SV=5	10.3	161.93	1344	37.777	1523200	631695	1050135	284270	495310	457725				494090	469360	507299	1302900	1744100	1230050				33	AFKDIDIEDLEELDPDFIMAK;DLYNWLEVEFNPLK;FSVLQYVVPEVK;LLDMDGIIVEK;LLLTPWVK;LLQQVAQIYQSIEFSR;LTSLVPFVDAFQLER;RLATLLGLQAPPTR;TLSFGSDLNYATR;VLLATLSIPITPER
P62320	P62320	1	1	1	Small nuclear ribonucleoprotein Sm D3	Snrpd3	sp|P62320|SMD3_MOUSE Small nuclear ribonucleoprotein Sm D3 OS=Mus musculus OX=10090 GN=Snrpd3 PE=1 SV=1	7.1	13.916	126	2.497	1714750	652650	957165	304870	394240	466160							5734100	2057550	1.98753e+06	2.30101e+06	1.48643e+06	492545	20	FLILPDMLK
Q9ER88	Q9ER88	1	1	1	Small ribosomal subunit protein mS29	Dap3	sp|Q9ER88|RT29_MOUSE Small ribosomal subunit protein mS29 OS=Mus musculus OX=10090 GN=Dap3 PE=1 SV=1	5.9	44.699	391	21.872		1111200	907860	881430	676155	179220							1627850						8	AQSALGLFHLLVAVDGVNALWGR
Q8K183	Q8K183	3	3	3	Pyridoxal kinase	Pdxk	sp|Q8K183|PDXK_MOUSE Pyridoxal kinase OS=Mus musculus OX=10090 GN=Pdxk PE=1 SV=1	20.8	35.015	312	13.914	1381450	948140	1027775	445985	516665	550235	390260				961635	340773	643761	1263830	1.62361e+06	1276585			20	AAMFPLQVLGFEVDAVNSVQFSNHTGYAHWK;DKSFLAMVVDIVR;VVPVADIITPNQFEAELLSGR
Q9CQI6	Q9CQI6	2	2	2	Coactosin-like protein	Cotl1	sp|Q9CQI6|COTL1_MOUSE Coactosin-like protein OS=Mus musculus OX=10090 GN=Cotl1 PE=1 SV=3	30.3	15.944	142	9.8016		755800									1246970	365320		937200	607890	1342200			11	FALITWIGEDVSGLQR;YDGATIVPGDQGADYQHFIQQCTDDVR
O70475	O70475	24	24	24	UDP-glucose 6-dehydrogenase	Ugdh	sp|O70475|UGDH_MOUSE UDP-glucose 6-dehydrogenase OS=Mus musculus OX=10090 GN=Ugdh PE=1 SV=1	64.1	54.831	493	323.31	1575000	919470	805410	525095	205824	514110				816090	2562900	5.63513e+06	4.89131e+07	48144000	1.23945e+07	3625610	892503	2.09537e+06	222	ALCAVYEHWVPK;DVLNLVYLCEALNLPEVAR;EADLVFISVNTPTK;EQIVVDLSHPGVSADDQVSR;FSLQDPPNKKPK;IAILGFAFK;ICCIGAGYVGGPTCSVIAHMCPEIR;IFDANTKPNLNLQVLSNPEFLAEGTAIK;IIDSLFNTVTDK;IIDSLFNTVTDKK;ILTTNTWSSELSK;INAWNSPTLPIYEPGLK;ISSINSISALCEATGADVEEVATAIGMDQR;KICCIGAGYVGGPTCSVIAHMCPEIR;LVTISKDPYEACDGAHALVICTEWDMFK;NLFFSTNIDDAIR;RIFDANTKPNLNLQVLSNPEFLAEGTAIK;RVLDGLHSELQTIGFQIETIGK;RVLDGLHSELQTIGFQIETIGKK;VLDGLHSELQTIGFQ…
Q8BUV3	Q8BUV3	2	2	2	Gephyrin;Molybdopterin adenylyltransferase;Molybdopterin molybdenumtransferase	Gphn	sp|Q8BUV3|GEPH_MOUSE Gephyrin OS=Mus musculus OX=10090 GN=Gphn PE=1 SV=2	4.3	83.281	769	23.507	1062900	454970											4679000	773570					8	AFITVLEMTPVLGTEIINYR;PGQDIRPIGHDIK
P61087	P61087	2	2	2	Ubiquitin-conjugating enzyme E2 K	Ube2k	sp|P61087|UBE2K_MOUSE Ubiquitin-conjugating enzyme E2 K OS=Mus musculus OX=10090 GN=Ube2k PE=1 SV=3	14.5	22.406	200	8.9692			1122910	592740	575110	750320					594525	410770	3709600	1507000	1468400		243580	1108000	12	IWHPNISSVTGAICLDILK;IWHPNISSVTGAICLDILKDQWAAAMTLR
Q9WUK2	Q9WUK2	1	1	1	Eukaryotic translation initiation factor 4H	Eif4h	sp|Q9WUK2|IF4H_MOUSE Eukaryotic translation initiation factor 4H OS=Mus musculus OX=10090 GN=Eif4h PE=1 SV=3	11.7	27.341	248	6.0598			940195		582010								2.13437e+06						6	ELPTEPPYTAYVGNLPFNTVQGDIDAIFK
Q9WU78	Q9WU78	4	4	4	Programmed cell death 6-interacting protein	Pdcd6ip	sp|Q9WU78|PDC6I_MOUSE Programmed cell death 6-interacting protein OS=Mus musculus OX=10090 GN=Pdcd6ip PE=1 SV=3	6.1	96.023	869	11.691	1876060	957525	746230	143650	89491								969052		1502200	621770	895910	1438100	19	ASFIWVQLK;MVPVSVQQSLAVFSQR;NIQVSHQEFSK;NLATAYDNFVELVANLK
P48024	P48024	3	3	3	Eukaryotic translation initiation factor 1	Eif1	sp|P48024|EIF1_MOUSE Eukaryotic translation initiation factor 1 OS=Mus musculus OX=10090 GN=Eif1 PE=1 SV=2	45.1	12.746	113	13.056			1253715	296860							802760	504300	3082650	3200950					10	NICQFLIEIGLAK;NICQFLIEIGLAKDDQLK;SAIQNLHSFDPFADASKGDDLLPAGTEDYIHIR
P26041	P26041	10	5	5	Moesin	Msn	sp|P26041|MOES_MOUSE Moesin OS=Mus musculus OX=10090 GN=Msn PE=1 SV=3	11.3	67.766	577	10.324		903645		647580								534560	3414500	1879265	1.13337e+06	1895700	930883		13	EVWFFGLQYQDTK;FVIKPIDKK;FYPEDVSEELIQDITQR;GMLREDAVLEYLK;IGFPWSEIR;ILALCMGNHELYMR;IQVWHEEHR;KTANDMIHAENMR;LFFLQVK;RKPDTIEVQQMK
P07759	P07759	1	1	1	Serine protease inhibitor A3K	Serpina3k	sp|P07759|SPA3K_MOUSE Serine protease inhibitor A3K OS=Mus musculus OX=10090 GN=Serpina3k PE=1 SV=2	2.4	46.879	418	3.1811		214715	1911620	204650															1	KLSVSQVVHK
P49586;Q811Q9	P49586	4;1	4;1	4;1	Choline-phosphate cytidylyltransferase A	Pcyt1a	sp|P49586|PCY1A_MOUSE Choline-phosphate cytidylyltransferase A OS=Mus musculus OX=10090 GN=Pcyt1a PE=1 SV=1	19.1	41.666	367;369	6.6062			1101000		453800														3	EFIGSFLEMFGPEGALK;NAPWTLTPEFLAEHR;NLFPNTYLIVGVCSDELTHNFK;VYADGIFDLFHSGHAR
P09055	P09055	3	3	3	Integrin beta-1	Itgb1	sp|P09055|ITB1_MOUSE Integrin beta-1 OS=Mus musculus OX=10090 GN=Itgb1 PE=1 SV=1	9.5	88.231	798	11.213	1001000	1290500	254330	701880	642050								1.50929e+06	995265	1026070				16	IKPLGFTEEVEVVLQFICK;LGGIVLPNDGQCHLENNVYTMSHYYDYPSIAHLVQK;LSENNIQTIFAVTEEFQPVYK
Q61206	Q61206	4	4	4	Platelet-activating factor acetylhydrolase IB subunit alpha2	Pafah1b2	sp|Q61206|PA1B2_MOUSE Platelet-activating factor acetylhydrolase IB subunit alpha2 OS=Mus musculus OX=10090 GN=Pafah1b2 PE=1 SV=2	36.7	25.581	229	25.069	1401650	649340	768300	498980	591575						955650	659720	618080	2291300					9	DKEPDVLFVGDSMVQLMQQYEIWR;ELFSPLHALNFGIGGDTTR;IIVLGLLPR;VIVVWVGTNNHENTAEEVAGGIEAIVQLINTR
Q99KN9	Q99KN9	2	2	2	Clathrin interactor 1	Clint1	sp|Q99KN9|EPN4_MOUSE Clathrin interactor 1 OS=Mus musculus OX=10090 GN=Clint1 PE=1 SV=2	3.3	68.512	631	2.2135			784295																3	EHIYDLR;HIHITQATETTTTR
Q9D7J4	Q9D7J4	2	2	2	Cytochrome c oxidase assembly protein COX20, mitochondrial	Cox20	sp|Q9D7J4|COX20_MOUSE Cytochrome c oxidase assembly protein COX20, mitochondrial OS=Mus musculus OX=10090 GN=Cox20 PE=1 SV=1	31.6	13.163	117	24.096		870935	1081975	817330	375635								3836200						13	ESILYGSLGSIVTGLGHFLVTSR;LLGILDVENTPCAR
Q91YR1	Q91YR1	2	2	2	Twinfilin-1	Twf1	sp|Q91YR1|TWF1_MOUSE Twinfilin-1 OS=Mus musculus OX=10090 GN=Twf1 PE=1 SV=2	14	40.079	350	5.307			882205	924910	563060														2	HSHEGDYLESVVFIYSMPGYTCSIR;LDSQNAQGYEWIFIAWSPDHSHVR
Q91VH6	Q91VH6	1	1	1	Protein MEMO1	Memo1	sp|Q91VH6|MEMO1_MOUSE Protein MEMO1 OS=Mus musculus OX=10090 GN=Memo1 PE=1 SV=1	7.1	33.692	297	3.3469			1177030	694770	513395						840250	470520	5982000	1495120	1023500				5	YLADPSNLFVVSSDFCHWGQR
O70194	O70194	5	5	5	Eukaryotic translation initiation factor 3 subunit D	Eif3d	sp|O70194|EIF3D_MOUSE Eukaryotic translation initiation factor 3 subunit D OS=Mus musculus OX=10090 GN=Eif3d PE=1 SV=2	17.5	63.988	548	58.42		1042200		703615	662885							597125	6185140	1833700	1640900				10	HVILGTQQFKPNEFASQINLSVENAWGILR;SDWEVKEEMDFPQLMK;SVYSWDIVVQR;WTCCALLAGSEYLK;YNFPNPNPFVEDDMDKNEIASVAYR
Q3UPH1	Q3UPH1	3	3	3	Protein PRRC1	Prrc1	sp|Q3UPH1|PRRC1_MOUSE Protein PRRC1 OS=Mus musculus OX=10090 GN=Prrc1 PE=1 SV=1	10.8	46.297	443	6.5717					806015								9894000						6	GQDDAPAGGIWGFIK;HSVESMITTLDPGMAPYIK;WSGLLVTVGEVLEK
Q8BVA5	Q8BVA5	2	2	2	Lipid droplet-associated hydrolase	Ldah	sp|Q8BVA5|LDAH_MOUSE Lipid droplet-associated hydrolase OS=Mus musculus OX=10090 GN=Ldah PE=1 SV=1	8.9	37.374	326	15.167		984475	794055	1130885	319635							520586	1.78066e+06	526225					16	GIPHAFVLDFSQEMATIVAEWINNRPPR;GIPHAFVLDFSQEMATIVAEWINNRPPRK
Q63932	Q63932	3	1	1	Dual specificity mitogen-activated protein kinase kinase 2	Map2k2	sp|Q63932|MP2K2_MOUSE Dual specificity mitogen-activated protein kinase kinase 2 OS=Mus musculus OX=10090 GN=Map2k2 PE=1 SV=2	6.5	44.402	401	19.655		1383925	949445	619780	481535	611530							5485700	1121875					5	LCDFGVSGQLIDSMANSFVGTR;LQGTHYSVQSDIWSMGLSLVELAIGR;RLEAFLTQK
P28352	P28352	2	2	2	DNA repair nuclease/redox regulator APEX1;DNA repair nuclease/redox regulator APEX1, mitochondrial	Apex1	sp|P28352|APEX1_MOUSE DNA-(apurinic or apyrimidinic site) endonuclease OS=Mus musculus OX=10090 GN=Apex1 PE=1 SV=2	10.4	35.49	317	6.5712			1551300	761940	668405	817500	263420				597570					1.68657e+06			11	ALGSDHCPITLYLAL;LDYFLLSHSLLPALCDSK
Q60649	Q60649	1	1	1	Mitochondrial disaggregase;Mitochondrial disaggregase, cleaved form	Clpb	sp|Q60649|CLPB_MOUSE Mitochondrial disaggregase OS=Mus musculus OX=10090 GN=Clpb PE=1 SV=1	3.1	76.003	677	3.0698		1058800	1082285	300355							898090	316364		1150800					4	INEIVYFLPFCHSELIQLVNK
Q99K30	Q99K30	2	2	2	Epidermal growth factor receptor kinase substrate 8-like protein 2	Eps8l2	sp|Q99K30|ES8L2_MOUSE Epidermal growth factor receptor kinase substrate 8-like protein 2 OS=Mus musculus OX=10090 GN=Eps8l2 PE=1 SV=1	6.6	82.228	729	17.557	816110												3012000						3	HIQNPSAAELVHFLFGPLDLIINTCGSPDIAR;SVSSPLLSTDAVSFLR
P06802	P06802	3	3	3	Ectonucleotide pyrophosphatase/phosphodiesterase family member 1;Alkaline phosphodiesterase I;Nucleotide pyrophosphatase;Ectonucleotide pyrophosphatase/phosphodiesterase family member 1, secreted form	Enpp1	sp|P06802|ENPP1_MOUSE Ectonucleotide pyrophosphatase/phosphodiesterase family member 1 OS=Mus musculus OX=10090 GN=Enpp1 PE=1 SV=4	5.2	103.17	906	8.4952	1526800	677795	900490	656345	319175						810580	741220	8756500	1179205	956125				18	AEYLHTWGGLLPVISK;ESSWVEELLTLHR;SQEILIPTHFFIVLTSCK
Q9EP69	Q9EP69	8	8	8	Phosphatidylinositol-3-phosphatase SAC1	Sacm1l	sp|Q9EP69|SAC1_MOUSE Phosphatidylinositol-3-phosphatase SAC1 OS=Mus musculus OX=10090 GN=Sacm1l PE=1 SV=1	21.5	66.943	587	25.087	1176600	990960	870480	688970	571870	607510						1018750	5632110		2.11977e+06	3.28683e+06	1643400	1.95247e+06	25	ELSAQPEVHR;FYVEACDDGADDVLIIDR;GSEKPLEQTFANMVSSLGSGMIR;LSILLDQVAEMQDELSYFLVDSAGK;LSNTSPEFQEMSLLER;TNVIQSLLAR;TQLGLLMDGFNSLLR;YFDWILISR
P61161	P61161	6	6	6	Actin-related protein 2	Actr2	sp|P61161|ARP2_MOUSE Actin-related protein 2 OS=Mus musculus OX=10090 GN=Actr2 PE=1 SV=1	30.2	44.76	394	27.773		785395	1235095	657115	461475	1403400	366990					859120	7545770	2850650	1280530	3.21152e+06	1535400		42	CGYAGSNFPEHIFPALVGRPIIR;HIVLSGGSTMYPGLPSR;HLWDYTFGPEK;HMVFLGGAVLADIMK;ILLTEPPMNPTK;VGGERFEAPEALFQPHLINVEGVGVAELLFNTIQAADIDTR
O35660	O35660	5	3	3	Glutathione S-transferase Mu 6	Gstm6	sp|O35660|GSTM6_MOUSE Glutathione S-transferase Mu 6 OS=Mus musculus OX=10090 GN=Gstm6 PE=1 SV=4	16.1	25.621	218	10.475		730055	1631465	596205	319425						172145	402360	3.26729e+06	1382200					29	FKLDLDFPNLPYLIDGSHK;ITFADFLVYDVLDQHR;KHNLCGETEEER;LDLDFPNLPYLIDGSHK;LYSEFLGK
Q6ZWM4	Q6ZWM4	1	1	1	U6 snRNA-associated Sm-like protein LSm8	Lsm8	sp|Q6ZWM4|LSM8_MOUSE U6 snRNA-associated Sm-like protein LSm8 OS=Mus musculus OX=10090 GN=Lsm8 PE=1 SV=3	16.7	10.403	96	2.2835	1248800	755650	459780													602050	706630		3	GFDQTINLILDESHER
Q8BKC5	Q8BKC5	1	1	1	Importin-5	Ipo5	sp|Q8BKC5|IPO5_MOUSE Importin-5 OS=Mus musculus OX=10090 GN=Ipo5 PE=1 SV=3	2.3	123.59	1097	8.3577	1456650	506060	505790							1036845	107758	232364	1.41529e+06						10	AAAAAEQQQFYLLLGNLLSPDNVVR
Q7TNE1	Q7TNE1	1	1	1	Succinate--hydroxymethylglutarate CoA-transferase	Sugct	sp|Q7TNE1|SUCHY_MOUSE Succinate--hydroxymethylglutarate CoA-transferase OS=Mus musculus OX=10090 GN=Sugct PE=1 SV=2	6.4	47.69	436	40.909		930060	1333850	507100	555740								4448400						10	GLFIDCNLLSSQVACLTQVAANYLIGQK
P48774	P48774	3	2	2	Glutathione S-transferase Mu 5	Gstm5	sp|P48774|GSTM5_MOUSE Glutathione S-transferase Mu 5 OS=Mus musculus OX=10090 GN=Gstm5 PE=1 SV=1	14.7	26.635	224	3.9289	1335565	982040	181305										1.55528e+06	304660	454323	36829			7	FKLDLDFPNLPYLMDGK;ITQSNAILR;LTFVDFLTYDVLDQNR
Q9QZ88	Q9QZ88	2	2	2	Vacuolar protein sorting-associated protein 29	Vps29	sp|Q9QZ88|VPS29_MOUSE Vacuolar protein sorting-associated protein 29 OS=Mus musculus OX=10090 GN=Vps29 PE=1 SV=1	20.3	20.495	182	20.51		594340	1107700	1181000	451170							701753	5982765		3388050	4807900	3305500		15	IGLIHGHQVIPWGDMASLALLQR;MLVLVLGDLHIPHR
Q9JKB1;P58321	Q9JKB1;P58321	4;2	4;2	4;2	Ubiquitin carboxyl-terminal hydrolase isozyme L3;Ubiquitin carboxyl-terminal hydrolase isozyme L4	Uchl3;Uchl4	sp|Q9JKB1|UCHL3_MOUSE Ubiquitin carboxyl-terminal hydrolase isozyme L3 OS=Mus musculus OX=10090 GN=Uchl3 PE=1 SV=2;sp|P58321|UCHL4_MOUSE Ubiquitin carboxyl-terminal hydrolase isozyme L4 OS=Mus musculus OX=10090 GN=Uchl4 PE=2 SV=1	29.1	26.151	230;233	26.463	1877050	524870	668030		276020								6992600		1319745	1.15341e+06	907560		13	MHFESGSTLKK;PVCAVLLLFPITEK;QLGLHPNWQFVDVYGMEPELLSMVPR;WLPLEANPEVTNQFLK
Q03249	Q03249	2	2	2	Galactose-1-phosphate uridylyltransferase	Galt	sp|Q03249|GALT_MOUSE Galactose-1-phosphate uridylyltransferase OS=Mus musculus OX=10090 GN=Galt PE=1 SV=3	10	43.232	379	5.3842			1145210	757435	607230														5	YDNLFETSFPYSMGWHGAPTGLK;YNPLQDEWVLVSAHR
Q9WVA4	Q9WVA4	4	4	4	Transgelin-2	Tagln2	sp|Q9WVA4|TAGL2_MOUSE Transgelin-2 OS=Mus musculus OX=10090 GN=Tagln2 PE=1 SV=4	31.7	22.395	199	20.425	1878000			318650	314860							205790	2.84184e+06		739830				11	DDGLFSGDPNWFPK;QYDADLEQILIQWITTQCR;TLMNLGGLAVAR;YGINTTDIFQTVDLWEGK
Q9DCE9	Q9DCE9	1	1	1	Immunity-related GTPase family M protein 3	Igtp	sp|Q9DCE9|IRGM3_MOUSE Immunity-related GTPase family M protein 3 OS=Mus musculus OX=10090 GN=Igtp PE=1 SV=1	5	48.493	423	11.003			1394300	281570								462100	638940						4	DPPLFLISCFSPSFHDFPELR
P08752;B2RSH2	P08752;B2RSH2	3;2	3;2	1;0	Guanine nucleotide-binding protein G(i) subunit alpha-2;Guanine nucleotide-binding protein G(i) subunit alpha-1	Gnai2;Gnai1	sp|P08752|GNAI2_MOUSE Guanine nucleotide-binding protein G(i) subunit alpha-2 OS=Mus musculus OX=10090 GN=Gnai2 PE=1 SV=5;sp|B2RSH2|GNAI1_MOUSE Guanine nucleotide-binding protein G(i) subunit alpha-1 OS=Mus musculus OX=10090 GN=Gnai1 PE=1 SV=1	8.5	40.489	355;354	33.956		963455	515780	752425	519435	1449275					968070	464840	2.46252e+06	2514500	1.46478e+06	972783	944150	1807350	31	AVVYSNTIQSIMAIVK;WFTDTSIILFLNK;WFTDTSIILFLNKK
Q99J27	Q99J27	1	1	1	Acetyl-coenzyme A transporter 1	Slc33a1	sp|Q99J27|ACATN_MOUSE Acetyl-coenzyme A transporter 1 OS=Mus musculus OX=10090 GN=Slc33a1 PE=1 SV=1	4.2	61.075	550	8.2495			841370										2071180						5	EHLALLAVPMVPLQIILPLLISK
Q9EQC1	Q9EQC1	6	6	6	3 beta-hydroxysteroid dehydrogenase type 7	Hsd3b7	sp|Q9EQC1|3BHS7_MOUSE 3 beta-hydroxysteroid dehydrogenase type 7 OS=Mus musculus OX=10090 GN=Hsd3b7 PE=1 SV=1	35	41.135	369	19.949	1795950	1097845	1010900	586900	399160	612195	395110					928845	8.95313e+06		3.21878e+06	1094300			28	ADSAQVPTLVYLVTGGCGFLGEHIVR;AGPVQVTAIQGDVTQAHEVAAAMSGSHVVIHTAGLVDVFGK;ALAEQLVLEANGR;GNEDTPYEAVHSHPYPCSK;SYEDFNMEFLSPCGLR;VFDLHLSSWLEELK
Q3TMH2	Q3TMH2	4	4	4	Secernin-3	Scrn3	sp|Q3TMH2|SCRN3_MOUSE Secernin-3 OS=Mus musculus OX=10090 GN=Scrn3 PE=1 SV=1	18.2	47.661	418	15.973	2668000	672055	809080	252595	205225	450230						655440		806340	363315	1.22508e+06		929355	15	ALDVIVDLLEK;GEFLTTASMVSVLPQDPSLPCIHLFTATPHPER;GNITFETMMEILR;SVFKPFIFVPHISPLLDTK
Q6P9R2	Q6P9R2	1	1	1	Serine/threonine-protein kinase OSR1	Oxsr1	sp|Q6P9R2|OXSR1_MOUSE Serine/threonine-protein kinase OSR1 OS=Mus musculus OX=10090 GN=Oxsr1 PE=1 SV=1	4.2	58.213	527	11.496		846675	899015	833470	582595	1075260							1.39256e+06	808170					9	ADIWSFGITAIELATGAAPYHK
Q3UP75	Q3UP75	4	1	1	UDP-glucuronosyltransferase 3A1	Ugt3a1	sp|Q3UP75|UD3A1_MOUSE UDP-glucuronosyltransferase 3A1 OS=Mus musculus OX=10090 GN=Ugt3a1 PE=1 SV=1	3.3	59.698	523	4.0958	1462300	224890	1319695		390685						896600	312295	6264340	1638300	1.52558e+06				15	AELWFVNSDFALDFAR;EMNSAFAHLPQGVLWTCK;IMDWLPQIDLLAHPSIR;NLGVSIQLQTLK
Q9DB26	Q9DB26	2	2	2	Phytanoyl-CoA dioxygenase domain-containing protein 1	Phyhd1	sp|Q9DB26|PHYD1_MOUSE Phytanoyl-CoA dioxygenase domain-containing protein 1 OS=Mus musculus OX=10090 GN=Phyhd1 PE=1 SV=2	15.1	32.517	291	10.245	1339200	1074745	1278825	551075	463845	398220						470700	1666225						14	SLGLQMPVVVQSMYIFK;VLGLWIAMEDAMLENGCLWFIPGSHTR
Q9CR00	Q9CR00	2	2	2	26S proteasome non-ATPase regulatory subunit 9	Psmd9	sp|Q9CR00|PSMD9_MOUSE 26S proteasome non-ATPase regulatory subunit 9 OS=Mus musculus OX=10090 GN=Psmd9 PE=1 SV=1	10.4	24.72	222	6.8435	1629500			585535	345830							891905	6135900	3721350	2523700				11	GLLGCNIIPLQR;HNIICLQNDHK
Q9CQE8	Q9CQE8	5	5	5	RNA transcription, translation and transport factor protein	RTRAF	sp|Q9CQE8|RTRAF_MOUSE RNA transcription, translation and transport factor protein OS=Mus musculus OX=10090 GN=RTRAF PE=1 SV=1	25	28.152	244	21.174	1273600	532080	1031765	588085							642610	287985	2.56332e+06	1364670	688463	778750			22	AGVMALANLLQIQR;HILGFDTGDAVLNEAAQILR;IQDRQEAIDWLLGLAVR;NFIVWLEDQK;QEAIDWLLGLAVR
Q5XJY5	Q5XJY5	5	5	5	Coatomer subunit delta	Arcn1	sp|Q5XJY5|COPD_MOUSE Coatomer subunit delta OS=Mus musculus OX=10090 GN=Arcn1 PE=1 SV=2	18.4	57.229	511	22.03		580650	1429530	541225	712035	757090	912415	1063400			407155	1029010	6.89729e+06	3399050	4.35593e+06	3345900	3.91537e+06		27	KAPGFGGFGSSAVSGGSTAAMITETIIETDKPK;LFTAESLIGLK;NSNILEDLETLR;NTLEWCLPVIDAK;SGSLEFSIPGQPNDFFPVQVSFISK
Q9D7N9	Q9D7N9	3	3	3	Adipocyte plasma membrane-associated protein	Apmap	sp|Q9D7N9|APMAP_MOUSE Adipocyte plasma membrane-associated protein OS=Mus musculus OX=10090 GN=Apmap PE=1 SV=1	17.8	46.434	415	12.197			1400300	481090	690770							259685	5507235		1.70609e+06				8	ANPGFSMLDFLSDKPFIK;LFENQLSGPESIVNIGDVLFTGTADGR;SLHDPDGQVVTYVSEAHEHDGYLYLGSFR
Q6ZQI3	Q6ZQI3	1	1	1	Malectin	Mlec	sp|Q6ZQI3|MLEC_MOUSE Malectin OS=Mus musculus OX=10090 GN=Mlec PE=1 SV=2	5.5	32.342	291	3.7146		857560									599250		7175700	986160	747007	1823750		660160	6	VCALYILAGTVDDVPK
Q64339	Q64339	1	1	1	Ubiquitin-like protein ISG15	Isg15	sp|Q64339|ISG15_MOUSE Ubiquitin-like protein ISG15 OS=Mus musculus OX=10090 GN=Isg15 PE=1 SV=4	11.2	17.897	161	2.436		714410		435500		1446000													4	GHSNIYEVFLTQTVDTLK
Q80X90	Q80X90	12	12	11	Filamin-B	Flnb	sp|Q80X90|FLNB_MOUSE Filamin-B OS=Mus musculus OX=10090 GN=Flnb PE=1 SV=3	7.6	277.82	2602	41.36		930685	929800	577170	644245	1246785					1428500	541120	3.18971e+06	5404100	3586000	5149450	1638500	1.12545e+06	52	FNDEHIPDSPYLVPVIAPSDDAR;GFHVVEVTYDDVPIPNSPFK;GFLDGVYSFEYYPSTPGK;LENVSVALEFLDHESIK;LIALLEVLSQK;LVSPGSANETSSILVESVTR;RLPNNHIGISFIPR;TFEMSDFIVDTR;VMYTPMAPGNYLIGVK;VSYFPTVPGVYIVSTK;YGGELVPHFPAWVK;YMIGVTYGGDNIPLSPYR
P01887	P01887	1	1	1	Beta-2-microglobulin	B2m	sp|P01887|B2MG_MOUSE Beta-2-microglobulin OS=Mus musculus OX=10090 GN=B2m PE=1 SV=2	19.3	13.779	119	5.262				866470							714930	299480							6	DWSFYILAHTEFTPTETDTYACR
P14069	P14069	3	3	3	Protein S100-A6	S100a6	sp|P14069|S10A6_MOUSE Protein S100-A6 OS=Mus musculus OX=10090 GN=S100a6 PE=1 SV=3	57.3	10.051	89	15.167	2138850	1589000	677290	460255	585925	1664655	397545	137360	164000	3971050	1089800		2919800		804750				28	ACPLDQAIGLLVAIFHK;LMDDLDRNKDQEVNFQEYVAFLGALALIYNEALK;NKDQEVNFQEYVAFLGALALIYNEALK
Q9QZ85	Q9QZ85	8	8	8	Interferon-inducible GTPase 1	Iigp1	sp|Q9QZ85|IIGP1_MOUSE Interferon-inducible GTPase 1 OS=Mus musculus OX=10090 GN=Iigp1 PE=1 SV=2	25.7	47.571	413	37.801		1111600	1810635	878870	589925	222660	600030					1094365	6962800		584045	1939740	1042800		24	DWEIEVDQVEAMIK;HNFMVSLPNITDSVIEK;IISQEILNLIELR;IWLEGFAADLVNIIPSLTFLLDSDLETLKK;KIISQEILNLIELR;LARDWEIEVDQVEAMIK;SDENNDLPSSFTGYFK;YYFLDMVTEDAK
P50637	P50637	3	3	3	Translocator protein	Tspo	sp|P50637|TSPO_MOUSE Translocator protein OS=Mus musculus OX=10090 GN=Tspo PE=1 SV=1	50.3	18.841	169	48.256	1219950	1077540	1021390	790035	622715	487275						927047	2.43763e+06	1119315	997710	543188			39	ELGGFTEDAMVPLGLYTGQLALNWAWPPIFFGAR;PESWVPAVGLTLVPSLGGFMGAYFVR;QMGWALADLLLVSGVATATTLAWHR
Q99LT0	Q99LT0	2	2	2	Protein dpy-30 homolog	Dpy30	sp|Q99LT0|DPY30_MOUSE Protein dpy-30 homolog OS=Mus musculus OX=10090 GN=Dpy30 PE=1 SV=1	36.4	11.213	99	16.409	2205600	666230	700000	485205	302420						92770	506510	3.15387e+06	1306250	465850				25	AYLDQTVVPILLQGLAVLAK;ERPPNPIEFLASYLLK
Q99PV0	Q99PV0	2	2	2	Pre-mRNA-processing-splicing factor 8	Prpf8	sp|Q99PV0|PRP8_MOUSE Pre-mRNA-processing-splicing factor 8 OS=Mus musculus OX=10090 GN=Prpf8 PE=1 SV=2	2.1	273.61	2335	3.4037	872890												5185055						3	LGNVDAFQLADGLQYIFAHVGQLTGMYR;TDMIQALGGVEGILEHTLFK
Q80W22	Q80W22	5	5	5	Threonine synthase-like 2	Thnsl2	sp|Q80W22|THNS2_MOUSE Threonine synthase-like 2 OS=Mus musculus OX=10090 GN=Thnsl2 PE=1 SV=1	12.6	54.187	483	20.942	1285400	820100	1445800	526600	716160	723030	593950				1996900	896020	4.5525e+06	2383400	1.52084e+06	3.01917e+06	1.09108e+06	1.19074e+06	20	ELCALFIGLELIPR;GDFSLCEVLR;IFWLLSGSDSQTTR;MGLPICLVVAVNR;NVDIIVLLPK
P48776	P48776	6	6	6	Tryptophan 2,3-dioxygenase	Tdo2	sp|P48776|T23O_MOUSE Tryptophan 2,3-dioxygenase OS=Mus musculus OX=10090 GN=Tdo2 PE=1 SV=2	18	47.756	406	16.717		741745	1004995									1134000	758030	877550	1.47159e+06	978540	202570	815995	14	EVLLCLFDEK;GGLIYGNYLQLEK;QILWELDSVR;RHDYLLSK;SEQEQTLLQLVEAWLER;VFVDLFNLSTYLVPR
Q8K4H1	Q8K4H1	3	3	3	Kynurenine formamidase	Afmid	sp|Q8K4H1|KFA_MOUSE Kynurenine formamidase OS=Mus musculus OX=10090 GN=Afmid PE=1 SV=1	14.8	34.228	305	27.044	1840750	410975		382880								422160	2807230						8	AFPSLSAGQNPWR;EFYETLLR;GVDHFDIIENLTREDDVLTQIILK
Q9CQC7	Q9CQC7	1	1	1	NADH dehydrogenase [ubiquinone] 1 beta subcomplex subunit 4	Ndufb4	sp|Q9CQC7|NDUB4_MOUSE NADH dehydrogenase [ubiquinone] 1 beta subcomplex subunit 4 OS=Mus musculus OX=10090 GN=Ndufb4 PE=1 SV=3	19.4	15.081	129	13.006	1131900	920960			582480							2061950	8783000	5365500	3380950				11	YKPAPLATLPSTLDPAEYDVSPETR
Q8VDG7	Q8VDG7	3	3	3	Platelet-activating factor acetylhydrolase 2, cytoplasmic	Pafah2	sp|Q8VDG7|PAFA2_MOUSE Platelet-activating factor acetylhydrolase 2, cytoplasmic OS=Mus musculus OX=10090 GN=Pafah2 PE=1 SV=2	12.3	43.561	390	18.271			1139085	1213650	289640						1250000	374160		1545200	1.27093e+06	3049400			13	ESGYPLIILSHGLGGFR;SQTDFAFVTGNLIAK;TVVNVFPGGLDLMTLK
Q8CFJ7	Q8CFJ7	2	2	2	Solute carrier family 25 member 45	Slc25a45	sp|Q8CFJ7|S2545_MOUSE Solute carrier family 25 member 45 OS=Mus musculus OX=10090 GN=Slc25a45 PE=1 SV=1	19.8	31.689	288	9.5397	2166050	1081760	457510	640910	344395	602250						1619100	1355390		1413900	1763150			24	AQPPSYTNIFIAGCTGGLLQAYCLAPFDLIK;PVEEFVAGWISGAVGLVLGHPFDTVK
O88685	O88685	6	6	6	26S proteasome regulatory subunit 6A	Psmc3	sp|O88685|PRS6A_MOUSE 26S proteasome regulatory subunit 6A OS=Mus musculus OX=10090 GN=Psmc3 PE=1 SV=2	19.5	49.548	442	24.126	1628000	1063700	1101325	362870	262250							609065	8.15566e+06	3033950	1.32406e+06	4952700		503410	32	EKAPSIIFIDELDAIGTK;LAGPQLVQMFIGDGAK;QIQELVEAIVLPMNHK;QTYFLPVIGLVDAEK;VDILDPALLR;VTHELQAMKDK
Q9CZ04	Q9CZ04	4	4	4	COP9 signalosome complex subunit 7a	Cops7a	sp|Q9CZ04|CSN7A_MOUSE COP9 signalosome complex subunit 7a OS=Mus musculus OX=10090 GN=Cops7a PE=1 SV=2	26.9	30.224	275	16.575	1516600	1015135	886650	604550	401290					791040			1.35347e+06		1966300				20	CIPYAVLLEALALR;GAALATLIHQVLEAPGVYVFGELLDMPNVR;QLEDLVIEAVYADVLR;VTGQNQEQFLLLAK
Q8BGX0	Q8BGX0	1	1	1	E3 ubiquitin-protein ligase TRIM23	Trim23	sp|Q8BGX0|TRI23_MOUSE E3 ubiquitin-protein ligase TRIM23 OS=Mus musculus OX=10090 GN=Trim23 PE=2 SV=1	1.7	63.931	574	3.7979		1493900		707055	697525	996110	838420	609095				1.19659e+06	4.27222e+06	3852100	5.13017e+06	4.20717e+06	5065700	4056200	55	DALLLIFANK
Q61584	Q61584	1	1	1	RNA-binding protein FXR1	Fxr1	sp|Q61584|FXR1_MOUSE RNA-binding protein FXR1 OS=Mus musculus OX=10090 GN=Fxr1 PE=1 SV=2	2.1	76.221	677	24.281	1084510	696860																	2	GFLEFVEDFIQVPR
Q9D0T1	Q9D0T1	3	3	3	NHP2-like protein 1;NHP2-like protein 1, N-terminally processed	Snu13	sp|Q9D0T1|NH2L1_MOUSE NHP2-like protein 1 OS=Mus musculus OX=10090 GN=Snu13 PE=1 SV=4	37.5	14.173	128	6.0453	2627700	788840	534110	349630	406595	698900							994015						17	GISEFIVMAADAEPLEIILHLPLLCEDK;GISEFIVMAADAEPLEIILHLPLLCEDKNVPYVFVR;LLDLVQQSCNYK
Q9DBG5	Q9DBG5	1	1	1	Perilipin-3	Plin3	sp|Q9DBG5|PLIN3_MOUSE Perilipin-3 OS=Mus musculus OX=10090 GN=Plin3 PE=1 SV=1	5.7	47.262	437	8.1642		1305000	1135400	264600															2	DITQQLQSMCVALGASIQGLPSHVR
Q9JHS4	Q9JHS4	2	2	2	ATP-dependent Clp protease ATP-binding subunit clpX-like, mitochondrial	Clpx	sp|Q9JHS4|CLPX_MOUSE ATP-dependent Clp protease ATP-binding subunit clpX-like, mitochondrial OS=Mus musculus OX=10090 GN=Clpx PE=1 SV=2	3.8	69.228	634	3.3562	904805																		1	DLIEFGMIPEFVGR;TLVQILTEPR
P50518	P50518	1	1	1	V-type proton ATPase subunit E 1	Atp6v1e1	sp|P50518|VATE1_MOUSE V-type proton ATPase subunit E 1 OS=Mus musculus OX=10090 GN=Atp6v1e1 PE=1 SV=2	8.8	26.157	226	20.053	2179000	781350	838420	640290	310740	682020					94455	1266417	1421250						20	YQVLLDGLVLQGLYQLLEPR
Q99KP6	Q99KP6	1	1	1	Pre-mRNA-processing factor 19	Prpf19	sp|Q99KP6|PRP19_MOUSE Pre-mRNA-processing factor 19 OS=Mus musculus OX=10090 GN=Prpf19 PE=1 SV=1	3.4	55.238	504	4.5648		1394500	762470	924705	547620						865420		3145540	1812000					9	ALQDEWDAVMLHSFTLR
P70295	P70295	1	1	1	Lipid droplet-regulating VLDL assembly factor AUP1	Aup1	sp|P70295|AUP1_MOUSE Lipid droplet-regulating VLDL assembly factor AUP1 OS=Mus musculus OX=10090 GN=Aup1 PE=1 SV=1	9	46.121	410	2.2375			1621200	196410							1132800	595495	685130		1474000				6	VLISNHVTPFDHNIVNLLTTCSTPLLNSPPSFVCWSR
Q99KR7	Q99KR7	2	2	2	Peptidyl-prolyl cis-trans isomerase F, mitochondrial	Ppif	sp|Q99KR7|PPIF_MOUSE Peptidyl-prolyl cis-trans isomerase F, mitochondrial OS=Mus musculus OX=10090 GN=Ppif PE=1 SV=1	17	21.737	206	15.204					911495								7486500	1765050	2.41577e+06				7	HVGPGVLSMANAGPNTNGSQFFICTIK;HVVFGHVK
Q9JHK4	Q9JHK4	1	1	1	Geranylgeranyl transferase type-2 subunit alpha	Rabggta	sp|Q9JHK4|PGTA_MOUSE Geranylgeranyl transferase type-2 subunit alpha OS=Mus musculus OX=10090 GN=Rabggta PE=1 SV=1	4.1	64.989	567	8.2506			912835									177855	568663						5	DLTVLCHLEQLLLVTHLDLSHNR
P61222	P61222	3	3	3	ATP-binding cassette sub-family E member 1	Abce1	sp|P61222|ABCE1_MOUSE ATP-binding cassette sub-family E member 1 OS=Mus musculus OX=10090 GN=Abce1 PE=1 SV=1	11.9	67.314	599	5.7045	1658150	508825	574560										2911700						4	ADIFMFDEPSSYLDVK;EGINIFLDGYVPTENLR;IRDAYTHPQFVTDVMKPLQIENIIDQEVQTLSGGELQR
P97855	P97855	3	3	3	Ras GTPase-activating protein-binding protein 1	G3bp1	sp|P97855|G3BP1_MOUSE Ras GTPase-activating protein-binding protein 1 OS=Mus musculus OX=10090 GN=G3bp1 PE=1 SV=1	8.4	51.828	465	11.036					914760									3580150	1582600				5	DFFQNFGNVVELR;FMQTFVLAPEGSVANK;TFSWASVTSK
P42227	P42227	3	3	3	Signal transducer and activator of transcription 3	Stat3	sp|P42227|STAT3_MOUSE Signal transducer and activator of transcription 3 OS=Mus musculus OX=10090 GN=Stat3 PE=1 SV=2	8.4	88.053	770	11.054	2057350	182830	504600																9	NVNFFTKPPIGTWDQVAEVLSWQFSSTTK;SIVSELAGLLSAMEYVQK;YLEQLHQLYSDSFPMELR
Q80ZI6	Q80ZI6	2	2	2	E3 ubiquitin-protein ligase LRSAM1	Lrsam1	sp|Q80ZI6|LRSM1_MOUSE E3 ubiquitin-protein ligase LRSAM1 OS=Mus musculus OX=10090 GN=Lrsam1 PE=1 SV=1	4.7	83.976	727	2.2659	1603440	675965	1660070	584480	101840								1040600						9	EHAELLQQSHSHK;LVALLVELSAEHYLPLFAHHR
Q9ESX5	Q9ESX5	2	2	2	H/ACA ribonucleoprotein complex subunit DKC1	Dkc1	sp|Q9ESX5|DKC1_MOUSE H/ACA ribonucleoprotein complex subunit DKC1 OS=Mus musculus OX=10090 GN=Dkc1 PE=1 SV=4	7.1	57.401	509	10.624		881090	1334480	761435	728270							491525	6195700		2.00693e+06	4721800			16	ALETLTGALFQRPPLIAAVK;TAHYTPLPCGSNPLKR
P14733	P14733	2	2	2	Lamin-B1	Lmnb1	sp|P14733|LMNB1_MOUSE Lamin-B1 OS=Mus musculus OX=10090 GN=Lmnb1 PE=1 SV=3	8.3	66.785	588	42.378			931630									35259	6.31589e+06	482110	84207	246810		503125	9	AGQTVTVWAANAGVTASPPTDLIWK;SLEGDLEDLKDQIAQLEASLSAAK
Q02248	Q02248	2	2	2	Catenin beta-1	Ctnnb1	sp|Q02248|CTNB1_MOUSE Catenin beta-1 OS=Mus musculus OX=10090 GN=Ctnnb1 PE=1 SV=1	6.3	85.47	781	12.098	1211640	769550	1342775	699430	639795					822660			2.03475e+06						20	GLNTIPLFVQLLYSPIENIQR;MLGSPVDSVLFYAITTLHNLLLHQEGAK
P47934	P47934	5	5	5	Carnitine O-acetyltransferase	Crat	sp|P47934|CACP_MOUSE Carnitine O-acetyltransferase OS=Mus musculus OX=10090 GN=Crat PE=1 SV=3	11.7	70.839	626	23.004		1352670	1341600	595650	1073275	305600					1051400		2452920	3421400	1.70489e+06	2848500	1779200	1.39914e+06	27	LIEGVLDFK;LSPDAFIQVALQLAYYR;MENWLSEWWLK;NHVAGQMLHGGGSK;QNLSIMIQDLDIMMLTFHHFGK
P70333	P70333	5	2	2	Heterogeneous nuclear ribonucleoprotein H2;Heterogeneous nuclear ribonucleoprotein H2, N-terminally processed	Hnrnph2	sp|P70333|HNRH2_MOUSE Heterogeneous nuclear ribonucleoprotein H2 OS=Mus musculus OX=10090 GN=Hnrnph2 PE=1 SV=1	8	49.279	449	39.728	1298700	569170											5101540	1221665	1592600				3	ATENDIYNFFSPLNPMR;HTGPNSPDTANDGFVR;STGEAFVQFASQEIAEK;VHIEIGPDGR;YGDGGSSFQSTTGHCVHMR
Q62348	Q62348	1	1	1	Translin	Tsn	sp|Q62348|TSN_MOUSE Translin OS=Mus musculus OX=10090 GN=Tsn PE=1 SV=1	7	26.201	228	3.84			1422860	447795							1626600	618850		1957750					5	PLHISTFINELDSGFR
P26039	P26039	11	11	9	Talin-1	Tln1	sp|P26039|TLN1_MOUSE Talin-1 OS=Mus musculus OX=10090 GN=Tln1 PE=1 SV=2	7.2	269.82	2541	140.85	2456850	872875	1492515	614675	479660	526390	691915	412340		539690	136660	864420	14447100	6215450	2.06203e+06	2.19989e+06	831654	470770	69	AVAEQIPLLVQGVR;AVASAAAALVLK;EGISQEALHTQMLTAVQEISHLIEPLASAAR;GLAGAVSELLR;GTEWVDPEDPTVIAENELLGAAAAIEAAAK;GVGAAATAVTQALNELLQHVK;ILAQATSDLVNAIK;TLAESALQLLYTAK;TYGVSFFLVK;VAGSVTELIQAAEAMK;VMVTNVTSLLK
Q9JJL3	Q9JJL3	2	2	2	Solute carrier organic anion transporter family member 1B2	Slco1b2	sp|Q9JJL3|SO1B2_MOUSE Solute carrier organic anion transporter family member 1B2 OS=Mus musculus OX=10090 GN=Slco1b2 PE=1 SV=1	5.4	76.728	689	12.297		848480	2042350	469955	446245							259467	6.88873e+06						16	GIGETPIVPLGVSYIDDFAK;TLGGILAPVYYGALIDR
P68037	P68037	4	4	4	Ubiquitin-conjugating enzyme E2 L3	Ube2l3	sp|P68037|UB2L3_MOUSE Ubiquitin-conjugating enzyme E2 L3 OS=Mus musculus OX=10090 GN=Ube2l3 PE=1 SV=1	41.6	17.861	154	18.343					919855	983925							16206350	9347850	3946650	9669350	3779600	3386100	17	GQVCLPVISAENWKPATK;IEINFPAEYPFKPPK;IYHPNIDEK;TDQVIQSLIALVNDPQPEHPLR
P27612	P27612	2	2	2	Phospholipase A-2-activating protein	Plaa	sp|P27612|PLAP_MOUSE Phospholipase A-2-activating protein OS=Mus musculus OX=10090 GN=Plaa PE=1 SV=4	5.7	87.22	794	29.803		1400500	506960																3	AQCLSVISTILEVVQDLEATFR;ILSLICNNSSEKPTAQQLQILWK
Q9EQH3	Q9EQH3	8	8	8	Vacuolar protein sorting-associated protein 35	Vps35	sp|Q9EQH3|VPS35_MOUSE Vacuolar protein sorting-associated protein 35 OS=Mus musculus OX=10090 GN=Vps35 PE=1 SV=1	16.5	91.712	796	21.7		1237295	1137230	778305	572765	1630055	1304950	548275	437735			1199700	4359270		2.56213e+06	3.17037e+06	1301520	1702800	71	DALAQEYLMECIIQVFPDEFHLQTLNPFLR;HFHNTLEHLR;IFSFAHQTISALIK;LFDIFSQQVATVIQSR;NIIIALIDR;QIVLTGILEQVVNCR;SYYELYMAISDELHYLEVYLTDEFAK;VLETTVEIFNK
Q9WUA2	Q9WUA2	8	8	8	Phenylalanine--tRNA ligase beta subunit	Farsb	sp|Q9WUA2|SYFB_MOUSE Phenylalanine--tRNA ligase beta subunit OS=Mus musculus OX=10090 GN=Farsb PE=1 SV=2	18.3	65.696	589	18.384	2869000	579385		417860	652080		1208100	460155	504755			1.05563e+06	6.90678e+06		2918600	4871200	1768110	1682920	50	ADVIHACDIVEDAAIAYGYNNIQMTLPK;DLLFQALGR;HLCAVYYNK;IDVPANRYDLLCLEGLAR;LFEISDVVVK;NIFIECTGTDFTK;TTLLPGLLK;TYTIANQFPLNK
Q8BIJ6	Q8BIJ6	10	10	10	Isoleucine--tRNA ligase, mitochondrial	Iars2	sp|Q8BIJ6|SYIM_MOUSE Isoleucine--tRNA ligase, mitochondrial OS=Mus musculus OX=10090 GN=Iars2 PE=1 SV=1	15.8	112.8	1012	42.997	957020										1.06604e+06	583413	5.7023e+06	6698800	2.3359e+06	2.89623e+06	1.01142e+06	1.02291e+06	43	AFAPILPHLAEEVFQHIPYVTEPK;DQLGGWFQSSLLTSVATR;FIPGAALNSMTDMLDR;FLLGNLTGFNPETDSVPVK;NMYVIDQYMLHLIQDFATK;QWFVNITDIK;SCQTALAEILDVLVR;SLGNVINPDTIISGGK;TGWINTSSIWK;VWGVPIPVFHHK
Q9WTI7	Q9WTI7	6	6	6	Unconventional myosin-Ic	Myo1c	sp|Q9WTI7|MYO1C_MOUSE Unconventional myosin-Ic OS=Mus musculus OX=10090 GN=Myo1c PE=1 SV=2	7.6	121.94	1063	18.623			957600									844520	8028950		934500	1.39631e+06			18	ALQVELIPTGEIIR;GAPVGGHILSYLLEK;GVSFYEVPPHLFAVADTVYR;HLGYKPEEYK;LQQLFIELTLK;MSLLQLVEILR
P56389	P56389	1	1	1	Cytidine deaminase	Cda	sp|P56389|CDD_MOUSE Cytidine deaminase OS=Mus musculus OX=10090 GN=Cda PE=1 SV=2	13.7	16.131	146	3.6455	1361600	554410										478870	4244010	3265800					4	EFGTDWAVYMTKPDGTFVVR
P57759	P57759	4	4	4	Endoplasmic reticulum resident protein 29	Erp29	sp|P57759|ERP29_MOUSE Endoplasmic reticulum resident protein 29 OS=Mus musculus OX=10090 GN=Erp29 PE=1 SV=2	22.9	28.823	262	10.903	2379050	789270		525580	400510	653425	1170200	804350				1.81503e+06	1.38412e+07	9287950	3463500	4566300	4.04047e+06	3.62213e+06	38	GALPLDTVTFYK;GQGVYLGMPGCLPAYDALAGEFIK;ILDQGEDFPASEMAR;SLNILTAFR
Q8CI51	Q8CI51	2	2	2	PDZ and LIM domain protein 5	Pdlim5	sp|Q8CI51|PDLI5_MOUSE PDZ and LIM domain protein 5 OS=Mus musculus OX=10090 GN=Pdlim5 PE=1 SV=4	6.8	63.299	591	9.9549	1491450		859760		535840														3	IGDVVLSIDGISAQGMTHLEAQNK;SNYSVSLVGPAPWGFR
Q91VA6	Q91VA6	3	3	3	Polymerase delta-interacting protein 2	Poldip2	sp|Q91VA6|PDIP2_MOUSE Polymerase delta-interacting protein 2 OS=Mus musculus OX=10090 GN=Poldip2 PE=1 SV=1	10.1	41.87	368	6.0891			1660700	788835	451900							1595200	6111200	1570050	597090				5	GVVLFPWQAR;VLETVGVFEVPK;YETGQLFLHSVFGYR
Q91XC9	Q91XC9	2	2	2	Peroxisomal membrane protein PEX16	Pex16	sp|Q91XC9|PEX16_MOUSE Peroxisomal membrane protein PEX16 OS=Mus musculus OX=10090 GN=Pex16 PE=1 SV=2	12.2	38.677	336	5.2393		894910	1303900	716455							646140	427570	2275970	2947200					12	FSDSHELSELVYSASNLLVLLNDGILR;PLLHLLSLGLWGQR
P01029	P01029	1	1	1	Complement C4-B;Complement C4 beta chain;Complement C4 alpha chain;C4a anaphylatoxin;Complement C4 gamma chain	C4b	sp|P01029|CO4B_MOUSE Complement C4-B OS=Mus musculus OX=10090 GN=C4b PE=1 SV=3	1.8	192.91	1738	5.0115	1735050	208620								292970									2	LLLFSPSVVNLGTPLSVGVQLLDAPPGQEVK
P50580	P50580	7	7	7	Proliferation-associated protein 2G4	Pa2g4	sp|P50580|PA2G4_MOUSE Proliferation-associated protein 2G4 OS=Mus musculus OX=10090 GN=Pa2g4 PE=1 SV=3	26.6	43.698	394	66.846	772850	1708775	857760	1802500	549520	753990	359750				350285	2.64258e+06	13576700	25220000	1.12976e+07	688680	1278810	1194560	91	AAHLCAEAALR;FDAMPFTLR;GIAFPTSISVNNCVCHFSPLK;HELLQPFNVLYEK;IDLGVHVDGFIANVAHTFVIGVAQGTQVTGR;KGIAFPTSISVNNCVCHFSPLK;VAHSFNCTPIEGMLSHQLK
P62305	P62305	1	1	1	Small nuclear ribonucleoprotein E	Snrpe	sp|P62305|RUXE_MOUSE Small nuclear ribonucleoprotein E OS=Mus musculus OX=10090 GN=Snrpe PE=1 SV=1	12	10.803	92	3.6133			1075985		868355						1661000	456760	10460000	1340770	1.23892e+06	3.2533e+06	765750	1070900	14	VMVQPINLIFR
Q920A5	Q920A5	3	3	3	Retinoid-inducible serine carboxypeptidase	Scpep1	sp|Q920A5|RISC_MOUSE Retinoid-inducible serine carboxypeptidase OS=Mus musculus OX=10090 GN=Scpep1 PE=1 SV=2	8.6	50.964	452	38.245	1899200	1027230	927185	515720	511685							367610	4003550	2178950	1.09982e+06	1.05675e+06	1278700		24	DLDTVASDMMVLLK;NTDGVNFYNILTK;SYENLAFYWILK
P52503	P52503	5	5	5	NADH dehydrogenase [ubiquinone] iron-sulfur protein 6, mitochondrial	Ndufs6	sp|P52503|NDUS6_MOUSE NADH dehydrogenase [ubiquinone] iron-sulfur protein 6, mitochondrial OS=Mus musculus OX=10090 GN=Ndufs6 PE=1 SV=2	53.4	13.02	116	11.245		977820											4767000	10814750	3147300				10	EVNENFAIDLIAQQPVNEVEHR;IIACDGGGGALGHPK;ITHTGQVYDEK;QKEVNENFAIDLIAQQPVNEVEHR;TGTCGYCGLQFK
Q8K1M6	Q8K1M6	3	3	3	Dynamin-1-like protein	Dnm1l	sp|Q8K1M6|DNM1L_MOUSE Dynamin-1-like protein OS=Mus musculus OX=10090 GN=Dnm1l PE=1 SV=2	6.1	82.657	742	6.8203	2256200	524355	660075		482690						837450	383650	2193120	623265	339472	708953	321040	640130	22	LHDAIVEVVTCLLR;MEALIPVINK;NATGPRPALFVPEVSFELLVK
Q6P5E4	Q6P5E4	9	9	9	UDP-glucose:glycoprotein glucosyltransferase 1	Uggt1	sp|Q6P5E4|UGGG1_MOUSE UDP-glucose:glycoprotein glucosyltransferase 1 OS=Mus musculus OX=10090 GN=Uggt1 PE=1 SV=4	11.5	176.43	1551	90.354	2604100	559385	1033855	370230	577500	748465				293090	1468000	386165	4.90772e+06	3293450	823473	1968260	1.04673e+06	1.04115e+06	42	FLDMPQSPLFTLNLNTPESWMVESVR;GLQFTLGTSANPTIVDTIVMANLGYFQLK;IIGPLEDNELFNQDDFHLLENIILK;ILFLDVLFPLVVDK;LGIEGLSLHNILK;MDFILSHALYCR;QTCDLDTLESLLLTAADRPKPLLFK;VWQLQDLSFQTAAR;YNSWPSSLQELLRPTFPGVIR
Q9EP75	Q9EP75	4	4	4	Leukotriene-B4 omega-hydroxylase 3	Cyp4f14	sp|Q9EP75|CP4FE_MOUSE Leukotriene-B4 omega-hydroxylase 3 OS=Mus musculus OX=10090 GN=Cyp4f14 PE=1 SV=1	14.9	59.8	524	7.9884		866735	1192135	895110									1.97179e+06		939450				11	HQQPLMFMDLLYNLTPDGMR;IFNDSTNIMHAK;LDMFEHVSLMTLDSLQK;LVGTYPQGFLMWIGPMVPVITLCHSDIVR
P84089	P84089	3	3	3	Enhancer of rudimentary homolog	Erh	sp|P84089|ERH_MOUSE Enhancer of rudimentary homolog OS=Mus musculus OX=10090 GN=Erh PE=1 SV=1	48.1	12.259	104	60.881		987450												6291800			1164000	1312050	5	MNPNSPSITYDISQLFDFIDDLADLSCLVYR;MYEEHLKR;SHTILLVQPTK
Q5U458	Q5U458	2	2	2	DnaJ homolog subfamily C member 11	Dnajc11	sp|Q5U458|DJC11_MOUSE DnaJ homolog subfamily C member 11 OS=Mus musculus OX=10090 GN=Dnajc11 PE=1 SV=2	5.5	63.232	559	7.4689		1135950	1399220	793080	624950							525960	3.25779e+06	1920400	1.83178e+06	2775645	756640		17	LFNLVHQAYEVLSDPQTR;VIDVTVPLQCLVK
P62838;P61079	P62838;P61079	1;1	1;1	1;1	Ubiquitin-conjugating enzyme E2 D2;Ubiquitin-conjugating enzyme E2 D3	Ube2d2;Ube2d3	sp|P62838|UB2D2_MOUSE Ubiquitin-conjugating enzyme E2 D2 OS=Mus musculus OX=10090 GN=Ube2d2 PE=1 SV=1;sp|P61079|UB2D3_MOUSE Ubiquitin-conjugating enzyme E2 D3 OS=Mus musculus OX=10090 GN=Ube2d3 PE=1 SV=1	16.3	16.735	147;147	18.973			991090							726750		281790	2.41469e+06						9	VLLSICSLLCDPNPDDPLVPEIAR
Q8R2Y8	Q8R2Y8	2	2	2	Peptidyl-tRNA hydrolase 2, mitochondrial	Ptrh2	sp|Q8R2Y8|PTH2_MOUSE Peptidyl-tRNA hydrolase 2, mitochondrial OS=Mus musculus OX=10090 GN=Ptrh2 PE=1 SV=1	19.9	19.526	181	12.343			1656540	330550							1108600		5361300	1033980	358867	3467600			9	APDEDTLIQLLTHAK;TVLGIGPGPVELIDEVTGHLK
Q99JT9	Q99JT9	1	1	1	Acireductone dioxygenase	Adi1	sp|Q99JT9|MTND_MOUSE Acireductone dioxygenase OS=Mus musculus OX=10090 GN=Adi1 PE=1 SV=1	6.7	21.523	179	3.2463		1199200	834970	788540	681200	1481830					1736900		7007800	1873100	1.38371e+06	1890100	725050	862820	22	NYSWMDIITICK
Q9WVJ3	Q9WVJ3	2	2	2	Carboxypeptidase Q	Cpq	sp|Q9WVJ3|CBPQ_MOUSE Carboxypeptidase Q OS=Mus musculus OX=10090 GN=Cpq PE=1 SV=1	10.6	51.813	470	21.98		1081200	1373200	550350								312300	6604400		2012300				11	QMNVAAAVWAVVAYVVADMDEMLPR;VGAVASLIQSVASFSIYSPHTGIQK
O35685	O35685	2	2	2	Nuclear migration protein nudC	Nudc	sp|O35685|NUDC_MOUSE Nuclear migration protein nudC OS=Mus musculus OX=10090 GN=Nudc PE=1 SV=1	15.4	38.358	332	5.0503	1351200	982930	949245	733175									1197400						6	GGEQEEERFDGMLLAMAQQHEGGVQELVNTFFSFLR;WTQTLAELDLAVPFR
Q64310	Q64310	6	6	6	Surfeit locus protein 4	Surf4	sp|Q64310|SURF4_MOUSE Surfeit locus protein 4 OS=Mus musculus OX=10090 GN=Surf4 PE=1 SV=1	27.5	30.381	269	165.99	2251300	388895	1885600	287450	236915		978560			1326695	192555	754540	1.23045e+07	6596550	1.95697e+06	3558100	1866000		44	GQNDLMGTAEDFADQFLR;LCLISTFLEDGIR;MWFQWSEQR;NLALGGGLLLLLAESR;QYLPHVAR;SMFAGVPTMR
P50171	P50171	5	5	5	(3R)-3-hydroxyacyl-CoA dehydrogenase	Hsd17b8	sp|P50171|DHB8_MOUSE (3R)-3-hydroxyacyl-CoA dehydrogenase OS=Mus musculus OX=10090 GN=Hsd17b8 PE=1 SV=2	33.2	26.588	259	49.555		613990		1198000	796560	1285010	1393490	741875			483945	1.51485e+06	6.10091e+06	4270700	4198370	8239100	2382800		24	CNSVLPGFIATPMTQK;GSIINISSIIGK;GTFLVTQAAAQALVSSGGR;HAAFQADVSQGPAAR;LLEEVQACFSRPPSVVVSCAGITR
P61961	P61961	2	2	2	Ubiquitin-fold modifier 1	Ufm1	sp|P61961|UFM1_MOUSE Ubiquitin-fold modifier 1 OS=Mus musculus OX=10090 GN=Ufm1 PE=1 SV=1	58.8	9.1175	85	14.568	2305800			525050	526390	670250						1.0288e+06	5285280	4268500	2.71293e+06	4913800			17	FAAEEFKVPAATSAIITNDGIGINPAQTAGNVFLK;VLSVPESTPFTAVLK
Q31125	Q31125	2	2	2	Zinc transporter SLC39A7	Slc39a7	sp|Q31125|S39A7_MOUSE Zinc transporter SLC39A7 OS=Mus musculus OX=10090 GN=Slc39a7 PE=1 SV=2	12.2	50.656	476	39.551	1374250	1612050	1236095	803865	543395	1240310	249030				172165	485656	2.80693e+06	1602825	1024590				36	GLGILTTMTVLLHEVPHEVGDFAILVQSGCSK;VSGYLNLAADLAHNFTDGLAIGASFR
O08795	O08795	5	5	5	Glucosidase 2 subunit beta	Prkcsh	sp|O08795|GLU2B_MOUSE Glucosidase 2 subunit beta OS=Mus musculus OX=10090 GN=Prkcsh PE=1 SV=1	12.9	58.792	521	37.406	2511500	1113550	1082615	320790	600610	424700					181080	389525	4114885	11187000	6092900	11472850	2616300	2190500	20	ESLQQLAEVTR;HGGSPTSLGTWGSWAGPDHDKFSAMK;KLWEEQQAAAK;LLELQAGKK;SLEDQVETLR
Q9D7I5	Q9D7I5	4	4	4	Phospholysine phosphohistidine inorganic pyrophosphate phosphatase	Lhpp	sp|Q9D7I5|LHPP_MOUSE Phospholysine phosphohistidine inorganic pyrophosphate phosphatase OS=Mus musculus OX=10090 GN=Lhpp PE=1 SV=1	40.7	29.144	270	42.012	2255350	696035	1550050	351280	225425							207930	2929820		720738	1316800			25	AFQVLMELENPVLISLGK;ELVGVLQQLGFDISEEEVTAPAPATCQILK;FRPGDEHHPEVQADGYVDNLAEAVDLLLK;SALQAIGVEAHQAIMIGDDIVGDVGGAQQCGMR
Q9Z2M7	Q9Z2M7	2	2	2	Phosphomannomutase 2	Pmm2	sp|Q9Z2M7|PMM2_MOUSE Phosphomannomutase 2 OS=Mus musculus OX=10090 GN=Pmm2 PE=1 SV=1	17.8	27.656	242	38.388	2639950	286650	764835		372490								2022370		603240				7	ATLCLFDMDGTLTAPR;QNIQGHLGEDVIQDLINYCLSYIANIK
P63073	P63073	3	3	3	Eukaryotic translation initiation factor 4E	Eif4e	sp|P63073|IF4E_MOUSE Eukaryotic translation initiation factor 4E OS=Mus musculus OX=10090 GN=Eif4e PE=1 SV=1	33.6	25.053	217	7.0494				1389000	646510								1337000						4	FDTVEDFWALYNHIQLSSNLMPGCDYSLFK;FWLETLLCLIGESFDDYSDDVCGAVVNVR;IVIGYQSHADTATK
Q8BP47	Q8BP47	5	5	5	Asparagine--tRNA ligase, cytoplasmic	Nars1	sp|Q8BP47|SYNC_MOUSE Asparagine--tRNA ligase, cytoplasmic OS=Mus musculus OX=10090 GN=Nars1 PE=1 SV=2	9.8	64.279	559	10.822		954275	1717540	686945	768590	970970					981720	1183050	1.31072e+07	5296100	4.28233e+06	6651900	3.33033e+06	3.28857e+06	44	EGIDPAPYYWYTDQR;FLSWILNR;MNYSDAIEWLK;NLMFLVLR;SWDSEEILEGYKR
Q9CPQ3	Q9CPQ3	2	2	2	Mitochondrial import receptor subunit TOM22 homolog	Tomm22	sp|Q9CPQ3|TOM22_MOUSE Mitochondrial import receptor subunit TOM22 homolog OS=Mus musculus OX=10090 GN=Tomm22 PE=1 SV=3	22.5	15.537	142	11.6	2682100	584090	1140500	374190	323820	1017400						551915	2603035	1320200	1.58874e+06	1482875			14	AAAVAAAGAGEPLSPEELLPK;LWGLTEMFPER
O35737	O35737	6	4	2	Heterogeneous nuclear ribonucleoprotein H;Heterogeneous nuclear ribonucleoprotein H, N-terminally processed	Hnrnph1	sp|O35737|HNRH1_MOUSE Heterogeneous nuclear ribonucleoprotein H OS=Mus musculus OX=10090 GN=Hnrnph1 PE=1 SV=3	12.9	49.199	449	65.939	2116300	874830		762560	329850						850540	896995	5311250	3303600	1.93527e+06		2879100		23	ATENDIYNFFSPLNPVR;HTGPNSPDTANDGFVR;MMLGAEGGEGFVVK;SNNVEMDWVLK;STGEAFVQFASQEIAEK;VHIEIGPDGR
P41317	P41317	2	2	2	Mannose-binding protein C	Mbl2	sp|P41317|MBL2_MOUSE Mannose-binding protein C OS=Mus musculus OX=10090 GN=Mbl2 PE=1 SV=2	8.6	25.957	244	3.3219	1000200			807565		1298600							3443440	1553300	1154550	2.58477e+06	1.43027e+06	1.67363e+06	17	DIAYLGITDVR;NWVLFSLSEK
Q62452	Q62452	23	13	13	UDP-glucuronosyltransferase 1A9	Ugt1a9	sp|Q62452|UD19_MOUSE UDP-glucuronosyltransferase 1A9 OS=Mus musculus OX=10090 GN=Ugt1a9 PE=1 SV=3	37.5	60.007	528	323.31	349100	2049400	2840100	1531900	701010	1165450	447735	159490	82075	3140000	6840750	7.62243e+06	45945400	32406000	2.27887e+07	8.41867e+06	6681600	120400	283	AFITHSGSHGIYEGICNGVPMVMMPLFGDQMDNAK;AFITHSGSHGIYEGICNGVPMVMMPLFGDQMDNAKR;AMEIAEALGR;AMEIAEALGRIPQTVLWR;DRPIEPLDLAVFWVEYVMR;FFDAVFLDPFDVCGLIVAK;GAGVTLNVLEMTADDLENALK;GAGVTLNVLEMTADDLENALKTVINNK;GFFELTFSHCR;GHEVVVVIPEVSWQLGK;GVFCDYLEEGAQCPSLPSYVPR;LLVVPMDGSHWFTMQMVVEK;LSSLHKDRPIEPLDLAVFWVEYVMR;PVMPNMVFIGGINCLQK;TAVEVASEILQTPVTMTDLFSPVSIWLLR;TDFVLEFPRPVMPNMVFIGGINCLQK;TYSISHTLEDLDR;TYSISHTLEDLDREFK;…
Q62318	Q62318	2	2	2	Transcription intermediary factor 1-beta	Trim28	sp|Q62318|TIF1B_MOUSE Transcription intermediary factor 1-beta OS=Mus musculus OX=10090 GN=Trim28 PE=1 SV=3	5.6	88.846	834	3.575			1713800		358800														1	DIVENYFMR;VLLALFCHEPCRPLHQLATDSTFSMEQPGGTLDLTLIR
Q9D2R0	Q9D2R0	3	3	3	Acetoacetyl-CoA synthetase	Aacs	sp|Q9D2R0|AACS_MOUSE Acetoacetyl-CoA synthetase OS=Mus musculus OX=10090 GN=Aacs PE=1 SV=1	5.7	75.199	672	5.9751			1036500										2332700						4	GIADVPEWFR;VTFEELRQQVALFAAAMR;VVLIPYVLPR
Q9ERS2	Q9ERS2	4	4	4	NADH dehydrogenase [ubiquinone] 1 alpha subcomplex subunit 13	Ndufa13	sp|Q9ERS2|NDUAD_MOUSE NADH dehydrogenase [ubiquinone] 1 alpha subcomplex subunit 13 OS=Mus musculus OX=10090 GN=Ndufa13 PE=1 SV=3	29.9	16.859	144	8.714		1038760											6586400		4.02097e+06	6.48343e+06	3.13343e+06	3617350	20	IALMPLFQAEK;LLIEDLEAR;VGESVFHTTR;WVPPLIGEMYGLR
P22907	P22907	2	2	2	Porphobilinogen deaminase	Hmbs	sp|P22907|HEM3_MOUSE Porphobilinogen deaminase OS=Mus musculus OX=10090 GN=Hmbs PE=1 SV=2	11.1	39.344	361	12.132	1955895	789200	1069115		349780								915870	334450					11	GAQLAAENLGISLASLLLNK;KLDELQEFSAIVLAVAGLQR
Q9R0Q3	Q9R0Q3	2	2	2	Transmembrane emp24 domain-containing protein 2	Tmed2	sp|Q9R0Q3|TMED2_MOUSE Transmembrane emp24 domain-containing protein 2 OS=Mus musculus OX=10090 GN=Tmed2 PE=1 SV=1	20.4	22.705	201	3.893		1160300	925950	954810	1132000							1966400	2.37017e+06		1997100				3	GQDMETEAHQNKLEEMINELAVAMTAVK;IVMFTIDIGEAPK
Q99JW2	Q99JW2	2	2	2	Aminoacylase-1	Acy1	sp|Q99JW2|ACY1_MOUSE Aminoacylase-1 OS=Mus musculus OX=10090 GN=Acy1 PE=1 SV=1	4.9	45.78	408	3.2248	1487400			608190										2780700					5	TPVLLHDHNER;VISSILAFR
Q91WU5	Q91WU5	4	4	4	Arsenite methyltransferase	As3mt	sp|Q91WU5|AS3MT_MOUSE Arsenite methyltransferase OS=Mus musculus OX=10090 GN=As3mt PE=1 SV=2	15.2	41.793	376	15.305	2983050	683290	789925	380480	422120							1123000	8698900	2560750	1356030	1548700	1551300		17	DCYVLSQLVGEK;ELIFDANFTFK;FAPDFLFTPVDASLPAPQGR;VLWGECLGGALYWK
P62192	P62192	6	6	6	26S proteasome regulatory subunit 4	Psmc1	sp|P62192|PRS4_MOUSE 26S proteasome regulatory subunit 4 OS=Mus musculus OX=10090 GN=Psmc1 PE=1 SV=1	18.9	49.184	440	24.334		1330900		1136150	694630							950775	2.28703e+06	5440550			628675	1887385	13	AICTEAGLMALR;IETLDPALIRPGR;IKDYLLMEEEFIR;KYEPPVPTR;TMLELLNQLDGFDSR;VAEEHAPSIVFIDEIDAIGTK
Q8VCM7	Q8VCM7	5	5	5	Fibrinogen gamma chain	Fgg	sp|Q8VCM7|FIBG_MOUSE Fibrinogen gamma chain OS=Mus musculus OX=10090 GN=Fgg PE=1 SV=1	15.8	49.391	436	51.722	1660000			795290	714440							1362840	9.68525e+06	6162450	3420400	4.43927e+06	3024200		19	EGFGHLSPTGTTEFWLGNEK;ESGLYFIRPLK;IHLISMQSTIPYALR;LSIGEGQQHHMGGSK;TLEDILFR
Q91ZX7	Q91ZX7	8	8	8	Prolow-density lipoprotein receptor-related protein 1;Low-density lipoprotein receptor-related protein 1 85 kDa subunit;Low-density lipoprotein receptor-related protein 1 515 kDa subunit;Low-density lipoprotein receptor-related protein 1 intracellular domain	Lrp1	sp|Q91ZX7|LRP1_MOUSE Prolow-density lipoprotein receptor-related protein 1 OS=Mus musculus OX=10090 GN=Lrp1 PE=1 SV=1	3.4	504.74	4545	18.842		604010	2086200	1038150	530880							1.10323e+06	3.33156e+06	2184800	706940	2284900			34	AKNEPVDRPPVLLIANSQNILATYLSGAQVSTITPTSTR;GWDTLYWTSYTTSTITR;HVVLSQDIPHIFALTLFEDYVYWTDWETK;IVFPHGITLDLVSR;LDGLCIPLR;NVIALAFDYR;SEPVHPFGLAVYGEHIFWTDWVR;SLDPFKPFIIFSNR
Q923B0	Q923B0	1	1	1	Gamma-glutamylaminecyclotransferase	Ggact	sp|Q923B0|GGACT_MOUSE Gamma-glutamylaminecyclotransferase OS=Mus musculus OX=10090 GN=Ggact PE=1 SV=1	17.4	17.08	149	19.954			1072510										2596570	721270					4	GCTVESFPLVIAGEHNIPWLLYLPGK
P46638;P62492	P46638;P62492	3;2	3;2	3;2	Ras-related protein Rab-11B;Ras-related protein Rab-11A	Rab11b;Rab11a	sp|P46638|RB11B_MOUSE Ras-related protein Rab-11B OS=Mus musculus OX=10090 GN=Rab11b PE=1 SV=3;sp|P62492|RB11A_MOUSE Ras-related protein Rab-11A OS=Mus musculus OX=10090 GN=Rab11a PE=1 SV=3	16.5	24.489	218;216	8.3827	1574200	1177275	726240	1078645	508850	1614760	1294700	612090			583635	1.78167e+06	8139750	7738650	4277300	1987850		1.81299e+06	32	DHADSNIVIMLVGNK;GAVGALLVYDIAK;NILTEIYR
P24721	P24721	2	2	2	Asialoglycoprotein receptor 2	Asgr2	sp|P24721|ASGR2_MOUSE Asialoglycoprotein receptor 2 OS=Mus musculus OX=10090 GN=Asgr2 PE=1 SV=1	12.3	34.906	301	9.9409		1148100	983800	1097500								496640	3534350						9	DGLTWAEADQYCQLENAHLLVINSR;SQFHIWIGLTDR
Q61907	Q61907	1	1	1	Phosphatidylethanolamine N-methyltransferase	Pemt	sp|Q61907|PEMT_MOUSE Phosphatidylethanolamine N-methyltransferase OS=Mus musculus OX=10090 GN=Pemt PE=1 SV=4	6.5	22.579	199	3.1389				828190	1337600									12161000					5	SHCFTQAMMSQPK
Q8VCR2	Q8VCR2	12	12	11	17-beta-hydroxysteroid dehydrogenase 13	Hsd17b13	sp|Q8VCR2|DHB13_MOUSE 17-beta-hydroxysteroid dehydrogenase 13 OS=Mus musculus OX=10090 GN=Hsd17b13 PE=1 SV=2	54.9	33.458	304	155.47	2136550	2901850	1479600	843195	617735	252840	284850	147975		1048730	1942290	4.47893e+06	3.14757e+07	62840500	8709300	987025	254662	2.35196e+06	163	AEIYNSVDQVKR;ALTAELDTLGK;EVGDVEIVVNNAGAIYPADLLSAKDEEITK;KLGAVVHVFVVDCSNR;KMIFVPSYINISLILEK;LVLWDINK;LWPVLEPEEVAR;MIFVPSYINISLILEK;NSGHIVTVASVCGHGVIPYLIPYCSSK;RNSGHIVTVASVCGHGVIPYLIPYCSSK;TFEVNILGHFWIIK;TGIQTSCLCPVFVNTGFTK
Q06185	Q06185	4	4	4	ATP synthase subunit e, mitochondrial	Atp5me	sp|Q06185|ATP5I_MOUSE ATP synthase subunit e, mitochondrial OS=Mus musculus OX=10090 GN=Atp5me PE=1 SV=2	60.6	8.2355	71	11.851		1083200												13109000	4554600		2974350	2981400	16	ELAEAQDDSILK;RLDELKR;VPPVQVSPLIK;YSALIIGMAYGAK
Q9CQ92	Q9CQ92	6	6	6	Mitochondrial fission 1 protein	Fis1	sp|Q9CQ92|FIS1_MOUSE Mitochondrial fission 1 protein OS=Mus musculus OX=10090 GN=Fis1 PE=1 SV=1	44.1	17.008	152	49.987	3873650	875530	1664165	553945	675120	526745	370605	145810		506475	247170	404003	6.27868e+06	1755710	1549700	2.1311e+06			62	DYVFYLAVGNYR;GIVLLEELLPK;KFQSEQAAGSVSK;MEAVLNELVSVEDLK;MEAVLNELVSVEDLKNFER;STQFEYAWCLVR
O55029	O55029	12	12	12	Coatomer subunit beta	Copb2	sp|O55029|COPB2_MOUSE Coatomer subunit beta OS=Mus musculus OX=10090 GN=Copb2 PE=1 SV=2	21.3	102.45	905	56.008		1149195	1235170	1049175	756390	1252550					2284900	939420	3.76813e+06	5947850	1.94167e+06	1994500	1.61867e+06		50	CIAVHPTQPFILTSSDDMLIK;DGKNNVAFMSYFLQGK;FELALQLGELK;LDACLELLIR;LYLGDKELNIVSYSLLVSVLEYQTAVMR;NNVAFMSYFLQGK;SFGSAQEFAWAHDSSEYAIR;SFKPDFGAESIYGGFLLGVR;TMYLLGYIPK;VLAAQETHEGVTEDGIEDAFEVLGEIQEIVK;VWCVASLR;VWQLGSSSPNFTLEGHEK
Q9QY15	Q9QY15	2	2	2	ATP-dependent RNA helicase DDX25	Ddx25	sp|Q9QY15|DDX25_MOUSE ATP-dependent RNA helicase DDX25 OS=Mus musculus OX=10090 GN=Ddx25 PE=1 SV=2	10.3	54.876	484	2.4807			708910	666690	284810	3026600	777680								3.16493e+06	2081780			10	ASLLWGGDAGAAESERLNSHFSNLVHPR;VFVLDEADVMIDTQGFSDQSIR
Q64521	Q64521	15	15	15	Glycerol-3-phosphate dehydrogenase, mitochondrial	Gpd2	sp|Q64521|GPDM_MOUSE Glycerol-3-phosphate dehydrogenase, mitochondrial OS=Mus musculus OX=10090 GN=Gpd2 PE=1 SV=2	33.8	80.953	727	80.6	1258420	814695	2385050	576390	706850	872115					1668935	828773	1.63742e+07	11606550	3.30813e+06	2338200	813077	1.10036e+06	80	AIMNLDVEQYR;ANLLEIAPHLSAPLPIMLPLYK;DWSPTLYIR;ELNWSELR;FHNLNAGPSR;LAFLNVQAAEEALPR;LVQDYGLESEVAQHLAK;MTIAGTTDTPTDVTHHPIPSEEDINFILNEVR;NGQVELHEFLQLMSAVQK;NTPEFDILVIGGGATGCGCALDAVTR;RGDVLAAWSGIRPLVTDPK;RVPIPVDR;TVGLFLQGGKDWSPTLYIR;VLESINVQMDENTLHEILCEVDLNK;YGAATANYMEVVSLLK
Q9D0R2;Q8BLY2	Q9D0R2	13;1	13;1	13;1	Threonine--tRNA ligase 1, cytoplasmic	Tars1	sp|Q9D0R2|SYTC_MOUSE Threonine--tRNA ligase 1, cytoplasmic OS=Mus musculus OX=10090 GN=Tars1 PE=1 SV=2	25.8	83.355	722;790	48.553	1287810	1331400	2380250	1255830	913120	1306395	611360	548575	381320	407640	1035715	1012890	7797800	5735700	3.11627e+06	2.15129e+06	2458800	1254069	88	AELNPWPEYINTR;DQELYFFHELSPGSCFFLPK;ETLLEMFK;FLGDIEIWNQAEK;FQQDDAHIFCAMEQIEDEIK;GAYIYNTLMEFIR;IGRDQELYFFHELSPGSCFFLPK;LKAEHDSILAEK;NELSGALTGLTR;QLENSLNEFGEKWELNPGDGAFYGPK;TVYSVFGFSFK;VVWDLDRPLETDCTLELLK;YHQCATIQLDFQLPIR
Q8C7E7	Q8C7E7	1	1	1	Starch-binding domain-containing protein 1	Stbd1	sp|Q8C7E7|STBD1_MOUSE Starch-binding domain-containing protein 1 OS=Mus musculus OX=10090 GN=Stbd1 PE=1 SV=1	5.6	36.127	338	3.7588		925550			863040	1552050					1356200	613770	5973800	3509150	1.31331e+06				13	DGLWSHSVFLPADTVVEWK
P70227	P70227	2	2	2	Inositol 1,4,5-trisphosphate receptor type 3	Itpr3	sp|P70227|ITPR3_MOUSE Inositol 1,4,5-trisphosphate receptor type 3 OS=Mus musculus OX=10090 GN=Itpr3 PE=1 SV=3	1.5	304.27	2670	2.6816	1806950			422065								2226070	32500100	15994500	5.16457e+06				17	DLDFANDASSMLASAVEKLNEGFISQNDR;MLLQNYLQNRK
Q8R5C5;P61164	Q8R5C5;P61164	2;2	2;2	2;2	Beta-centractin;Alpha-centractin	Actr1b;Actr1a	sp|Q8R5C5|ACTY_MOUSE Beta-centractin OS=Mus musculus OX=10090 GN=Actr1b PE=1 SV=1;sp|P61164|ACTZ_MOUSE Alpha-centractin OS=Mus musculus OX=10090 GN=Actr1a PE=1 SV=1	9.3	42.281	376;376	39.828	1835700	1115000	1492400	850165	690545	1297740	579820				733010	515040	5967940	3057550	1.23764e+06	1994900	884640	1263700	39	LYSTWIGGSILASLDTFKK;TLFSNIVLSGGSTLFK
Q8C7X2	Q8C7X2	6	6	6	ER membrane protein complex subunit 1	Emc1	sp|Q8C7X2|EMC1_MOUSE ER membrane protein complex subunit 1 OS=Mus musculus OX=10090 GN=Emc1 PE=1 SV=1	10.5	111.6	997	18.734		965250	852500	1037500	877960	1884800						704715	1301000	3039550	2832700	2088820			28	ALVQTQDHLQLFLQQLAGK;DKETGMSSLFVFNPIFGK;HLLIGLPSGAILSLPK;QLHELAPSIFFYLVDAEQGR;RPILQSLLLPVMDQDYAK;TFIGIFLIDGVTGR
O88531	O88531	4	4	4	Palmitoyl-protein thioesterase 1	Ppt1	sp|O88531|PPT1_MOUSE Palmitoyl-protein thioesterase 1 OS=Mus musculus OX=10090 GN=Ppt1 PE=1 SV=2	22.2	34.49	306	21.621	2173500	813725	1676250	759205	601050	721925					1322405	647423	6.80406e+06	3823850	3.59327e+06	3.61307e+06	1638870	3240250	40	CPTPPMMTLISVGGQHQGVFGLPR;EIPGIYVLSLEIGK;EWFTAHIIPFLK;LQQGYNAIGFSQGGQFLR
Q6ZQ38	Q6ZQ38	13	13	13	Cullin-associated NEDD8-dissociated protein 1	Cand1	sp|Q6ZQ38|CAND1_MOUSE Cullin-associated NEDD8-dissociated protein 1 OS=Mus musculus OX=10090 GN=Cand1 PE=1 SV=2	18.6	136.33	1230	64.396	780815	1425000	3457050	961005	990595	961390	883315	377185	306275		1004615	777640	9.37899e+06	4328400	1371300	1.33352e+06	453140	738825	114	ADVFHAYLSLLK;DLLDSVLPHLYNETK;EGPAVVGQFIQDVK;EVYPHVSTIINICLK;FTISDHPQPIDPLLK;IDALSCLYVILCNHSPQVFHPHVQALVPPVVACVGDPFYK;IDLRPVLGEGVPILASFLR;ISGSILNELIGLVR;ITSEALLVTQQLVK;LGTLSALDILIK;LLALLSLGEVGHHIDLSGQLELK;LTLIDPETLLPR;QGGLLVNFHPSILTCLLPQLTSPR
Q9D0I9	Q9D0I9	7	7	7	Arginine--tRNA ligase, cytoplasmic	Rars1	sp|Q9D0I9|SYRC_MOUSE Arginine--tRNA ligase, cytoplasmic OS=Mus musculus OX=10090 GN=Rars1 PE=1 SV=2	17.6	75.673	660	18.516		1209900	1247820	801665	1260900							1064385	9593300	2540200	938313	1126495	812010		19	GNTAAYLLYAFTR;LFEFAGYDVLR;LMDLLEEGLKR;LNDYIFSFDK;LNHVGDWGTQFGMLIAHLQDKFPDYLTVSPPIGDLQAFYK;MLLCEAVAAVMAK;YIDKVEIAGPGFINVHLR
P63087;P62141;P62137	P63087;P62141;P62137	3;3;3	3;3;3	3;3;3	Serine/threonine-protein phosphatase PP1-gamma catalytic subunit;Serine/threonine-protein phosphatase PP1-beta catalytic subunit;Serine/threonine-protein phosphatase PP1-alpha catalytic subunit	Ppp1cc;Ppp1cb;Ppp1ca	sp|P63087|PP1G_MOUSE Serine/threonine-protein phosphatase PP1-gamma catalytic subunit OS=Mus musculus OX=10090 GN=Ppp1cc PE=1 SV=1;sp|P62141|PP1B_MOUSE Serine/threonine-protein phosphatase PP1-beta catalytic subunit OS=Mus musculus OX=10090 GN=Ppp1cb PE=1	14.9	36.983	323;327;330	19.481		1605660	922610	864785									3897350						7	EIFLSQPILLELEAPLK;QSLETICLLLAYK;TFTDCFNCLPIAAIVDEK
Q8BK64	Q8BK64	4	4	4	Activator of 90 kDa heat shock protein ATPase homolog 1	Ahsa1	sp|Q8BK64|AHSA1_MOUSE Activator of 90 kDa heat shock protein ATPase homolog 1 OS=Mus musculus OX=10090 GN=Ahsa1 PE=1 SV=2	20.7	38.117	338	25.144	1135000											1193640	6.77797e+06	4962900	775860				17	ETFLTSPEELYR;FHMVDGNVTGEFTDLVPEK;SWPEGHFATITLTFIDK;VFTTQELVQAFTHAPAALEADR
Q9WV54	Q9WV54	6	6	6	Acid ceramidase;Acid ceramidase subunit alpha;Acid ceramidase subunit beta	Asah1	sp|Q9WV54|ASAH1_MOUSE Acid ceramidase OS=Mus musculus OX=10090 GN=Asah1 PE=1 SV=1	24.6	44.669	394	22.937		1118015	1689230	1143150	595630							872125	5092440		2.59717e+06	2.34221e+06	1.68357e+06	930327	31	ATSFVGYVGMLTGFKPGLFSLSLNER;DAQWVGFITR;ILVNSITSLVNTFVPSGK;IMAPVYFILGGK;LTVFTTLMDVTK;NLSFATIYDVLSTKPVLNK
O70435	O70435	4	4	4	Proteasome subunit alpha type-3	Psma3	sp|O70435|PSA3_MOUSE Proteasome subunit alpha type-3 OS=Mus musculus OX=10090 GN=Psma3 PE=1 SV=3	21.2	28.405	255	9.2136		1140200										179752	774730						8	AFELELSWVGELTK;AVENSSTAIGIR;HVGMAVAGLLADAR;SLADIAREEASNFR
Q9R1J0	Q9R1J0	8	8	8	Sterol-4-alpha-carboxylate 3-dehydrogenase, decarboxylating	Nsdhl	sp|Q9R1J0|NSDHL_MOUSE Sterol-4-alpha-carboxylate 3-dehydrogenase, decarboxylating OS=Mus musculus OX=10090 GN=Nsdhl PE=1 SV=1	35.4	40.685	362	24.873		556940	2751750	831080	421725							400840	8.23506e+06		909490	1257700			29	AFHITNDEPIPFWTFLSR;CTVIGGSGFLGQHMVEQLLER;DPQLVPILIDAAR;GYTVNVFDIHQGFDNPR;NFLTAAIRPHGIFGPR;RGQVTGTHLTNDISK;TVQSFHHLR;VQFFIGDLCNQQDLYPALK
P56399	P56399	12	12	12	Ubiquitin carboxyl-terminal hydrolase 5	Usp5	sp|P56399|UBP5_MOUSE Ubiquitin carboxyl-terminal hydrolase 5 OS=Mus musculus OX=10090 GN=Usp5 PE=1 SV=1	24.9	95.832	858	51.172	3428250	894990	1300720	500265	450070	273100					882790	626690	6.14063e+06	2403500	1011770	1.17914e+06	941617		52	AELSEEALLSVLPTIR;AQVPFSSCLEAYGAPEQVDDFWSTALQAK;DLGYIYFYQR;ENLWLNLTDGSILCGR;FASFPDYLVIQIK;FTFGLDWVPK;IGEWELIQESGVPLKPLFGPGYTGIR;IVILPDYLEIAR;NLGNSCYLNSVVQVLFSIPDFQR;QQDAQEFFLHLINMVER;VDYIMQLPVPMDAALNKEELLEYEEK;YFDGSGGNNHAVEHYR
Q61578	Q61578	2	2	2	NADPH:adrenodoxin oxidoreductase, mitochondrial	Fdxr	sp|Q61578|ADRO_MOUSE NADPH:adrenodoxin oxidoreductase, mitochondrial OS=Mus musculus OX=10090 GN=Fdxr PE=1 SV=1	9.1	54.201	494	5.1712		1206200	2215300	1045530	796560	449330					2118400			2331500	2.25137e+06				7	AGLLPSGPRPGYVAIQALLSNR;EMIQLPGTRPILDPSDFLGLQDR
P61750	P61750	6	2	2	ADP-ribosylation factor 4	Arf4	sp|P61750|ARF4_MOUSE ADP-ribosylation factor 4 OS=Mus musculus OX=10090 GN=Arf4 PE=1 SV=2	25.6	20.396	180	35.719	2980750	1214670	743290	470630	512245	958685				559885	97892	326002	3240400				311090		36	HYFQNTQGLIFVVDSNDRER;LGEIVTTIPTIGFNVETVEYK;LKLGEIVTTIPTIGFNVETVEYK;MLLEDELQDAVLLLFANK;NICFTVWDVGGQDK;TWYVQATCATQGTGLYEGLDWLSNELSK
P68433	P68433	5	1	1	Histone H3.1	H3c1	sp|P68433|H31_MOUSE Histone H3.1 OS=Mus musculus OX=10090 GN=H3c1 PE=1 SV=2	23.5	15.404	136	15.164		1692000	1039810	1204200	987405	810310							2588000	965885	1375600	836803	1.02983e+06	998895	14	FQSSAVMALQEACEAYLVGLFEDTNLCAIHAK;LVREIAQDFKTDLR;RVTIMPK;STELLIR;YRPGTVALR
Q60864	Q60864	10	10	10	Stress-induced-phosphoprotein 1	Stip1	sp|Q60864|STIP1_MOUSE Stress-induced-phosphoprotein 1 OS=Mus musculus OX=10090 GN=Stip1 PE=1 SV=1	20.8	62.581	543	41.247	2673550	1051660	2020600	1395140	679380	972170	846355	404560	283120			1.25264e+06	5.17476e+06	9088000	5.59043e+06	3.72497e+06	3.49763e+06	1650250	71	AKELDPTNMTYITNQAAVHFEK;ALSAGNIDDALQCYSEAIK;ELDPTNMTYITNQAAVHFEK;FMNPFNLPNLYQK;KFMNPFNLPNLYQK;LAYINPDLALEEK;LDPQNHVLYSNR;LLEFQLALK;LLEFQLALKDCEECIQLEPTFIK;LMDVGLIAIR
Q78IK2	Q78IK2	1	1	1	ATP synthase membrane subunit K, mitochondrial	Atp5mk	sp|Q78IK2|ATPMK_MOUSE ATP synthase membrane subunit K, mitochondrial OS=Mus musculus OX=10090 GN=Atp5mk PE=1 SV=1	25.9	6.3814	58	12.508								1148650							1198100				3	AGAESDGQFQFTGIK
Q91W52	Q91W52	2	2	2	Transmembrane protein 19	Tmem19	sp|Q91W52|TMM19_MOUSE Transmembrane protein 19 OS=Mus musculus OX=10090 GN=Tmem19 PE=1 SV=1	20.5	36.296	336	12.525	1148785																		3	HIAGKPILDNNAVNLFSSVLVALLLPTAASGFWPRE;QHTASWMCLSLLAALASSAGDTWASEVAPVLSK
Q8R1V4;Q99KF1	Q8R1V4;Q99KF1	1;1	1;1	1;1	Transmembrane emp24 domain-containing protein 4;Transmembrane emp24 domain-containing protein 9	Tmed4;Tmed9	sp|Q8R1V4|TMED4_MOUSE Transmembrane emp24 domain-containing protein 4 OS=Mus musculus OX=10090 GN=Tmed4 PE=1 SV=1;sp|Q99KF1|TMED9_MOUSE Transmembrane emp24 domain-containing protein 9 OS=Mus musculus OX=10090 GN=Tmed9 PE=1 SV=2	7.5	26.022	227;235	5.8268	1154550												2686100	942800					3	CFIEEIPDETMVIGNYR
Q8R016	Q8R016	3	3	3	Bleomycin hydrolase	Blmh	sp|Q8R016|BLMH_MOUSE Bleomycin hydrolase OS=Mus musculus OX=10090 GN=Blmh PE=1 SV=1	12.3	52.511	455	7.2777	1792300	845235	1033125	542630	679950	2045500									444790				14	IGPITPLQFYK;LGLSDMNVYDHELVFGVSLK;LNSDPQFVLAQNVGTTHDLLDICLR
Q8R574	Q8R574	1	1	1	Phosphoribosyl pyrophosphate synthase-associated protein 2	Prpsap2	sp|Q8R574|KPRB_MOUSE Phosphoribosyl pyrophosphate synthase-associated protein 2 OS=Mus musculus OX=10090 GN=Prpsap2 PE=1 SV=1	6.8	40.88	369	6.7483	1156615									597900									4	IAIIVDDIIDDVDSFLAAAETLKER
Q62376	Q62376	2	2	2	U1 small nuclear ribonucleoprotein 70 kDa	Snrnp70	sp|Q62376|RU17_MOUSE U1 small nuclear ribonucleoprotein 70 kDa OS=Mus musculus OX=10090 GN=Snrnp70 PE=1 SV=2	6.2	51.991	448	5.7825	3186500	496050	1390480	281010	440980					561675		618750	2.80197e+06	1357900		1409235			17	TQFLPPNLLALFAPR;YDERPGPSPLPHR
Q99K48	Q99K48	4	4	4	Non-POU domain-containing octamer-binding protein	Nono	sp|Q99K48|NONO_MOUSE Non-POU domain-containing octamer-binding protein OS=Mus musculus OX=10090 GN=Nono PE=1 SV=3	16.5	54.54	473	18.275	3385850	597210	217675	442660						706420	60605	48471	1207095						14	FGQAATMEGIGAIGGTPPAFNRPAPGAEFAPNKR;GIVEFSGKPAAR;HEHQVMLMR;NLPQYVSNELLEEAFSVFGQVER
Q9JK38	Q9JK38	4	4	4	Glucosamine 6-phosphate N-acetyltransferase	Gnpnat1	sp|Q9JK38|GNA1_MOUSE Glucosamine 6-phosphate N-acetyltransferase OS=Mus musculus OX=10090 GN=Gnpnat1 PE=1 SV=1	42.9	20.791	184	49.044	2336400	1105200	2030400	1101510	883045	1245670	973165	481535	291850			484630	5931970		2.20973e+06	3.09363e+06	1.38503e+06	1206600	39	EVDWSQNTAIFSPAISPTHPGEGLVLRPLCTADLNK;ITLECLPQNVGFYK;LLLSTLTLLSK;VLGQLTETGVVSPEQFMK
Q9QY30	Q9QY30	4	4	4	Bile salt export pump	Abcb11	sp|Q9QY30|ABCBB_MOUSE Bile salt export pump OS=Mus musculus OX=10090 GN=Abcb11 PE=1 SV=2	4.5	146.75	1321	14.979	1853000	1268400	2828550	1164550	1211000	593115	784095	427425	334180			1268430	1.03601e+07		3.09493e+06	2572710			51	AGSIADEVLSSIR;ILNNLSMVIKPGETTAFVGSSGAGK;IQHGHTIISVAHR;VGFFELFR
P52480	P52480	8	7	7	Pyruvate kinase PKM	Pkm	sp|P52480|KPYM_MOUSE Pyruvate kinase PKM OS=Mus musculus OX=10090 GN=Pkm PE=1 SV=4	25	57.844	531	24.595					1163400								15261200	6055700	2804700				13	AGKPVICATQMLESMIK;EATESFASDPILYRPVAVALDTK;FGVEQDVDMVFASFIR;GDLGIEIPAEK;GIFPVLCK;KGDVVIVLTGWRPGSGFTNTMR;LNFSHGTHEYHAETIK;PKPHSEAGTAFIQTQQLHAAMADTFLEHMCR
Q60737	Q60737	3	3	3	Casein kinase II subunit alpha	Csnk2a1	sp|Q60737|CSK21_MOUSE Casein kinase II subunit alpha OS=Mus musculus OX=10090 GN=Csnk2a1 PE=1 SV=2	14.8	45.133	391	6.7332	2335200		1285955	477810	570540						1140700	947770	692260						9	GGPNIITLADIVKDPVSR;LIDWGLAEFYHPGQEYNVR;VLGTEDLYDYIDKYNIELDPR
P11714	P11714	11	6	6	Cytochrome P450 2D9	Cyp2d9	sp|P11714|CP2D9_MOUSE Cytochrome P450 2D9 OS=Mus musculus OX=10090 GN=Cyp2d9 PE=1 SV=2	22.6	56.949	504	62.936			1169000							638705		557140	4.45848e+06	2881450	507907	351390	2407600	765665	28	FHPEHFLDAQGHFVKPEAFMPFSAGR;GTILLPNMSSMLKDESVWEKPLR;MELFLFFTCLLQR;NLTDAFLAEIEK;RFEYEDPFLIR;RFSVSTLR;SFIAILDNLLTENR;SLEDWVTK;STCNVIASLIFAR;VLEQSLTEVSGLIPEVLNAFPILLR;YPPGPVPWPVLGNLLQVDLGNMPYSLYK
Q9D7X8	Q9D7X8	1	1	1	Gamma-glutamylcyclotransferase	Ggct	sp|Q9D7X8|GGCT_MOUSE Gamma-glutamylcyclotransferase OS=Mus musculus OX=10090 GN=Ggct PE=1 SV=1	11.7	21.166	188	11.379		1752800	1253000	507020															10	WHGGIATIFQSPGDEVWGVVWR
Q7M6Y3;Q61548	Q7M6Y3	3;1	3;1	3;1	Phosphatidylinositol-binding clathrin assembly protein	Picalm	sp|Q7M6Y3|PICAL_MOUSE Phosphatidylinositol-binding clathrin assembly protein OS=Mus musculus OX=10090 GN=Picalm PE=1 SV=1	7.9	71.543	660;901	83.738		1181250	1832180	1103615	898095	1900970	1491575	420710	544075			848515	1821290	1930300	1472820	2101210	1.09048e+06	575410	32	ATTLSNAVSSLASTGLSLTK;LFAAYNEGIINLLEKYFDMK;NTLFNLSNFLDK
Q9JM14	Q9JM14	1	1	1	5(3)-deoxyribonucleotidase, cytosolic type	Nt5c	sp|Q9JM14|NT5C_MOUSE 5(3)-deoxyribonucleotidase, cytosolic type OS=Mus musculus OX=10090 GN=Nt5c PE=1 SV=1	10.5	23.076	200	10.737	1171700																		3	VLVDMDGVLADFESGLLQGFR
Q99JB2	Q99JB2	3	3	3	Stomatin-like protein 2, mitochondrial	Stoml2	sp|Q99JB2|STML2_MOUSE Stomatin-like protein 2, mitochondrial OS=Mus musculus OX=10090 GN=Stoml2 PE=1 SV=1	17.6	38.384	353	28.636	1719600		624510								619760	206270	6295060	1761250	1031740	1.47662e+06			17	DSNTVLLPSNPSDVTSMVAQAMGVYGALTK;ILEPGLNVLIPVLDR;NTVILFVPQQEAWVVER
P21107;P58771	P21107	6;2	6;2	5;1	Tropomyosin alpha-3 chain	Tpm3	sp|P21107|TPM3_MOUSE Tropomyosin alpha-3 chain OS=Mus musculus OX=10090 GN=Tpm3 PE=1 SV=3	25.3	32.994	285;284	9.1108		1172700												3488100	1398700				8	AADAEAEVASLNR;AADAEAEVASLNRR;AISDELDHALNDMTSI;HIAEEADRKYEEVAR;IQLVEEELDRAQER;YSQKEDKYEEEIK
Q9CPY7	Q9CPY7	7	7	7	Cytosol aminopeptidase	Lap3	sp|Q9CPY7|AMPL_MOUSE Cytosol aminopeptidase OS=Mus musculus OX=10090 GN=Lap3 PE=1 SV=3	24.9	56.141	519	24.519	2400750	643915	1559830	692010	713710	2009050			216800	885380	1985900	650620	3777300	6003500	4.23833e+06	3.9848e+06	2.11353e+06	1.07847e+06	66	GSEEPPVFLEIHYMGSPNATEAPLVFVGK;LILADALCYAHTFNPK;LNLPINIIGLAPLCENMPSGK;SWIEEQEMGSFLSVAK;TFYGLHQDFPSVVVVGLGK;TLIEFLLR;WAHLDIAGVMTNKDEIPYLR
Q8K441	Q8K441	2	2	2	ATP-binding cassette sub-family A member 6	Abca6	sp|Q8K441|ABCA6_MOUSE ATP-binding cassette sub-family A member 6 OS=Mus musculus OX=10090 GN=Abca6 PE=1 SV=2	3.1	183.28	1624	14.106		1474200	917590	1142800									1.02278e+06	415695	649410				9	GLFLDIYESQITAILGHSGAGK;KLCFVLSILGNSPVLILDEPSTGLDVSGK
P11930	P11930	8	8	8	Acyl-coenzyme A diphosphatase NUDT19	Nudt19	sp|P11930|NUD19_MOUSE Acyl-coenzyme A diphosphatase NUDT19 OS=Mus musculus OX=10090 GN=Nudt19 PE=1 SV=2	40.1	40.32	357	49.615	2371200	939710	1268200	820280	495250							1003045	4.76197e+06	7366400	1.11866e+06	1.2895e+06	808010	721097	46	CFLQLCAHLDCTPDIWALHDWGGWLTPYGR;EAFEEAGVLLLRPR;EIWLAPPQFYEMR;FDTTFFLCCLR;FLPGAHVFPGGVLDAADSSPDWVR;VVIHSPYVYEIYMTLPSENK;WLPIILLTSDGTIHLLPGDELYVK;WLPIILLTSDGTIHLLPGDELYVKDSDFLEK
Q99M87	Q99M87	5	5	5	DnaJ homolog subfamily A member 3, mitochondrial	Dnaja3	sp|Q99M87|DNJA3_MOUSE DnaJ homolog subfamily A member 3, mitochondrial OS=Mus musculus OX=10090 GN=Dnaja3 PE=1 SV=1	14.6	52.443	480	18.041	2782600	947655	1052655	641975	484690					515535	370815	209200	2.29122e+06						28	DGADIHSDLFISIAQAILGGTAK;EIFVTFR;GGPSVDPEELFR;GSIITNPCVVCR;VTIPVPAGVEDGQTVR
Q60854	Q60854	1	1	1	Serpin B6	Serpinb6	sp|Q60854|SPB6_MOUSE Serpin B6 OS=Mus musculus OX=10090 GN=Serpinb6 PE=1 SV=1	5.6	42.598	378	11.463	1183000												1856805						5	NVFLSPMSISSALAMVFMGAK
Q9CY64	Q9CY64	2	2	2	Biliverdin reductase A	Blvra	sp|Q9CY64|BIEA_MOUSE Biliverdin reductase A OS=Mus musculus OX=10090 GN=Blvra PE=1 SV=1	14.9	33.524	295	40.754			2013000	357170									3552150	706155					7	DLKDPHSSAFLNLIGYVSR;HVLVEYPMALSFAAAQELWELAAQK
Q8WUR0	Q8WUR0	3	3	3	Protein C19orf12 homolog		sp|Q8WUR0|CS012_MOUSE Protein C19orf12 homolog OS=Mus musculus OX=10090 PE=1 SV=1	38.3	15.087	141	9.5924		1975850		404715								930165	8490900	4803800	3.22917e+06	2152900	2.51273e+06	2060090	23	KLVNEAMAIIGNLDWTDAVQLTALVMSNQAMQQR;LLAMLTTYVTK;PIMVDDIMR
Q9DCU9	Q9DCU9	8	8	8	4-hydroxy-2-oxoglutarate aldolase, mitochondrial	Hoga1	sp|Q9DCU9|HOGA1_MOUSE 4-hydroxy-2-oxoglutarate aldolase, mitochondrial OS=Mus musculus OX=10090 GN=Hoga1 PE=1 SV=1	41.1	34.644	321	81.39		888425	1549900	819390	979735	1725700						723787	5.44656e+06		1.60196e+06	2.34812e+06	367530	789150	59	APLQELSPTEEEALRLDFSNNGWL;GFVVQGSTGEFPFLTSLER;LATFPFRGFVVQGSTGEFPFLTSLER;LATFPFRGFVVQGSTGEFPFLTSLERLEVVSR;LIEPNTAVTRR;MSSAALIHHYTK;TMDWFGYYGGPCR;VADVSPIPVVLYSVPANTGLELPVDAVVTLSQHPNIIGLK
Q9EQH2	Q9EQH2	6	6	6	Endoplasmic reticulum aminopeptidase 1	Erap1	sp|Q9EQH2|ERAP1_MOUSE Endoplasmic reticulum aminopeptidase 1 OS=Mus musculus OX=10090 GN=Erap1 PE=1 SV=2	9.7	106.6	930	12.063		1361750	1025200										7.0181e+06		2057600				16	ASLINNAFQLVSIEK;GFPLITITVSGR;GSERFPETGYLWHVPLTFITSK;MAFPCFDEPALK;TKTDVLILPEAVQWIK;TQEFPHILTLIGR
Q9JLJ4	Q9JLJ4	1	1	1	Very long chain fatty acid elongase 2	Elovl2	sp|Q9JLJ4|ELOV2_MOUSE Very long chain fatty acid elongase 2 OS=Mus musculus OX=10090 GN=Elovl2 PE=1 SV=1	5.8	34.207	292	28.264	2977200	512520	1674230	383000	437020							390860	7119490						46	AFDNEVNAFLDNMFGPR
P54728	P54728	4	4	4	UV excision repair protein RAD23 homolog B	Rad23b	sp|P54728|RD23B_MOUSE UV excision repair protein RAD23 homolog B OS=Mus musculus OX=10090 GN=Rad23b PE=1 SV=2	19.5	43.512	416	21.804			1198535								1428550	746253	5.98588e+06	2502650	1501700				13	ALGFPEGLVIQAYFACEK;AVEYLLMGIPGDR;QIIQQNPSLLPALLQQIGR;SNLFEDATSALVTGQSYENMVTEIMSMGYER
Q80UG5	Q80UG5	4	4	4	Septin-9	Septin9	sp|Q80UG5|SEPT9_MOUSE Septin-9 OS=Mus musculus OX=10090 GN=Septin9 PE=1 SV=1	11.5	65.574	583	12.095				1460625	938040							1264950	9586400	3128150				918000	14	LTVIDTPGFGDHINNENCWQPIMK;STLINTLFK;VHCCLYFIPATGHSLRPLDIEFMK;VVNIVPVIAK
P61089	P61089	1	1	1	Ubiquitin-conjugating enzyme E2 N	Ube2n	sp|P61089|UBE2N_MOUSE Ubiquitin-conjugating enzyme E2 N OS=Mus musculus OX=10090 GN=Ube2n PE=1 SV=1	13.2	17.138	152	24.534		814000		1026955		1783800						2.52103e+06	20558950	11942500	8.19967e+06				21	YFHVVIAGPQDSPFEGGTFK
P45591	P45591	3	3	3	Cofilin-2	Cfl2	sp|P45591|COF2_MOUSE Cofilin-2 OS=Mus musculus OX=10090 GN=Cfl2 PE=1 SV=1	24.1	18.709	166	18.826	1520335	1266950	1349015	801160	993395	1350840					1008800	741480							14	ESKKEDLVFIFWAPESAPLK;KEDLVFIFWAPESAPLK;QILVGDIGDTVEDPYTSFVK
P42208	P42208	4	4	4	Septin-2	Septin2	sp|P42208|SEPT2_MOUSE Septin-2 OS=Mus musculus OX=10090 GN=Septin2 PE=1 SV=2	19.9	41.525	361	22.946			1676955	1294800	672145						1124000	966320	13604000	1915050	839590				17	ASIPFSVVGSNQLIEAK;LYPWGVVEVENPEHNDFLK;TIISYIDEQFER;VHCCFYFISPFGHGLKPLDVAFMK
P35550	P35550	1	1	1	rRNA 2-O-methyltransferase fibrillarin	Fbl	sp|P35550|FBRL_MOUSE rRNA 2-O-methyltransferase fibrillarin OS=Mus musculus OX=10090 GN=Fbl PE=1 SV=2	10.1	34.306	327	10.477		1509300	972930	1197460	1162500	1239200					1740600	1000100		2438000					14	VLYLGAASGTTVSHVSDIVGPDGLVYAVEFSHR
O88543	O88543	2	2	2	COP9 signalosome complex subunit 3	Cops3	sp|O88543|CSN3_MOUSE COP9 signalosome complex subunit 3 OS=Mus musculus OX=10090 GN=Cops3 PE=1 SV=3	7.6	47.832	423	17.828	1917300		517810										2.48201e+06	1783200	1398400				9	ASALEQFVNSVR;YATDTFAGLCHQLTNALVER
Q9R1P0	Q9R1P0	6	6	6	Proteasome subunit alpha type-4	Psma4	sp|Q9R1P0|PSA4_MOUSE Proteasome subunit alpha type-4 OS=Mus musculus OX=10090 GN=Psma4 PE=1 SV=1	47.1	29.47	261	42.181		904000	3477750	899355	460855	347640						491580	1.77288e+06						20	ATCIGNNSAAAVSMLK;HYGFQLYQSDPSGNYGGWK;LLDEVFFSEK;LNEDMACSVAGITSDANVLTNELR;LYQVEYAMEAIGHAGTCLGILANDGVLLAAER;YLLQYQEPIPCEQLVTALCDIK
Q91WK2	Q91WK2	4	4	4	Eukaryotic translation initiation factor 3 subunit H	Eif3h	sp|Q91WK2|EIF3H_MOUSE Eukaryotic translation initiation factor 3 subunit H OS=Mus musculus OX=10090 GN=Eif3h PE=1 SV=1	19	39.832	352	10.351	1269000		1172045										4029600	2649250	1856800				10	ASITFEHMFEEVPIVIK;MDSLLIAGQINTYCQNIK;NSHLINVLMWELEK;SLQLLMDRVDEMSQDIIK
Q80W21	Q80W21	9	2	2	Glutathione S-transferase Mu 7	Gstm7	sp|Q80W21|GSTM7_MOUSE Glutathione S-transferase Mu 7 OS=Mus musculus OX=10090 GN=Gstm7 PE=1 SV=1	12.8	25.709	218	8.8746		1193800				1254780							2283200	1138450	1.29776e+06	198695			12	CLDAFPNLKDFIAR;FKLGLDFPNLPYLIDGSHK;ITFVDFIAYDVLER;ITQSNAILR;KHNLCGETEEER;LGLDFPNLPYLIDGSHK;LYSEFLGK;PMTLGYWDIR;RPWFAGDK
Q9EQK5	Q9EQK5	7	7	7	Major vault protein	Mvp	sp|Q9EQK5|MVP_MOUSE Major vault protein OS=Mus musculus OX=10090 GN=Mvp PE=1 SV=4	16.8	95.923	861	28.422	1286700	1178500	648360			1787800													11	ALCLLLGPDFFTDVITIETADHAR;ELPSGVEELLNLGHDPLADR;GIQDVYVLSEQQGLLLK;HYCIVANPVSR;LFSVPDFVGDACK;STLITDGSSPINLFNTAFGLLGLGSDGQPPVQK;VVFGPELVSLDPEEQFTVLSLSAGRPK
Q3ULJ0	Q3ULJ0	3	2	2	Glycerol-3-phosphate dehydrogenase 1-like protein	Gpd1l	sp|Q3ULJ0|GPD1L_MOUSE Glycerol-3-phosphate dehydrogenase 1-like protein OS=Mus musculus OX=10090 GN=Gpd1l PE=1 SV=2	13.1	38.225	351	32.133	3492200	864585	1487500	562705	440350	509410							2.90516e+06						12	LGLMEMIAFAK;LPENVVAVPNLSEAVQDADLLVFVIPHQFIHK;NIVAVGAGFCDGLR
Q9CXI5	Q9CXI5	5	5	5	Mesencephalic astrocyte-derived neurotrophic factor	Manf	sp|Q9CXI5|MANF_MOUSE Mesencephalic astrocyte-derived neurotrophic factor OS=Mus musculus OX=10090 GN=Manf PE=1 SV=2	38	20.388	179	13.408	1904000	985385	1743715	736230	780295	1213940								12028000					8	DRDVTFSPATIEEELIK;IINEVSKPLAHHIPVEK;ILDDWGEMCK;LCYYIGATDDAATK;QIDLSTVDLK
Q9DCH4	Q9DCH4	6	6	6	Eukaryotic translation initiation factor 3 subunit F	Eif3f	sp|Q9DCH4|EIF3F_MOUSE Eukaryotic translation initiation factor 3 subunit F OS=Mus musculus OX=10090 GN=Eif3f PE=1 SV=2	28.8	37.984	361	28.447	4254500	543565	935875	359150	333520	708165	1530000					921740	6444400		1914200	2193500	662740	1.85074e+06	38	FLMSLVNQVPK;IQDALSTVLQYAEDVLSGK;LHPVILASIVDSYER;TMGVMFTPLTVK;VIGLSSDLQQVGGASAR;VSPNELILGWYATGHDITEHSVLIHEYYSR
Q9CQF3	Q9CQF3	2	2	2	Cleavage and polyadenylation specificity factor subunit 5	Nudt21	sp|Q9CQF3|CPSF5_MOUSE Cleavage and polyadenylation specificity factor subunit 5 OS=Mus musculus OX=10090 GN=Nudt21 PE=1 SV=1	19.4	26.24	227	10.428	1289550		1198600									461610	1681810						8	LVAAPLFELYDNAPGYGPIISSLPQLLSR;TINLYPLTNYTFGTK
Q9CZU3	Q9CZU3	1	1	1	Exosome RNA helicase MTR4	Mtrex	sp|Q9CZU3|MTREX_MOUSE Exosome RNA helicase MTR4 OS=Mus musculus OX=10090 GN=Mtrex PE=1 SV=1	2.1	117.64	1040	3.7443			1244200										1047290						2	GSADPLNSAFHLTYNMVLNLLR
Q922B2	Q922B2	8	8	8	Aspartate--tRNA ligase, cytoplasmic	Dars1	sp|Q922B2|SYDC_MOUSE Aspartate--tRNA ligase, cytoplasmic OS=Mus musculus OX=10090 GN=Dars1 PE=1 SV=2	20.8	57.147	501	28.506	1716500	2046700	1687100	720185	402620	1327100	1253285	822210				1.6137e+06	18632450	17937000	5.51982e+06	7.97817e+06	3.16265e+06	3.49618e+06	48	ALHHGIDLEK;IGSCTQQDVELHVQK;IHDPQLLTER;IISAASEGGANVFTVSYFK;LEYCEALAMLR;QQQFNVQALVAVGDHASK;VFCIGPVFR;VTMLFLGLHNVR
P24472	P24472	3	3	3	Glutathione S-transferase A4	Gsta4	sp|P24472|GSTA4_MOUSE Glutathione S-transferase A4 OS=Mus musculus OX=10090 GN=Gsta4 PE=1 SV=3	20.3	25.564	222	35.665	2207500	1103125	3091800	834235	863560	435990			211730	1370850	1987160	2.17077e+06	8940000	4808500	1.10282e+06	2272600			43	DGHLLFGQVPLVEIDGMMLTQTR;ISNIPTIKK;KPPPDGPYVEVVR
Q9WV85	Q9WV85	2	2	2	Nucleoside diphosphate kinase 3	Nme3	sp|Q9WV85|NDK3_MOUSE Nucleoside diphosphate kinase 3 OS=Mus musculus OX=10090 GN=Nme3 PE=1 SV=3	17.2	19.099	169	5.8962		1255200										657700	4869230		2031250				15	EIALWFR;YMSSGPVVAMVWQGLDVVHASR
Q80TS8	Q80TS8	1	1	1	Protein sel-1 homolog 3	Sel1l3	sp|Q80TS8|SE1L3_MOUSE Protein sel-1 homolog 3 OS=Mus musculus OX=10090 GN=Sel1l3 PE=2 SV=3	1.6	128.68	1137	-2	2055200	912640	1398665	695050										1275500					2	DQLQGMLYSLVGGQGSER
P20152;P15331	P20152	6;1	6;1	5;1	Vimentin	Vim	sp|P20152|VIME_MOUSE Vimentin OS=Mus musculus OX=10090 GN=Vim PE=1 SV=3	13.9	53.687	466;475	13.936		1049210	1729300	1479350	1310650	1821120		798715	697670		2230200	948490	13208855	3601900	3.6121e+06	3.50053e+06	2336300		45	ILLAELEQLK;ILLAELEQLKGQGK;ISLPLPTFSSLNLR;KVESLQEEIAFLK;MALDIEIATYR;TNEKVELQELNDR
P29699	P29699	2	2	2	Alpha-2-HS-glycoprotein	Ahsg	sp|P29699|FETUA_MOUSE Alpha-2-HS-glycoprotein OS=Mus musculus OX=10090 GN=Ahsg PE=1 SV=1	15.4	37.325	345	37.183	2458100	1450350	965000	1260450	215730					499530	124569	700227	1.11354e+07	1981900		794250			30	AQNVPLPVSTLVEFVIAATDCTAK;ELACDDPEAEQVALLAVDYLNNHLLQGFK
Q6NSR8	Q6NSR8	4	4	4	Probable aminopeptidase NPEPL1	Npepl1	sp|Q6NSR8|PEPL1_MOUSE Probable aminopeptidase NPEPL1 OS=Mus musculus OX=10090 GN=Npepl1 PE=1 SV=1	15.8	55.939	524	19.881		944655	2166425	392800	1586200							1204550	9098000	1417085	678153	13765000			11	AALHPPALAILSHTPDGATQTIAWVGK;ASVGLQFQASAGDADPQSRPLLLLGQLQHLHR;HNSPSAAHFITR;LVLADGVSYACK
Q8BSE0	Q8BSE0	6	6	6	Regulator of microtubule dynamics protein 2	Rmdn2	sp|Q8BSE0|RMD2_MOUSE Regulator of microtubule dynamics protein 2 OS=Mus musculus OX=10090 GN=Rmdn2 PE=1 SV=1	25.1	47.016	410	42.488	1696000	839990	3032250	628785	811765	1405540	497810				1182615	569415	5.68669e+06	7113850	3.06863e+06	4.0789e+06	1197760	5772500	28	FCNLALLLPVVTK;FGSLTLPEESHSAQGASVVFQR;FSEETEFLWR;HLEIAIQLLPEEPLLYYLK;LNELLTNMEELKEEIR;MAATLFGEIPYSTVHEALHNFLK
Q921F2	Q921F2	5	5	5	TAR DNA-binding protein 43	Tardbp	sp|Q921F2|TADBP_MOUSE TAR DNA-binding protein 43 OS=Mus musculus OX=10090 GN=Tardbp PE=1 SV=1	22.7	44.547	414	73.667	3436300	1409150	2308500	1023200	1101650	1301750	512730	211885	213735	850915	746670	778593	7.28114e+06	4165650	2220000	4.00511e+06	1457650	930840	77	AFAFVTFADDKVAQSLCGEDLIIK;GISVHISNAEPK;LVEGILHAPDAGWGNLVYVVNYPK;TSDLIVLGLPWK;TTEQDLKDYFSTFGEVLMVQVK
P63037	P63037	5	5	5	DnaJ homolog subfamily A member 1	Dnaja1	sp|P63037|DNJA1_MOUSE DnaJ homolog subfamily A member 1 OS=Mus musculus OX=10090 GN=Dnaja1 PE=1 SV=1	28	44.868	397	16.326		1519200	1493950	837940							1670000	790405	2378420	2620900					16	EGGAGGGFGSPMDIFDMFFGGGGR;ITFHGEGDQEPGLEPGDIIIVLDQK;NVVHQLSVTLEDLYNGATR;RGEDLFMCMDIQLVEALCGFQKPISTLDNR;TIVITSHPGQIVK
Q8BGT5	Q8BGT5	6	6	6	Alanine aminotransferase 2	Gpt2	sp|Q8BGT5|ALAT2_MOUSE Alanine aminotransferase 2 OS=Mus musculus OX=10090 GN=Gpt2 PE=1 SV=1	21.5	57.943	522	47.02		943815	2385600	523790							2056000	1165050	7451900	4724550	1485800				28	ANIGDAHAMGQQPITFLR;KCIEDVIHFAWEEK;LFLLADEVYQDNVYSPDCR;LLEETGICVVPGSGFGQR;LTEDLFNQVPGIQCNPLQGAMYAFPR;VLCIINPGNPTGQVQSR
Q9CWJ9	Q9CWJ9	6	6	6	Bifunctional purine biosynthesis protein ATIC;Phosphoribosylaminoimidazolecarboxamide formyltransferase;Inosine 5-monophosphate cyclohydrolase	Atic	sp|Q9CWJ9|PUR9_MOUSE Bifunctional purine biosynthesis protein ATIC OS=Mus musculus OX=10090 GN=Atic PE=1 SV=2	16.6	64.217	592	36.136	1765700	1055150	1527900	1253430	1120545	985970					803930	1283500	3858600	4458450	1.76413e+06	2.51407e+06		1631950	27	AFTHTAQYDEAISDYFR;DVSELTGFPEMLGGR;LDFNLVR;LPITVLNGAPGFINLCDALNAWQLVTELR;SLASLGLSLVASGGTAK;TLHPAVHAGILAR
Q9JIF7	Q9JIF7	9	9	9	Coatomer subunit beta	Copb1	sp|Q9JIF7|COPB_MOUSE Coatomer subunit beta OS=Mus musculus OX=10090 GN=Copb1 PE=1 SV=1	15.6	107.06	953	45.514	3262450	602875	1464570	479220	623395							511195	20820500		2383320	11183200		1954200	40	ALDYLSTCIDQVQTFGDILQLVIVELIYK;LKEAELLEPLMPAIR;LVEKPSPLTLAPHDFANIK;NAVLAIYTIYR;TLQLALDLVSSR;VLQDLVMDILR;VLSECSPLMNDIFNK;VTVNTNMTDLNDYLQHILK;YEAAGTLVTLSSAPTAIK
Q61233;Q3V0K9	Q61233	12;1	12;1	11;1	Plastin-2	Lcp1	sp|Q61233|PLSL_MOUSE Plastin-2 OS=Mus musculus OX=10090 GN=Lcp1 PE=1 SV=4	34	70.148	627;630	85.867	2412000	851660	2760900	561615	546300	600410				743705	465118	661510	3.92527e+06	2416500	654300	1.77132e+06	1003130	1803720	68	EGKPYLVLGLLWQVIK;FSLVGIAGQDLNEGNR;HVIPMNPNTDDLFNAVGDGIVLCK;ISTSLPVLDLIDAIQPGSINYDLLK;KLTPFTIQENLNLALNSASAIGCHVVNIGAEDLK;LNLAFIANLFNK;MINLSVPDTIDER;MVMTVFACLMGK;TLTLALVWQLMR;VNDDIIVNWVNTTLK;VNHLYSDLSDALVIFQLYEK;VYALPEDLVEVNPK
P51855	P51855	7	7	7	Glutathione synthetase	Gss	sp|P51855|GSHB_MOUSE Glutathione synthetase OS=Mus musculus OX=10090 GN=Gss PE=1 SV=1	25.9	52.246	474	84.743	2293000	914520	2054950	787700	683850	1002240				1339960	967005	1.32115e+06	8496400	7375600	2.18418e+06		1201900	5077700	54	ATFAGLYSLDMGEEGDQAIAEALAAPSHFVLKPQR;ATSWGSILQDEK;HVGHLLR;HVLNVLNK;NCLLRPGSPAQVVQCISELGIFGVYVR;QIEINTISASFGGLASR;VGLLEALLPGQPEAVAR
Q8BG32	Q8BG32	8	8	8	26S proteasome non-ATPase regulatory subunit 11	Psmd11	sp|Q8BG32|PSD11_MOUSE 26S proteasome non-ATPase regulatory subunit 11 OS=Mus musculus OX=10090 GN=Psmd11 PE=1 SV=3	25.4	47.436	422	22.05	2530700			709485	628720							1321700	6.50915e+06	4164750	1802100	525230			17	AAAAVVEFQR;ALLVEVQLLESK;AQSLLSTDREASIDILHSIVK;EQSILELGSLLAK;IMLNTPEDVQALVSGK;LYDNLLEQNLIR;TYHALSNLPK;YQEALHLGSQLLR
O88441	O88441	4	4	4	Metaxin-2	Mtx2	sp|O88441|MTX2_MOUSE Metaxin-2 OS=Mus musculus OX=10090 GN=Mtx2 PE=1 SV=1	33.1	29.758	263	60.722	6825900	978075	1704000	638860	397860	428400	341460	160780	133500	1394100	997285	527500	7.47283e+06	2733900	1.42187e+06	7497800			40	GEQILLSDNAASLAVQAFLQMCNLPVK;NYSNLLAFCR;SLVAEAFVSQIAATEPWPENATLYQQLR;VPFIHVGNQVVSELGPIVQFVK
Q9CQZ5	Q9CQZ5	3	3	3	NADH dehydrogenase [ubiquinone] 1 alpha subcomplex subunit 6	Ndufa6	sp|Q9CQZ5|NDUA6_MOUSE NADH dehydrogenase [ubiquinone] 1 alpha subcomplex subunit 6 OS=Mus musculus OX=10090 GN=Ndufa6 PE=1 SV=1	26.7	15.283	131	8.3271		1184050	2365350	802840	1206750	1419355	1843800	215510				1770900	3071500	5433400	3449100	4714800	2923800	3.91747e+06	30	EVPNTVHLMQLDITVK;FFHETETPRPK;VVDLLVIK
P27048;P63163	P27048;P63163	2;2	2;2	2;2	Small nuclear ribonucleoprotein-associated protein B;Small nuclear ribonucleoprotein-associated protein N	Snrpb;Snrpn	sp|P27048|RSMB_MOUSE Small nuclear ribonucleoprotein-associated protein B OS=Mus musculus OX=10090 GN=Snrpb PE=1 SV=1;sp|P63163|RSMN_MOUSE Small nuclear ribonucleoprotein-associated protein N OS=Mus musculus OX=10090 GN=Snrpn PE=1 SV=1	3.9	23.656	231;240	3.2348	2399750	1269200		732130	857170		1775700	722890			499110	2.05907e+06	34487700	8796100	3649100		4583600	3.93247e+06	34	RVLGLVLLR;VLGLVLLR
Q8VCC1	Q8VCC1	4	4	4	15-hydroxyprostaglandin dehydrogenase [NAD(+)]	Hpgd	sp|Q8VCC1|PGDH_MOUSE 15-hydroxyprostaglandin dehydrogenase [NAD(+)] OS=Mus musculus OX=10090 GN=Hpgd PE=1 SV=1	33.5	29.18	269	13.407	1941650			618310			1324600				262980	1.47603e+06	7.58048e+06	5668450	3216450				15	AFAEALLLHGAK;FYGVLHPSTIANGLINLIEDDALNGAIMK;GIHFQDYDISPLLVK;LNVICPGFVDTPILESIEKEENMGQYIEYKDQIK
Q921I1	Q921I1	14	14	14	Serotransferrin	Tf	sp|Q921I1|TRFE_MOUSE Serotransferrin OS=Mus musculus OX=10090 GN=Tf PE=1 SV=1	26.5	76.723	697	100.39	1961000	801815	3181950	1032870	644090	1159270	321200			1439000	885550	2.61947e+06	1.27631e+07	12284500	5.65813e+06	13325150	1855850	1.55962e+06	100	ASDTSITWNNLK;AVLTSQETLFGGSDCTGNFCLFK;AVSSFFSGSCVPCADPVAFPK;DFQLFSSPLGK;DLLFKDSAFGLLR;DSAFGLLR;HTTIFEVLPEK;LCQLCPGCGCSSTQPFFGYVGAFK;LLEACTFHKH;NLKQEDFELLCPDGTR;SAGWVIPIGLLFCK;SKDFQLFSSPLGK;TAGWNIPMGMLYNR;YLGAEYMQSVGNMR
P54822	P54822	3	3	3	Adenylosuccinate lyase	Adsl	sp|P54822|PUR8_MOUSE Adenylosuccinate lyase OS=Mus musculus OX=10090 GN=Adsl PE=1 SV=2	12.2	54.866	484	32.886	2084400	1340550	1509965	1000720	839845	1045500					1229900	573690	174450	2179400					21	ICLAEAFLTADTILNTLQNISEGLVVYPK;KVDIEVLSVLASLGASVHK;VLSQQAAAVVK
Q9D8T7	Q9D8T7	2	2	2	SRA stem-loop-interacting RNA-binding protein, mitochondrial	Slirp	sp|Q9D8T7|SLIRP_MOUSE SRA stem-loop-interacting RNA-binding protein, mitochondrial OS=Mus musculus OX=10090 GN=Slirp PE=1 SV=2	33.9	12.605	112	9.2064	1263400		2166600	953130	831920							756275	2426720		892610	9823500		2097600	25	EHFAQFGHVR;GMGWVQFSSQEELQNALQQEHHIIDGVK
P40124	P40124	10	10	10	Adenylyl cyclase-associated protein 1	Cap1	sp|P40124|CAP1_MOUSE Adenylyl cyclase-associated protein 1 OS=Mus musculus OX=10090 GN=Cap1 PE=1 SV=4	34.2	51.564	474	79.818	1199590	1932700	1139845	1751400	1371150	1477165	255785					1412800	6.77367e+06	3305900	473620				83	FFNHLSAVSESIQALGWVALAAK;FFNHLSAVSESIQALGWVALAAKPGPFVK;GAVPYVQAFDSLLANPVAEYLK;HAEMVHTGLK;KLGLVFDDVVGIVEIINSR;LEAVSHTSDMHCGYGDSPSK;LGLVFDDVVGIVEIINSR;LSDLLAPISEQIQEVITFR;SALFAQINQGESITHALK;SSEMNVLIPTEGGDFNEFPVPEQFK
P62880;P29387	P62880	5;1	5;1	5;1	Guanine nucleotide-binding protein G(I)/G(S)/G(T) subunit beta-2	Gnb2	sp|P62880|GBB2_MOUSE Guanine nucleotide-binding protein G(I)/G(S)/G(T) subunit beta-2 OS=Mus musculus OX=10090 GN=Gnb2 PE=1 SV=3	26.5	37.331	340;340	37.584				1263605	1344700								1822600						8	ADQELLMYSHDNIICGITSVAFSR;LLLAGYDDFNCNIWDAMK;LLLAGYDDFNCNIWDAMKGDR;SELEQLRQEAEQLR;SSWVMTCAYAPSGNFVACGGLDNICSIYSLK
P51150	P51150	5	5	5	Ras-related protein Rab-7a	Rab7a	sp|P51150|RAB7A_MOUSE Ras-related protein Rab-7a OS=Mus musculus OX=10090 GN=Rab7a PE=1 SV=2	36.2	23.489	207	60.838	2736250	794110		693730	996920						689140	1.06679e+06	6466810	6174500	1.83113e+06	1.88427e+06			33	DPENFPFVVLGNK;EAINVEQAFQTIAR;GADCCVLVFDVTAPNTFK;LVTMQIWDTAGQER;TLDSWRDEFLIQASPR
Q9JK42	Q9JK42	2	2	2	[Pyruvate dehydrogenase (acetyl-transferring)] kinase isozyme 2, mitochondrial	Pdk2	sp|Q9JK42|PDK2_MOUSE [Pyruvate dehydrogenase (acetyl-transferring)] kinase isozyme 2, mitochondrial OS=Mus musculus OX=10090 GN=Pdk2 PE=1 SV=2	16	46.04	407	26.581		2466550	1475900	1656550	680395	282260						668807	1728500						21	LFSYMYSTAPTPQPGTGGTPLAGFGYGLPISR;VLGTPSVQLVQSWYVQSLLDIMEFLDKDPEDHR
O55143	O55143	9	9	5	Sarcoplasmic/endoplasmic reticulum calcium ATPase 2	Atp2a2	sp|O55143|AT2A2_MOUSE Sarcoplasmic/endoplasmic reticulum calcium ATPase 2 OS=Mus musculus OX=10090 GN=Atp2a2 PE=1 SV=2	13.6	114.86	1044	45.628	1315900												2214150	11205950	1668450	2701000	2480400		17	CLALATHDNPLKR;DIVPGDIVEIAVGDKVPADIR;IRDEMVATEQER;IVEFLQSFDEITAMTGDGVNDAPALKK;NMLFSGTNIAAGK;SMSVYCTPNKPSR;TGTLTTNQMSVCR;VDQSILTGESVSVIK;VGEATETALTCLVEK
Q9Z1J3	Q9Z1J3	1	1	1	Cysteine desulfurase	Nfs1	sp|Q9Z1J3|NFS1_MOUSE Cysteine desulfurase OS=Mus musculus OX=10090 GN=Nfs1 PE=1 SV=3	4.1	50.569	459	6.8332	2326700		1683600	629540	625870							660350	6923750		464550	3908000			11	VLDAMLPYLVNYYGNPHSR
Q9D8X1	Q9D8X1	2	2	2	Copper homeostasis protein cutC homolog	Cutc	sp|Q9D8X1|CUTC_MOUSE Copper homeostasis protein cutC homolog OS=Mus musculus OX=10090 GN=Cutc PE=1 SV=1	22.4	29.003	272	17.514	5397400	588840	342040	356200	440430	810545						472780	2840200			973475	1062800		16	AFDMVHDPMAALETLLTLGFER;LYGADGLVFGALTEDGHIDKELCLSLVALCRPLPVTFHR
Q8VI47	Q8VI47	5	5	5	ATP-binding cassette sub-family C member 2	Abcc2	sp|Q8VI47|MRP2_MOUSE ATP-binding cassette sub-family C member 2 OS=Mus musculus OX=10090 GN=Abcc2 PE=1 SV=2	5.8	173.67	1543	19.512	2061500	1415100		983520	832880						1910600	1.44357e+06	17369400	2909050	1206200				16	ILVTHGIHFLPQVDEIVVLGK;IVEYGSPEELLSNMGPFYLMAK;QLLTNILR;SPIYSHFSETVSGLPVIR;SSLISAMLGEMENVHGHITIK
Q8R050	Q8R050	3	3	3	Eukaryotic peptide chain release factor GTP-binding subunit ERF3A	Gspt1	sp|Q8R050|ERF3A_MOUSE Eukaryotic peptide chain release factor GTP-binding subunit ERF3A OS=Mus musculus OX=10090 GN=Gspt1 PE=1 SV=2	11.8	68.625	636	13.941	1463450	2001610	1351340	1219200	582070							921140	1.90643e+06	4387100	4484700				28	EQSDFCPWYIGLPFIPYLDNLPNFNR;PFVPNVHAAEFVPSFLR;SIICPGYNAVLHIHTCIEEVEITALICLVDKK
Q9CXS4	Q9CXS4	4	4	4	Centromere protein V	Cenpv	sp|Q9CXS4|CENPV_MOUSE Centromere protein V OS=Mus musculus OX=10090 GN=Cenpv PE=1 SV=2	21.4	27.541	252	18.255		1540800	1138650		866470	1763000						577415	8.97236e+06	4430300	3936500	4474790	3162000	3333150	23	GAESITTYTFNTHK;HFIVPASR;LLLDTFEYQGLVK;SNPGGFGIAPHCLDEGTVR
Q9Z0S1	Q9Z0S1	6	6	6	3(2),5-bisphosphate nucleotidase 1	Bpnt1	sp|Q9Z0S1|BPNT1_MOUSE 3(2),5-bisphosphate nucleotidase 1 OS=Mus musculus OX=10090 GN=Bpnt1 PE=1 SV=2	37.7	33.196	308	47.049			2855700	1280900	930490	256250							2550300		953995				15	AIAGIINQPYYNYQAGPDAALGR;KWDTCAPEVILHAVGGK;LTDIHGNALQYNK;QPCPSQYSAIKEEDLVVWVDPLDGTK;SHSNQLVTDCISAMNPDTVLR;TIWGVLGLGAFGFQLK
Q00896;Q00898	Q00896	5;2	3;1	1;0	Alpha-1-antitrypsin 1-3	Serpina1c	sp|Q00896|A1AT3_MOUSE Alpha-1-antitrypsin 1-3 OS=Mus musculus OX=10090 GN=Serpina1c PE=1 SV=2	19.2	45.823	412;413	23.341	2282950	1027200	1296950	723495						1535805	1377295	1.04357e+06	9714100	2443400					43	DQSPASHEIATNLGDFAISLYR;ELVHQSNTSNIFFSPVSIATAFAMLSLGSK;FDHPFLFIIFEEHTQSPLFVGK;KLDQDTVFALANYILFK;MTPSISWGLLLLAGLCCLVPSFLAEDVQETDTSQK
Q05D44	Q05D44	4	4	4	Eukaryotic translation initiation factor 5B	Eif5b	sp|Q05D44|IF2P_MOUSE Eukaryotic translation initiation factor 5B OS=Mus musculus OX=10090 GN=Eif5b PE=1 SV=2	6.7	137.61	1216	13.911	1754615	1219800	2413600	692780	742985	1241700				1109980	966825	660065	1841060	786801	1442000				26	AIIVEFAQQGLNAALFYENKDPR;GSSLCDIAILVVDIMHGLEPQTIESINILK;HLQAQGVEVPSK;IFSAEIIYHLFDAFTK
Q8R0V5	Q8R0V5	2	2	2	Indoleamine 2,3-dioxygenase 2	Ido2	sp|Q8R0V5|I23O2_MOUSE Indoleamine 2,3-dioxygenase 2 OS=Mus musculus OX=10090 GN=Ido2 PE=1 SV=3	12.3	45.255	405	4.2901			1345850								605970								3	ALAQMHDYVDPDIFYSVIR;YHISEEYGFLLPNPLEALPDHYKPWMEIALR
Q8R0W0	Q8R0W0	9	9	8	Epiplakin	Eppk1	sp|Q8R0W0|EPIPL_MOUSE Epiplakin OS=Mus musculus OX=10090 GN=Eppk1 PE=1 SV=2	16.2	723.3	6548	47.669		1120650	2162500	1327850	788990						1037925	1.02317e+06	7.3128e+06	5541450	1.28347e+06	292640	1397050		35	DPETGFYMLQLAGK;ELLAQFSSGSLTLPMLK;GFFDPNTHENLTYLQLLER;GFFDPNTHENLTYLQLLR;GHEVPVWDILTSNYVSR;GHVVPVWDILTSNYVSR;GVLRPGTALVLLEAQAATGFIIDPVNNR;VTPGTGDFQGQSISVWELLFYR;YQAGGLTVHDVTTTLTSLLAR
P26638	P26638	3	3	3	Serine--tRNA ligase, cytoplasmic	Sars1	sp|P26638|SYSC_MOUSE Serine--tRNA ligase, cytoplasmic OS=Mus musculus OX=10090 GN=Sars1 PE=1 SV=3	7	58.388	512	9.2946	1672800	1726800	1771700	891185	697335							893167	1.23703e+07	5624400	2.46903e+06	8183000	1840450	1586870	33	KLDLEAWFPGSGAFR;TICAILENYQAEK;VLDLDLFR
Q7TPZ8	Q7TPZ8	2	2	2	Carboxypeptidase A1	Cpa1	sp|Q7TPZ8|CBPA1_MOUSE Carboxypeptidase A1 OS=Mus musculus OX=10090 GN=Cpa1 PE=1 SV=1	10	47.384	419	3.5398		1358740																	2	EWVTQASGVWFAK;GFLLPASQIIPTAEETWLALLTIMDHTVK
Q6P5F9	Q6P5F9	3	3	3	Exportin-1	Xpo1	sp|Q6P5F9|XPO1_MOUSE Exportin-1 OS=Mus musculus OX=10090 GN=Xpo1 PE=1 SV=1	3.9	123.09	1071	18.642			2100300		625450						1380000	449600	6875200	1290500					7	LDINLLDNVVNCLYHGEGAQQR;YVVGLIIK;YYGLQILENVIK
Q6ZWV7	Q6ZWV7	2	2	2	Large ribosomal subunit protein uL29	Rpl35	sp|Q6ZWV7|RL35_MOUSE Large ribosomal subunit protein uL29 OS=Mus musculus OX=10090 GN=Rpl35 PE=1 SV=1	18.7	14.552	123	6.1896		2139500		837750	1121760												2966100	6820150	11	QLDDLKVELSQLR;VLTVINQTQK
Q9WUZ9	Q9WUZ9	12	12	12	Ectonucleoside triphosphate diphosphohydrolase 5	Entpd5	sp|Q9WUZ9|ENTP5_MOUSE Ectonucleoside triphosphate diphosphohydrolase 5 OS=Mus musculus OX=10090 GN=Entpd5 PE=1 SV=1	49.6	47.101	427	203.57	3163350	1723600	1263865	1013470	811700	536620	1062200					2.48487e+06	1.60022e+07		5.47433e+06	7928200			175	AQALLLEVEEIFK;DGFGFADGTLLQLTK;EVCDNLGSFSSGSPFLCMDLTYITALLK;GQETVGTLDLGGASTQITFLPQFEK;KVNNIETGWALGATFHLLQSLGITS;LATLGALEAK;LHQPEEVR;LYTHSYLGFGLK;QGAETVQELLEVAK;TAGQLPFLEGEIFDSVKPGLSAFVDQPK;WLEAEWIFGGVK;YQYGGNQEGEMGFEPCYAEVLR
P16546	P16546	21	21	21	Spectrin alpha chain, non-erythrocytic 1	Sptan1	sp|P16546|SPTN1_MOUSE Spectrin alpha chain, non-erythrocytic 1 OS=Mus musculus OX=10090 GN=Sptan1 PE=1 SV=4	13.4	284.59	2472	96.804		1509550	1748550	1034045	958765	1607150				458480	1201350	1193300	12707300	9676050	1.88166e+06	2.05573e+06			60	AGTFQAFEQFGQQLLAHGHYASPEIK;AQLADSFHLQQFFR;DLASVQALLR;DLMSWINGIR;ELPTAFDYVEFTR;GLVSSDELAKDVTGAEALLER;HQAFEAELHANADR;HQALQAEIAGHEPR;IAALQAFADQLIAVDHYAK;KGDILTLLNSTNKDWWK;KHEALMSDLSAYGSSIQALR;LIQSHPESAEDLKEK;LLEAQSHFR;LQQSHPLSASQIQVK;MMLDHCLELQLFHR;MQHNLEQQIQAR;NQALNTDNYGHDLASVQALQR;RQDLEDSLQAQQYFADANEAESWMR;SLQQLAEER;SQLLGSAHEVQR;YTEHSTVGLAQQWDQLDQLGMR
Q9D8W5	Q9D8W5	6	6	6	26S proteasome non-ATPase regulatory subunit 12	Psmd12	sp|Q9D8W5|PSD12_MOUSE 26S proteasome non-ATPase regulatory subunit 12 OS=Mus musculus OX=10090 GN=Psmd12 PE=1 SV=4	19.1	52.895	456	34.375	2542200	1229350	1374240	735780	423750	1942700						418505	7.42933e+06		1079160			311510	30	AIYDTPCIQAESDKWQQALK;EWDLLNENIMLLSK;LFTTMELMR;LNSLMSLVNK;LQEVIETLLSLEK;SVVLYVILAPFDNEQSDLVHR
Q9CR86	Q9CR86	2	2	2	Calcium-regulated heat stable protein 1	Carhsp1	sp|Q9CR86|CHSP1_MOUSE Calcium-regulated heat stable protein 1 OS=Mus musculus OX=10090 GN=Carhsp1 PE=1 SV=1	18.2	16.062	148	4.6072		2055000		707960		1377525						1792050	1732100	10516100					9	HETWSGHVISN;LQAVEVVITHLAPGTK
P53808	P53808	5	5	5	Phosphatidylcholine transfer protein	Pctp	sp|P53808|PPCT_MOUSE Phosphatidylcholine transfer protein OS=Mus musculus OX=10090 GN=Pctp PE=1 SV=2	38.8	24.785	214	51.46		2385650	1457200	1306150	738810	1039425					2049400	826350	2189000	1796450	1.44604e+06				29	AGAACCFSDEQFR;EACAELQKPALTGADWQLLVEASGITIYR;IYVVLAQSISAPQFPEK;KIYVVLAQSISAPQFPEK;VFMYYFDNPGGQIPSWLINWAAK
Q3THE2;Q9CQ19	Q3THE2;Q9CQ19	4;2	4;2	4;2	Myosin regulatory light chain 12B;Myosin regulatory light polypeptide 9	Myl12b;Myl9	sp|Q3THE2|ML12B_MOUSE Myosin regulatory light chain 12B OS=Mus musculus OX=10090 GN=Myl12b PE=1 SV=2;sp|Q9CQ19|MYL9_MOUSE Myosin regulatory light polypeptide 9 OS=Mus musculus OX=10090 GN=Myl9 PE=1 SV=3	44.2	19.779	172;172	48.175	1258300	1646450	1839600	1179775	1052095						1587900	723775	3.67469e+06	2791750	2648500				23	ATSNVFAMFDQSQIQEFK;DGFIDKEDLHDMLASLGK;GNFNYIEFTR;NPTDAYLDAMMNEAPGPINFTMFLTMFGEK
Q99JI4	Q99JI4	3	3	3	26S proteasome non-ATPase regulatory subunit 6	Psmd6	sp|Q99JI4|PSMD6_MOUSE 26S proteasome non-ATPase regulatory subunit 6 OS=Mus musculus OX=10090 GN=Psmd6 PE=1 SV=1	10.5	45.536	389	7.2314	3397300	976600	1324860	707580	598465							893150	1.12829e+07	2712200	2.09527e+06				18	GAEILEVLHSLPAVR;IGLFYMDNDLITR;SLDWQMDVDLLSK
Q99KR3	Q99KR3	7	7	7	Endoribonuclease LACTB2	Lactb2	sp|Q99KR3|LACB2_MOUSE Endoribonuclease LACTB2 OS=Mus musculus OX=10090 GN=Lactb2 PE=1 SV=1	29.5	32.754	288	17.103	2889500	921155	1004500	792870									2551100						12	ANIIYPGHGPVIHNAEAK;IFYTTTPVKK;ILEYISHR;ILIDTGEPSVPEYISCLK;NINNDTTYCIK;NNREEQIISLFR;SFTVTELR
Q8CC88	Q8CC88	23	23	23	von Willebrand factor A domain-containing protein 8	Vwa8	sp|Q8CC88|VWA8_MOUSE von Willebrand factor A domain-containing protein 8 OS=Mus musculus OX=10090 GN=Vwa8 PE=1 SV=2	19.6	213.42	1905	143.22	3254300	1841500	3143600	1243015	1077805	627985	321820	474000	663850	566970	1522230	2416500	1.4494e+07	22347000	1.09352e+07	1.21453e+07	2467760	929350	187	DFVLGEHLLLVGNQGVGK;DIYFLPFQDQLK;DLLGQDVFLIGPPGPLR;DLLGQDVFLIGPPGPLRR;EILMNTLHK;FAQILTSDPQVNAFAIFIGSLGDQAAR;FLPSLAQSALEK;FLSFTEECTSWK;GGLIVYEDSPLVK;HNNCVTLTHTNQVVR;IGAVSVPVHNAHEK;IIALAEPPIVGSTTQQWLGPEFLTMFFFHHMKPLVK;LGHILVVDEADKAPTNVTCILK;LLYSVGANVSAEK;MTDSHGSYAHVTIR;NFAALLGYSIEPIMLYQDMTAR;NPELVPQNYISDSPAQSIVQHLR;NVFDFDSYNNDMR;NVLPVLNNLLENR;QTGNSLTVLDVLEGLAHTISLPINLR;RGDLEPQLGSPQQKPK;VIALGLPVPR;YG…
Q91V41	Q91V41	5	5	5	Ras-related protein Rab-14	Rab14	sp|Q91V41|RAB14_MOUSE Ras-related protein Rab-14 OS=Mus musculus OX=10090 GN=Rab14 PE=1 SV=3	31.6	23.897	215	26.053	2312900	1202500	1274735			1532075	1609300	1054130	863150			1355530	16195250	5245000	2759300	2261850	2.34727e+06	2149690	36	ATAPYNYSYIFK;NLTNPNTVIILIGNK;QFAEENGLLFLEASAK;STYNHLSSWLTDAR;YIIIGDMGVGK
Q8BWN8	Q8BWN8	13	9	9	Peroxisomal succinyl-coenzyme A thioesterase	Acot4	sp|Q8BWN8|ACOT4_MOUSE Peroxisomal succinyl-coenzyme A thioesterase OS=Mus musculus OX=10090 GN=Acot4 PE=1 SV=1	40.6	46.48	421	51.581	3759150	1156350	1366630	1469275	984340	1867035	1212925	652795	244580	377610	1227430	672290	5025500	4157950	4128900	5.96607e+06	3722700	2.04553e+06	56	AGLVAGHGFATLALAFYDFEDLPK;ATLFLPPGQGPFPGIIDVYGVGGGLLEYR;DVQTPFLVELEVLDGHEPDGGRR;ELNVIEVDYFEEAVR;ERPQVLSYPGTGHYIEPPYFPMCPASLHK;GLAPEQPVTLR;HFMAPGVR;IVNEAVIWGGEVK;QILFFFGK;SCWDEPLSIAVR;VAFSGILDIVDIR;VAFSGILDIVDIRNDAVGGCENPSMIPIEK;YRADSHGELDLAR
Q9D404	Q9D404	2	2	2	3-oxoacyl-[acyl-carrier-protein] synthase, mitochondrial	Oxsm	sp|Q9D404|OXSM_MOUSE 3-oxoacyl-[acyl-carrier-protein] synthase, mitochondrial OS=Mus musculus OX=10090 GN=Oxsm PE=1 SV=1	10.5	48.627	459	5.5342				1093890		2248500	898660				2279500	1324500	5052700	1647100	1.39984e+06	1032680			7	GATGHLLGAAGAVEATFTALACYHQK;VVITGIGLVTPLGVGTQLVWDR
P70697	P70697	4	4	4	Uroporphyrinogen decarboxylase	Urod	sp|P70697|DCUP_MOUSE Uroporphyrinogen decarboxylase OS=Mus musculus OX=10090 GN=Urod PE=1 SV=2	24.5	40.691	367	29.282	1237900	1869000	2771500	689215	557680						2124500	400860	3952270	1115345					20	DGHFALEELAQAGYEVVGLDWTVAPK;FPLDAAIIFSDILVVPQALGMEVTMVPGK;LRDPAAAASELGYVFQAITLTR;LVQQMLDDFGPQR
Q5EBG8	Q5EBG8	3	3	3	Uncharacterized protein C1orf50 homolog		sp|Q5EBG8|CA050_MOUSE Uncharacterized protein C1orf50 homolog OS=Mus musculus OX=10090 PE=1 SV=1	25.6	21.862	199	9.3687		1654450	2340700	1020950	1115475	1015800					1007760	857310	627610			1688200	1601300		7	EAAGPGGALVELTPTPGGLALVSPYHTHR;VGDPLDLVALAEQVQK;VGDPLDLVALAEQVQKADEFIR
Q9Z2Z6	Q9Z2Z6	10	10	10	Mitochondrial carnitine/acylcarnitine carrier protein	Slc25a20	sp|Q9Z2Z6|MCAT_MOUSE Mitochondrial carnitine/acylcarnitine carrier protein OS=Mus musculus OX=10090 GN=Slc25a20 PE=1 SV=1	58.5	33.026	301	177.62	970930	2683900	4266600	1615805	1085945	1016015	916390	189200	222475			1669080	13563600		5.89417e+06	9.03543e+06	1.94349e+06	2.32335e+06	164	AFPANAACFLGFEIAMK;DVPASGMYFMTYEWLK;FLNWIAPNL;GMAAPIIGVTPMFAVCFFGFGLGK;ILVAGGFAGIFNWAVAIPPDVLK;LQTQPPSLSGQPPMYSGTLDCFR;LQTQPPSLSGQPPMYSGTLDCFRK;NLLAGGFGGMCLVFVGHPLDTVK;SPEDELSYPQLFTAGMLSGVFTTGIMTPGER;SVSDLSVPR
Q6PDM2	Q6PDM2	1	1	1	Serine/arginine-rich splicing factor 1	Srsf1	sp|Q6PDM2|SRSF1_MOUSE Serine/arginine-rich splicing factor 1 OS=Mus musculus OX=10090 GN=Srsf1 PE=1 SV=3	9.3	27.744	248	3.611	3838350	713580			794700	417370						409080	5344300	1136475	1024900				5	GGPPFAFVEFEDPRDAEDAVYGR
Q00897	Q00897	5	5	3	Alpha-1-antitrypsin 1-4	Serpina1d	sp|Q00897|A1AT4_MOUSE Alpha-1-antitrypsin 1-4 OS=Mus musculus OX=10090 GN=Serpina1d PE=1 SV=1	16.2	45.998	413	23.14	2199950	1009105	2320900	1221065	454930					1915700	733600	1814580	1.87963e+07	6453000					54	ELISQFLLNR;ELVHQSNTSNIFFSPVSIATAFAMLSLGSK;KLDQDTVFALANYILFK;RSDAQIHIPR;SDAQIHIPR
Q9DBL1	Q9DBL1	4	4	4	Short/branched chain specific acyl-CoA dehydrogenase, mitochondrial	Acadsb	sp|Q9DBL1|ACDSB_MOUSE Short/branched chain specific acyl-CoA dehydrogenase, mitochondrial OS=Mus musculus OX=10090 GN=Acadsb PE=1 SV=1	19.2	47.874	432	70.866	2187000	1466100	3198250	914780	614490	281825						2136500	1847820			1273900	847330		31	ASSTCQLTFENVKVPETNILGK;GITCFLVDRDTEGFQIGK;IFDFQGLQHQVAQVATQLEATR;VDASVALLCDIQNTIINNLFR
Q03311	Q03311	5	5	5	Cholinesterase	Bche	sp|Q03311|CHLE_MOUSE Cholinesterase OS=Mus musculus OX=10090 GN=Bche PE=1 SV=2	20.9	68.461	603	48.099	3234350	1528500	1200820	675675	579770					304570	576280	279800	4.58317e+06	516315					28	EFQEGLNMYFPGVSR;FAELENNAFFYFFEHR;FVLPSDSILSINFGPTVDGDFLTDMPHTLLQLGK;GLSMPVLGGTVTAFLGIPYAQPPLGSLR;VGALGFLAFPGNPDAPGNMGLFDQQLALQWVQR
Q9D7A8	Q9D7A8	3	3	3	Armadillo repeat-containing protein 1	Armc1	sp|Q9D7A8|ARMC1_MOUSE Armadillo repeat-containing protein 1 OS=Mus musculus OX=10090 GN=Armc1 PE=1 SV=1	28.4	31.246	282	21.259	2524400	1220850	1941100	797275	753990							966840	1.31824e+07			8251200			15	AIVQDQGCLPGLILFMDHPNPPVVHSALLALR;LLASEIYDILQSSNLADGDSFNEMNSR;VGSHPEGGASWLSTAANFLSR
Q6ZWX6	Q6ZWX6	2	2	2	Eukaryotic translation initiation factor 2 subunit 1	Eif2s1	sp|Q6ZWX6|IF2A_MOUSE Eukaryotic translation initiation factor 2 subunit 1 OS=Mus musculus OX=10090 GN=Eif2s1 PE=1 SV=3	8.9	36.108	315	7.9514			2354500	556610								1317100	8443250	2982250	1606800	2227460			9	FPEVEDVVMVNVR;TEGLSVLNQAMAVIK
Q61207	Q61207	6	6	6	Prosaposin;Saposin-A;Saposin-B-Val;Saposin-B;Saposin-C;Saposin-D	Psap	sp|Q61207|SAP_MOUSE Prosaposin OS=Mus musculus OX=10090 GN=Psap PE=1 SV=2	15.4	61.422	557	97.026	3980600	1983100	1223150	1757800	1461550		681040	323020	252440	1925900	170170	404930	1.23082e+07	3307650	234830	1941170			49	EVVDSYLPVILDMIK;GCSFLPDPYQK;LGPGVSDICK;LVSDVQTAVK;QCDDFVAEYEPLLLEILVEVMDPGFVCSK;TVVTEAGNLLK
P17427	P17427	14	14	11	AP-2 complex subunit alpha-2	Ap2a2	sp|P17427|AP2A2_MOUSE AP-2 complex subunit alpha-2 OS=Mus musculus OX=10090 GN=Ap2a2 PE=1 SV=2	25.9	104.02	938	81.366		1372160	3098400	918005	574745	1299770	1485600				1118715	1.51113e+06	9.06053e+06	7447150	2399150	1464260	1927100		81	AVDLLYAMCDR;FFQPTEMASQDFFQR;FVNLFPEVK;GLAVFISDIR;IIGFGSALLEEVDPNPANFVGAGIIHTK;IVTSASTDLQDYTYYFVPAPWLSVK;KGPSTVTDLEETKR;NAVLFEAISLIIHHDSEPNLLVR;NPTFMGLALHCIANVGSR;QLSNPQQEVQNIFK;VGGYILGEFGNLIAGDPR;VVHLLNDQHLGVVTAATSLITTLAQK;YGGTFQNVSVK;YLALESMCTLASSEFSHEAVK
O54734	O54734	6	6	6	Dolichyl-diphosphooligosaccharide--protein glycosyltransferase 48 kDa subunit	Ddost	sp|O54734|OST48_MOUSE Dolichyl-diphosphooligosaccharide--protein glycosyltransferase 48 kDa subunit OS=Mus musculus OX=10090 GN=Ddost PE=1 SV=2	27.7	49.027	441	46.081		1305550	2621300	905265	1265250	1753800		902340		654180	1390200	806905	2.99528e+06	4167850	1168650	3396150			39	GVGMVADPDNPLVLDILTGSSTSYSFFPDKPITQYPHAVGR;NTLLIAGLQAR;TAVIDHHNYDVSDLGQHTLIVADTENLLK;TLVLLDNLNVR;WVPFDGDDIQLEFVR;YSQTGNYELAVALSR
Q61160	Q61160	1	1	1	FAS-associated death domain protein	Fadd	sp|Q61160|FADD_MOUSE FAS-associated death domain protein OS=Mus musculus OX=10090 GN=Fadd PE=1 SV=1	11.7	22.96	205	17.454	1465750									1226470									4	MDPFLVLLHSLSGSLSGNDLMELK
Q9QZD9	Q9QZD9	3	3	3	Eukaryotic translation initiation factor 3 subunit I	Eif3i	sp|Q9QZD9|EIF3I_MOUSE Eukaryotic translation initiation factor 3 subunit I OS=Mus musculus OX=10090 GN=Eif3i PE=1 SV=1	15.7	36.46	325	7.3107	1472500											659210	3626350						9	FFHLAFEEEFGR;ITSAVWGPLGECVIAGHESGELNQYSAK;LFDSTTLEHQK
Q9DBP5	Q9DBP5	8	8	8	UMP-CMP kinase	Cmpk1	sp|Q9DBP5|KCY_MOUSE UMP-CMP kinase OS=Mus musculus OX=10090 GN=Cmpk1 PE=1 SV=1	41.3	22.165	196	26.271	1450850	1807950	2540850	1644600	1359350	1951340	1300700	715860	491960			1917700	5.81763e+06		4.53453e+06	2.34517e+06	793060	1232800	58	FLIDGFPR;IQTYLESTKPIIDLYEEMGK;IVPVEITISLLK;IVPVEITISLLKR;KNPDSQYGELIEK;KPLVVFVLGGPGAGK;MKPLVVFVLGGPGAGK;SVDEVFGEVVK
P61027	P61027	2	1	1	Ras-related protein Rab-10	Rab10	sp|P61027|RAB10_MOUSE Ras-related protein Rab-10 OS=Mus musculus OX=10090 GN=Rab10 PE=1 SV=1	5.5	22.541	200	9.843	4641600	893765	1639950	571390	746795	381060						632910	10233855	2563000	2.91696e+06				15	AFLTLAEDILR;LLLIGDSGVGK
Q6NZJ6	Q6NZJ6	6	6	6	Eukaryotic translation initiation factor 4 gamma 1	Eif4g1	sp|Q6NZJ6|IF4G1_MOUSE Eukaryotic translation initiation factor 4 gamma 1 OS=Mus musculus OX=10090 GN=Eif4g1 PE=1 SV=1	5.5	176.07	1600	90.821	3457650	1588200	1952305	1066200	681270	132800					1474600	96095	2.69101e+06	1878735	1615270	1.56564e+06	169750	905160	60	ATSLLLEILGLLCK;EAVQCVQELASPSLLFIFVR;EITKPLRPMGK;ELQALYALQALVVTLEQPANLLR;FMLQDVLDLR;SVTAFFNWLR
P01898;P01896;P01895;P14430;P14429;P01899;P01897;P01900	P01898	3;1;1;1;1;1;1;1	2;0;0;0;0;0;0;0	2;0;0;0;0;0;0;0	H-2 class I histocompatibility antigen, Q10 alpha chain	H2-Q10	sp|P01898|HA10_MOUSE H-2 class I histocompatibility antigen, Q10 alpha chain OS=Mus musculus OX=10090 GN=H2-Q10 PE=1 SV=3	12	37.251	325;185;298;326;334;362;362;365	2.3601			1482300										3052250	1755410					5	THVTHHPGSEGDVTLR;WASVVVPLGK;WEPPPSTDSIMSHIADLLWPSLK
Q9CYV5	Q9CYV5	2	2	2	Transmembrane protein 135	Tmem135	sp|Q9CYV5|TM135_MOUSE Transmembrane protein 135 OS=Mus musculus OX=10090 GN=Tmem135 PE=2 SV=1	6.6	52.363	458	11.951	1483500																		5	GLLTIYMANLATETLFR;YTVVTPELPIDFS
Q9CQJ8	Q9CQJ8	5	5	5	NADH dehydrogenase [ubiquinone] 1 beta subcomplex subunit 9	Ndufb9	sp|Q9CQJ8|NDUB9_MOUSE NADH dehydrogenase [ubiquinone] 1 beta subcomplex subunit 9 OS=Mus musculus OX=10090 GN=Ndufb9 PE=1 SV=3	37.4	21.984	179	27.471		962960	1653200	1173100	1214860		2502100				1243150	1374800	1.06827e+07	6114500	3660700	2585700			68	AFCAPPAYLTHQQK;EAEEEFWQNQHPQPYIFPDSPGGTSFER;EGDLPPLWWHIVTR;EGDLPPLWWHIVTRPR;HLESWCIHR
P31938	P31938	3	3	1	Dual specificity mitogen-activated protein kinase kinase 1	Map2k1	sp|P31938|MP2K1_MOUSE Dual specificity mitogen-activated protein kinase kinase 1 OS=Mus musculus OX=10090 GN=Map2k1 PE=1 SV=2	14.5	43.474	393	44.363	2010500	2310200	1337730	1215675	707360	1446890						1154400	2001110						19	LCDFGVSGQLIDSMANSFVGTR;LQGTHYSVQSDIWSMGLSLVEMAVGR;RLEAFLTQK
Q8K3J1	Q8K3J1	4	4	4	NADH dehydrogenase [ubiquinone] iron-sulfur protein 8, mitochondrial	Ndufs8	sp|Q8K3J1|NDUS8_MOUSE NADH dehydrogenase [ubiquinone] iron-sulfur protein 8, mitochondrial OS=Mus musculus OX=10090 GN=Ndufs8 PE=1 SV=1	23.1	24.038	212	40.82	5457200	519440	1181575	704530	745105	422620				770640	2171300		7761680	1945550	1835300	2.38975e+06	1.14751e+06	504080	34	GLGMTLSYLFR;GLGMTLSYLFREPATINYPFEK;ILMWTELIR;LCEAICPAQAITIEAEPR
P50396	P50396	3	3	3	Rab GDP dissociation inhibitor alpha	Gdi1	sp|P50396|GDIA_MOUSE Rab GDP dissociation inhibitor alpha OS=Mus musculus OX=10090 GN=Gdi1 PE=1 SV=3	13.6	50.521	447	10.316	4565400	811750	1828425	439080	505045	881890					1000900		1136300						16	FQILEGPPESMGR;KFDLGQDVIDFTGHALALYR;MDEEYDVIVLGTGLTECILSGIMSVNGK
P59999	P59999	4	4	4	Actin-related protein 2/3 complex subunit 4	Arpc4	sp|P59999|ARPC4_MOUSE Actin-related protein 2/3 complex subunit 4 OS=Mus musculus OX=10090 GN=Arpc4 PE=1 SV=3	36.9	19.667	168	13.781	2543900	1294560	1871245	998170	819440							1019300	3653500	7362100	3.47186e+06		2.34327e+06	3.56057e+06	28	AENFFILR;ELLLQPVTISR;LVDFVIHFMEEIDKEISEMK;RKPVEGYDISFLITNFHTEQMYK
P24527	P24527	5	5	5	Leukotriene A-4 hydrolase	Lta4h	sp|P24527|LKHA4_MOUSE Leukotriene A-4 hydrolase OS=Mus musculus OX=10090 GN=Lta4h PE=1 SV=4	10.6	69.05	611	17.158	2934650	1580750	2066850	1432750	1065930	957710	516740			1079830	801700	1597290	8.56797e+06	1359475	1.60757e+06	2842400	1381700	1256400	58	DLSSHQLNEFLAQVLQK;ELVALMSAIR;TFGESHPFTK;VPIPCYLIALVVGALESR;WEEAIPLALK
Q9CYH2	Q9CYH2	3	3	3	Peroxiredoxin-like 2A	Prxl2a	sp|Q9CYH2|PXL2A_MOUSE Peroxiredoxin-like 2A OS=Mus musculus OX=10090 GN=Prxl2a PE=1 SV=2	17	24.394	218	6.761	1849250					1172830					732120	1219050	10898880	5044700	4.32077e+06	5.84613e+06	1486700		27	KAALEYLEDIDLK;LDELGVPLYAVVK;VNPLSVLEAVK
O35593	O35593	6	6	6	26S proteasome non-ATPase regulatory subunit 14	Psmd14	sp|O35593|PSDE_MOUSE 26S proteasome non-ATPase regulatory subunit 14 OS=Mus musculus OX=10090 GN=Psmd14 PE=1 SV=2	36.1	34.577	310	96.531	4901850	1138725	662120	441005	416610							725500	2099035						34	AGVPMEVMGLMLGEFVDDYTVR;AVAVVVDPIQSVK;HLEEHVDVLMTSNIVQCLAAMLDTVVFK;LGGGMPGLGQGPPTDAPAVDTAEQVYISSLALLK;LINANMMVLGHEPR;RHLEEHVDVLMTSNIVQCLAAMLDTVVFK
P99026	P99026	5	5	5	Proteasome subunit beta type-4	Psmb4	sp|P99026|PSB4_MOUSE Proteasome subunit beta type-4 OS=Mus musculus OX=10090 GN=Psmb4 PE=1 SV=1	38.3	29.116	264	61.353				1593300	1438400							476380	5.38907e+06	2649250			1290800	3295200	16	FDGGVVIAADMLGSYGSLAR;GVEIEGPLSAQTNWDIAHMISGFE;QVLGQMVIDEELLGDGHSYSPR;TQNPMVTGTSVLGVK;VNDSTMLGASGDYADFQYLK
Q5SUF2	Q5SUF2	1	1	1	Luc7-like protein 3	Luc7l3	sp|Q5SUF2|LC7L3_MOUSE Luc7-like protein 3 OS=Mus musculus OX=10090 GN=Luc7l3 PE=1 SV=1	3.2	51.45	432	31.085	1517350									227100									4	MISAAQLLDELMGR
P42925	P42925	2	2	2	Peroxisomal membrane protein 2	Pxmp2	sp|P42925|PXMP2_MOUSE Peroxisomal membrane protein 2 OS=Mus musculus OX=10090 GN=Pxmp2 PE=1 SV=2	15.5	22.265	194	46.414		1291450	2708120	1298400	1178930	1141590					619395	413840	5.13223e+06	1015650	2014900	1.2527e+06	1044300	610060	52	ALAQYLLLLK;AVSSGILSALGNLLAQTIEK
Q91YP0	Q91YP0	2	2	2	L-2-hydroxyglutarate dehydrogenase, mitochondrial	L2hgdh	sp|Q91YP0|L2HDH_MOUSE L-2-hydroxyglutarate dehydrogenase, mitochondrial OS=Mus musculus OX=10090 GN=L2hgdh PE=1 SV=1	7.8	50.898	464	6.7917		1525700											5081600	1363100					2	LDGTIWLGPNAVLAFK;SGFINLVFQHFSYGVNEMYK
P70699	P70699	1	1	1	Lysosomal alpha-glucosidase	Gaa	sp|P70699|LYAG_MOUSE Lysosomal alpha-glucosidase OS=Mus musculus OX=10090 GN=Gaa PE=1 SV=2	2	106.25	953	9.7062		2216500	1201605	1591550	1123400														7	SLAIPVSLLMGELFQISWS
Q9DC61	Q9DC61	3	3	3	Mitochondrial-processing peptidase subunit alpha	Pmpca	sp|Q9DC61|MPPA_MOUSE Mitochondrial-processing peptidase subunit alpha OS=Mus musculus OX=10090 GN=Pmpca PE=1 SV=1	11.5	58.278	524	11.227	4844100	1109550	1351945	422770	548435	923670						333460	3.759e+06		807650	1131725			40	FGQFCTVGILINSGSR;GKPAVAALGDLTDLPTYEHIQAALSSR;GLDTVVDLLADVVLHPR
Q8CGC7	Q8CGC7	19	19	19	Bifunctional glutamate/proline--tRNA ligase;Glutamate--tRNA ligase;Proline--tRNA ligase	Eprs1	sp|Q8CGC7|SYEP_MOUSE Bifunctional glutamate/proline--tRNA ligase OS=Mus musculus OX=10090 GN=Eprs1 PE=1 SV=4	24.7	170.08	1512	82.944		1094640	3489550	1056135	504170						1218835	1201945	1.18054e+07	8286650	2.93553e+06	4176400			61	AALCLTVNAGNPPLEALLAVEHVK;AIQGATSHHLGQNFSK;ITWLAESTHALSIPAVCVTYEHLITKPVLGKDEDFK;KEENLAEWYSQVITK;KLGVENCYFPIFVSQAALEK;LTWFVNEGLVDGWDDPRFPTVR;NHIEDFAPEVAWVTR;SLCIPFNPLCELQPGAMCVCGK;TGQEYKPGNPSAAAVQTVSTK;TTEYHDRDEQFYWIIEALGIR;VAQIPFCGEIDCEDWIKK;VASVQVVVIPCGITNALSEEDREALMAK;VILEDVAMLHIKPDQFTYTSDHFETIMK;VLEDIQLNLFTR;VSETVAFTDVNSILR;VTEAVECLLSLK;VYEELLAIPVVR;WFGFLEAQQAFR;YNVYPTYDFACPIVDSIEGVTHALR
Q99PT1	Q99PT1	3	3	3	Rho GDP-dissociation inhibitor 1	Arhgdia	sp|Q99PT1|GDIR1_MOUSE Rho GDP-dissociation inhibitor 1 OS=Mus musculus OX=10090 GN=Arhgdia PE=1 SV=3	27.5	23.407	204	28.787		1880300						1198700				675370		6757600		2692900			7	AEEYEFLTPMEEAPK;LTLVCSTAPGPLELDLTGDLESFKK;VAVSADPNVPNVIVTR
Q9R0Q7	Q9R0Q7	3	3	3	Prostaglandin E synthase 3	Ptges3	sp|Q9R0Q7|TEBP_MOUSE Prostaglandin E synthase 3 OS=Mus musculus OX=10090 GN=Ptges3 PE=1 SV=1	25	18.721	160	12.037		2642900		437670									5555800				1977700	2381700	6	HLNEIDLFHCIDPNDSK;KGESGQSWPR;LTFSCLGGSDNFK
P50543	P50543	3	3	3	Protein S100-A11	S100a11	sp|P50543|S10AB_MOUSE Protein S100-A11 OS=Mus musculus OX=10090 GN=S100a11 PE=1 SV=1	64.3	11.083	98	52.074	1543400												5492950	1608665	515660	788040		733535	16	CIESLIAVFQK;KLDLNCDGQLDFQEFLNLIGGLAIACHDSFIQTSQK;TEFLSFMNTELAAFTK
P63001;P60764;Q05144	P63001;P60764	4;2;1	4;2;1	4;2;1	Ras-related C3 botulinum toxin substrate 1;Ras-related C3 botulinum toxin substrate 3	Rac1;Rac3	sp|P63001|RAC1_MOUSE Ras-related C3 botulinum toxin substrate 1 OS=Mus musculus OX=10090 GN=Rac1 PE=1 SV=1;sp|P60764|RAC3_MOUSE Ras-related C3 botulinum toxin substrate 3 OS=Mus musculus OX=10090 GN=Rac3 PE=1 SV=1	34.9	21.45	192;192;192	34.991		1578760	2670450	1329800	615350						327630	1047645	6311000	4753800					22	HHCPNTPIILVGTK;KLTPITYPQGLAMAK;LRPLSYPQTDVFLICFSLVSPASFENVR;YLECSALTQR
Q922Y1	Q922Y1	1	1	1	UBX domain-containing protein 1	Ubxn1	sp|Q922Y1|UBXN1_MOUSE UBX domain-containing protein 1 OS=Mus musculus OX=10090 GN=Ubxn1 PE=1 SV=1	5.4	33.572	297	107.1	6163700	790735	412790	185540	192965					4193800			7077005						27	AELTALESLIEMGFPR
Q8BSY0	Q8BSY0	4	4	4	Aspartyl/asparaginyl beta-hydroxylase	Asph	sp|Q8BSY0|ASPH_MOUSE Aspartyl/asparaginyl beta-hydroxylase OS=Mus musculus OX=10090 GN=Asph PE=1 SV=1	8.4	83.041	741	8.448		2040100		1503800	1112055						2125200	1025100		1966350	939563				16	GDWSQFTLWQQGR;LIFIVDVWHPELTPQQR;LVQLFPSDTTLK;VLIFDDSFEHEVWQDASSFR
Q9JLI6	Q9JLI6	4	4	4	Selenocysteine lyase	Scly	sp|Q9JLI6|SCLY_MOUSE Selenocysteine lyase OS=Mus musculus OX=10090 GN=Scly PE=1 SV=1	11.8	47.173	432	24.218	3233150	1298225	2282600	794800	810380	2077840	367170					671940							26	ADVDLIVQDLK;LPLEHLVENQMAEVTFVPVSK;RRVDVEDLGVDFLTIVGHK;RVDVEDLGVDFLTIVGHK
P23953	P23953	15	12	12	Carboxylesterase 1C	Ces1c	sp|P23953|EST1C_MOUSE Carboxylesterase 1C OS=Mus musculus OX=10090 GN=Ces1c PE=1 SV=4	36.3	61.055	554	43.658	2239600	2254800	982805	1461600	931160	1265405	2201200	1093290			2361400	1.80477e+06	7.27233e+06	2378850	2882400	5409600		3507045	49	AISESGVVINTNVGK;APEEILAEK;DAGVSTYMYEFR;FAPPQPAEPWSFVK;FHSELNISESMIPAVIEQYLR;FWANFAR;GVDDPAKKSELILDMFGDIFFGIPAVLLSR;ILSDMFSTEKEILPLK;KSELILDMFGDIFFGIPAVLLSR;LGIWGLFSTGDEHSPGNWAHLDQLAALR;LKAEEVAFWTELLAK;RPQTVEGDHGDEIFFVFGAPLLK;SELILDMFGDIFFGIPAVLLSR;SFNTVPYIVGFNK;YISLEGFEQPVAVFLGVPFAKPPLGSLR
Q571F8	Q571F8	14	14	14	Glutaminase liver isoform, mitochondrial	Gls2	sp|Q571F8|GLSL_MOUSE Glutaminase liver isoform, mitochondrial OS=Mus musculus OX=10090 GN=Gls2 PE=1 SV=2	37.9	66.365	602	89.061	1911000	2154150	2022950	767190	916280					412300	1030555	970595	8.05327e+06	3291200	1.65556e+06	997080		561990	67	AEKFDFVLQYLNK;CVSSNIVLLTQAFR;FDFVLQYLNK;FVIPDFEEFTGHVDR;GTPHSHQPQHSDHDASHSGMLPR;IPFCLQSCVKPLTYAISVSTLGTDYVHK;LGDLLFYTIAEGQER;LSLNEEGIPHNPMVNAGAIVVSSLIK;LVSLFNFHNYDNLR;MAGNEFMGFSNATFQSEK;SAVSGAILLVVPNVMGMMCLSPPLDK;SNPDLWGVSLCTVDGQR;TVVNLLFAAYSGDVSALR;TVVNLLFAAYSGDVSALRR
P80318	P80318	12	12	12	T-complex protein 1 subunit gamma	Cct3	sp|P80318|TCPG_MOUSE T-complex protein 1 subunit gamma OS=Mus musculus OX=10090 GN=Cct3 PE=1 SV=1	30.3	60.629	545	43.837	1721370	1078190	2205000	1164950	1623900	895235	2427800	1331430				2.42293e+06	2.19094e+07	10665650	6.33877e+06	8184050	4881300	4309350	80	AVAQALEVIPR;EIQVQHPAAK;ELGIWEPLAVK;EMMLSIINSSITTK;GISDLAQHYLMR;ILQMEEEYIHQLCEDIIQLKPDVVITEK;IVLLDSSLEYK;MALDDMISTLK;MLLDPMGGIVMTNDGNAILR;TAVETAVLLLR;TLIQNCGASTIR;WSSLACNIALDAVK
Q61990;P57722	Q61990	5;2	4;1	4;1	Poly(rC)-binding protein 2	Pcbp2	sp|Q61990|PCBP2_MOUSE Poly(rC)-binding protein 2 OS=Mus musculus OX=10090 GN=Pcbp2 PE=1 SV=1	20.2	38.221	362;371	40.565	3227300	1653250	2070650	978470	815450	591680					2234500	1035070	5323020	3442100	1298600		586555	1164900	24	AITIAGIPQSIIECVK;ESTGAQVQVAGDMLPNSTER;GYWAGLDASAQTTSHELTIPNDLIGCIIGR;IITLAGPTNAIFK;LVVPASQCGSLIGK
Q60692	Q60692	2	2	2	Proteasome subunit beta type-6	Psmb6	sp|Q60692|PSB6_MOUSE Proteasome subunit beta type-6 OS=Mus musculus OX=10090 GN=Psmb6 PE=1 SV=3	25.6	25.378	238	20.921	2770600	1307050	1844800	1135200	730125						1710200	976305	5588050	1955740	1.46993e+06				23	EGMTKDECLQFTANALALAMER;SGSAADTQAVADAVTYQLGFHSIELNEPPLVHTAASLFK
Q9DCL9	Q9DCL9	6	6	6	Bifunctional phosphoribosylaminoimidazole carboxylase/phosphoribosylaminoimidazole succinocarboxamide synthetase;Phosphoribosylaminoimidazole carboxylase;Phosphoribosylaminoimidazole succinocarboxamide synthetase	Paics	sp|Q9DCL9|PUR6_MOUSE Bifunctional phosphoribosylaminoimidazole carboxylase/phosphoribosylaminoimidazole succinocarboxamide synthetase OS=Mus musculus OX=10090 GN=Paics PE=1 SV=4	23.1	47.006	425	44.426	2933950	1025920	1682900	589135								566843	4.22417e+06		1.9685e+06	975610			40	EIVLADVIDNDSWR;FCFAGLVIGQTEVDIMSHATQAIFEILEK;ITSCIFQLLQEAGIK;NFEWVADRVELLLK;SWLPQDCTLVDMK;VTSAHKGPDETLR
Q922D4	Q922D4	3	3	3	Serine/threonine-protein phosphatase 6 regulatory subunit 3	Ppp6r3	sp|Q922D4|PP6R3_MOUSE Serine/threonine-protein phosphatase 6 regulatory subunit 3 OS=Mus musculus OX=10090 GN=Ppp6r3 PE=1 SV=1	5.1	94.652	844	6.2593	3722700	1578850	975955	792910	720260														11	DFVDLIIK;EKNESAIVSAIQILLTLLETR;QEIIEQLLSNIFHK
O89023	O89023	3	3	3	Tripeptidyl-peptidase 1	Tpp1	sp|O89023|TPP1_MOUSE Tripeptidyl-peptidase 1 OS=Mus musculus OX=10090 GN=Tpp1 PE=1 SV=2	12.8	61.341	562	22.768	4504050	1402300	870490	518850	501250					974180	130050	1872600	4.71793e+06	833120	1.14732e+06				15	FRPSFPASSPYVTTVGGTSFK;LFGGSFTHQASVAK;NPFLITDEVVDYISGGGFSNVFPRPPYQEEAVAQFLK
P53996	P53996	1	1	1	CCHC-type zinc finger nucleic acid binding protein	Cnbp	sp|P53996|CNBP_MOUSE CCHC-type zinc finger nucleic acid binding protein OS=Mus musculus OX=10090 GN=Cnbp PE=1 SV=2	8.4	19.592	178	33.078		588565	3859100	1069985	725220							1004850	6320000	3536050					16	GFQFVSSSLPDICYR
O35857	O35857	7	7	7	Mitochondrial import inner membrane translocase subunit TIM44	Timm44	sp|O35857|TIM44_MOUSE Mitochondrial import inner membrane translocase subunit TIM44 OS=Mus musculus OX=10090 GN=Timm44 PE=1 SV=2	17.3	51.091	452	18.294	2453600	681900											11243000	1877700	1600115	1850935			13	AISQGVESVKK;ALTDKVTDLLGGLFSK;GFLSGLLDNIK;ILDISNVDLAMGK;TEMSEVLTEILR;VFEANEEALGVVLHK;VTDLLGGLFSK
P54775	P54775	6	6	6	26S proteasome regulatory subunit 6B	Psmc4	sp|P54775|PRS6B_MOUSE 26S proteasome regulatory subunit 6B OS=Mus musculus OX=10090 GN=Psmc4 PE=1 SV=2	22	47.408	418	40.949	5796950	936515	1143635	538860	507395	487910				1500350	271015	474987	2.75014e+06	3842700	878307	1533400			45	AVAHHTTAAFIR;EAVELPLTHFELYK;EFLHAQEEVKR;GVLMYGPPGCGK;IQSIPLVIGQFLEAVDQNTAIVGSTTGSNYYVR;MEEIGILVEK
Q8VCF0	Q8VCF0	4	4	4	Mitochondrial antiviral-signaling protein	Mavs	sp|Q8VCF0|MAVS_MOUSE Mitochondrial antiviral-signaling protein OS=Mus musculus OX=10090 GN=Mavs PE=1 SV=1	16.5	53.398	503	46.561		1375800	2318000	1639000	942820						671670	808133	8.22187e+06	3396950	2.16827e+06	6.85263e+06	885220		22	ALQICELPGLADQVTR;DTLWGLFNNLQR;FCCVDVLEILPYLSCLTASDQDR;SLEPLQLPDFPAAVSGPSAFAPGHNIPDHGLR
P61202	P61202	1	1	1	COP9 signalosome complex subunit 2	Cops2	sp|P61202|CSN2_MOUSE COP9 signalosome complex subunit 2 OS=Mus musculus OX=10090 GN=Cops2 PE=1 SV=1	5.6	51.596	443	16.617	2786850	352080								1683400									5	ELNIDVADVESLLVQCILDNTIHGR
P70404	P70404	4	4	4	Isocitrate dehydrogenase [NAD] subunit gamma 1, mitochondrial	Idh3g	sp|P70404|IDHG1_MOUSE Isocitrate dehydrogenase [NAD] subunit gamma 1, mitochondrial OS=Mus musculus OX=10090 GN=Idh3g PE=1 SV=1	17.3	42.785	393	12.885		1406600	2521850	1229250	1120400						1589100	777190	6.72245e+06	2658850	1169440		1002775	961630	11	ENTEGEYSSLEHESVAGVVESLK;GNIETNHNLPPSHK;LGDGLFLQCCR;NIANPTATLLASCMMLDHLK
Q9CQM5	Q9CQM5	2	2	2	Thioredoxin domain-containing protein 17	Txndc17	sp|Q9CQM5|TXD17_MOUSE Thioredoxin domain-containing protein 17 OS=Mus musculus OX=10090 GN=Txndc17 PE=1 SV=1	19.5	14.015	123	3.9124		1571200												3580500	3374870				6	SWCPDCVEAEPVIR;TIFAYFSGSK
P30999	P30999	6	6	6	Catenin delta-1	Ctnnd1	sp|P30999|CTND1_MOUSE Catenin delta-1 OS=Mus musculus OX=10090 GN=Ctnnd1 PE=1 SV=2	10.7	104.92	938	19.823	1843200		1299240										3011400	967980					7	ALSAIAELLTSEHER;DMDLTEVITGTLWNLSSHDSIK;GIPILVGLLDHPK;HIEWESVLTNTAGCLR;KEVHLGACGALK;LRECDGLVDALIFIVQAEIGQK
Q8R3C6	Q8R3C6	1	1	1	Probable RNA-binding protein 19	Rbm19	sp|Q8R3C6|RBM19_MOUSE Probable RNA-binding protein 19 OS=Mus musculus OX=10090 GN=Rbm19 PE=1 SV=1	1.5	106.08	952	2.4184			2168000	806700	1156950	2170625								3913700	3404700	2.94297e+06	1842000		10	YNATKSQVFDHETR
O35381;Q64G17	O35381	7;2	7;2	6;1	Acidic leucine-rich nuclear phosphoprotein 32 family member A	Anp32a	sp|O35381|AN32A_MOUSE Acidic leucine-rich nuclear phosphoprotein 32 family member A OS=Mus musculus OX=10090 GN=Anp32a PE=1 SV=1	35.2	28.537	247;123	68.561		1384435	2161250	1692750	1676800	970800					1494900	1.77203e+06	9377990	5782100	4.18883e+06	3883500			28	IEGLTDEFEELEFLSTINVGLTSISNLPK;ISGDLEVLAEK;KLELSENR;LLPQVMYLDGYDR;SIEGKIEGLTDEFEELEFLSTINVGLTSISNLPK;SLDLFNCEVTNLNAYR;SLDLFNCEVTNLNAYRENVFK
Q924D0	Q924D0	3	3	3	Reticulon-4-interacting protein 1, mitochondrial	Rtn4ip1	sp|Q924D0|RT4I1_MOUSE Reticulon-4-interacting protein 1, mitochondrial OS=Mus musculus OX=10090 GN=Rtn4ip1 PE=1 SV=2	13.9	43.371	396	9.4996			1739200	1419100							1412000		12006000	1747500	1835750	2309000			8	FTQNMMLPIIHYPNEVIIK;SLTHTQAASLPYVALTAWSAINK;TFPFSEVPEAFLK
P05064	P05064	3	3	3	Fructose-bisphosphate aldolase A	Aldoa	sp|P05064|ALDOA_MOUSE Fructose-bisphosphate aldolase A OS=Mus musculus OX=10090 GN=Aldoa PE=1 SV=2	9.9	39.355	364	32.984	2597300		2652000	738665	331150							2070055	1.87367e+07	10650750					18	FSNEEIAMATVTALR;FSNEEIAMATVTALRR;IGEHTPSALAIMENANVLAR
Q60710	Q60710	4	4	4	Deoxynucleoside triphosphate triphosphohydrolase SAMHD1	Samhd1	sp|Q60710|SAMH1_MOUSE Deoxynucleoside triphosphate triphosphohydrolase SAMHD1 OS=Mus musculus OX=10090 GN=Samhd1 PE=1 SV=3	12.3	75.892	658	15.429		2799400		869060	1099150							680940	1197130	761700	755287	363460			16	FEHSLGVGYLAGCLVR;IAGSFLPFLDEDRLEDLGVSSLEER;ISNLIDIMITDAFLK;LTDNIFLEVLHSTDPQLSEAQSILR
Q9Z2I0	Q9Z2I0	6	6	6	Mitochondrial proton/calcium exchanger protein	Letm1	sp|Q9Z2I0|LETM1_MOUSE Mitochondrial proton/calcium exchanger protein OS=Mus musculus OX=10090 GN=Letm1 PE=1 SV=1	12.5	82.988	738	38.496	2434500	936220	2936200	1256000	1168350	820580						1208400	11525285		2.80023e+06	6.98277e+06	1.78627e+06		49	DFSAFFQK;LFEDELTLDNLTRPQLVALCK;LISLTSALDDNKDGNINIDDLVK;LLELQSIGTNNFLR;LLELQSIGTNNFLRFQLTMR;QWLDLHLHHEIPTSLLILSR
Q6PB66	Q6PB66	26	26	26	Leucine-rich PPR motif-containing protein, mitochondrial	Lrpprc	sp|Q6PB66|LPPRC_MOUSE Leucine-rich PPR motif-containing protein, mitochondrial OS=Mus musculus OX=10090 GN=Lrpprc PE=1 SV=2	32.5	156.61	1392	144.01	2535450	1549660	3836850	974255	599085	121490					1208973	904323	1.41416e+07	7765450	2776430	1.64257e+06	1755050	595510	150	AGDMENAENILTVMK;AVMEALREEGFPIRPHYFWPLLAGHQK;DATVLSFFHILNGAALR;DFLQVIFSFSK;DLPITEAVFSALVTGHAR;GFTLNDAANSLLIIR;GICNLLNTYHVPELIK;LEDTAFQVLLALPLSK;LQQLGVVYDVSHYNALLK;MANQFALYKPVTDLFLQLVDSGK;NEAINGNLQNILSFLESNTLPFSFSSLR;NNKLDAAIENIEHLLASENQAIEPQYFGLSYLFR;NSLILGFR;NSSQFDWALMR;NVQGIIDILK;QAGIEPGPDTYLALLNAHAER;QLLLLLCSEENMQK;QNVVFSSETYSTLIGLLLSK;SCGSLLPELSLAER;SDHYFMDRDFLQVIFSFSK;SIPDAMNLILFLATEK;TLLELIP…
O70310;O70311	O70310	4;1	4;1	4;1	Glycylpeptide N-tetradecanoyltransferase 1	Nmt1	sp|O70310|NMT1_MOUSE Glycylpeptide N-tetradecanoyltransferase 1 OS=Mus musculus OX=10090 GN=Nmt1 PE=1 SV=1	15.1	56.888	496;529	35.285	2916000	1676500	1674100	1304200	1055590	1023470						258860	3.80382e+06	971175	710910				20	AAYSFYNVHTQTPLLDLMSDALVLAK;FDYSPEFLLWALRPPGWLPQWHCGVR;MVEINFLCVHK;SYQFWDTQPVPK
Q9D1G1	Q9D1G1	4	4	3	Ras-related protein Rab-1B	Rab1b	sp|Q9D1G1|RAB1B_MOUSE Ras-related protein Rab-1B OS=Mus musculus OX=10090 GN=Rab1b PE=1 SV=1	26.9	22.187	201	45.965	6520450	653080	1349475	201343	393170	534820				467875	850520	545985	5.68592e+06	1353100	704607	2580100			22	EFADSLGVPFLETSAK;LLLIGDSGVGK;MNPEYDYLFK;NATNVEQAFMTMAAEIK
Q63836	Q63836	21	1	1	Selenium-binding protein 2	Selenbp2	sp|Q63836|SBP2_MOUSE Selenium-binding protein 2 OS=Mus musculus OX=10090 GN=Selenbp2 PE=1 SV=2	4.4	52.609	472	5.4444	1622100		1598200																3	DGFNPAHVEAGLYGSR;EEIVYLPCIYR;FLHDPSATQGFVGCALSSNIQR;FLYFSNWLHGDIR;GGSVQVLEDQELTCQPEPLVVK;GSFVLLDGETFEVK;GWMLPEMPGLITDILLSLDDR;HEIIQTLQMTDGLIPLEIR;HNVMVSTEWAAPNVFK;IFVWDWQR;LILPGLISSR;LNPNFLVDFGK;LNPNFLVDFGKEPLGPALAHELR;LNPNFLVDFGKEPLGPALAHELRYPGGDCSSDIWI;LYATTSLYSDWDKQFYPDLIR;NTGTEAPDYLATVDVDPK;QYDISNPQKPR;RIPGGPQMIQLSLDGK;RIPGGPQMIQLSLDGKR;VIQVPSKK;VKGWMLPEMPGLITDILLSLDDR
Q9CWF2;Q7TMM9	Q9CWF2;Q7TMM9	17;17	4;4	3;3	Tubulin beta-2B chain;Tubulin beta-2A chain	Tubb2b;Tubb2a	sp|Q9CWF2|TBB2B_MOUSE Tubulin beta-2B chain OS=Mus musculus OX=10090 GN=Tubb2b PE=1 SV=1;sp|Q7TMM9|TBB2A_MOUSE Tubulin beta-2A chain OS=Mus musculus OX=10090 GN=Tubb2a PE=1 SV=1	15.3	49.953	445;445	18.229	4484850	1246300	3411750	1062655	1015105	1483200	845495	510490	435405	1703200		1.21229e+06	9137020	6838550	3994800	3695900	3.84663e+06	2455950	50	AILVDLEPGTMDSVR;ALTVPELTQQMFDSK;ESESCDCLQGFQLTHSLGGGTGSGMGTLLISK;GHYTEGAELVDSVLDVVR;GHYTEGAELVDSVLDVVRK;IMNTFSVMPSPK;IREEYPDR;ISEQFTAMFR;LAVNMVPFPR;LHFFMPGFAPLTSR;LTTPTYGDLNHLVSATMSGVTTCLR;MSATFIGNSTAIQELFK;MSATFIGNSTAIQELFKR;NMMAACDPR;NSSYFVEWIPNNVK;SGPFGQIFRPDNFVFGQSGAGNNWAK;YLTVAAIFR
P14094	P14094	4	4	4	Sodium/potassium-transporting ATPase subunit beta-1	Atp1b1	sp|P14094|AT1B1_MOUSE Sodium/potassium-transporting ATPase subunit beta-1 OS=Mus musculus OX=10090 GN=Atp1b1 PE=1 SV=1	20.1	35.194	304	19.506	2101650	1349705	2701000		1249800	688470					385040	1226060	5.52437e+06	4720000	2668100	7925250	2518300	1039100	38	SYEAYVLNIIR;TEISFRPNDPK;VAPPGLTQIPQIQK;VGNIEYFGMGGYYGFPLQYYPYYGK
Q91V64	Q91V64	6	6	6	Isochorismatase domain-containing protein 1	Isoc1	sp|Q91V64|ISOC1_MOUSE Isochorismatase domain-containing protein 1 OS=Mus musculus OX=10090 GN=Isoc1 PE=1 SV=1	37.4	32.032	297	57.782	3207550	778330	1789400	1114575	929895	1897200					817315	713527	5928500	2788650	2.90557e+06	3004855		368090	36	FSMVLPEVEAALAEIPGVR;GLGSTVQEIDLTGVK;ILGIPVIITEQYPK;LVPLQIQLTTLGNLTPPSTVFFCCDMQER;TGIIVTTSEAVLLQLVADKDHPK;YFGDIISVGQR
P55050	P55050	3	3	3	Fatty acid-binding protein, intestinal	Fabp2	sp|P55050|FABPI_MOUSE Fatty acid-binding protein, intestinal OS=Mus musculus OX=10090 GN=Fabp2 PE=1 SV=2	47	15.126	132	45.533	1984400	3106350	2774900	598480	673815	618790				1011500									22	EVSGNELIQTYTYEGVEAK;NIDVVFELGVNFPYSLADGTELTGAWTIEGNK;VDNGKELIAVR
P10648	P10648	7	5	3	Glutathione S-transferase A2	Gsta2	sp|P10648|GSTA2_MOUSE Glutathione S-transferase A2 OS=Mus musculus OX=10090 GN=Gsta2 PE=1 SV=3	41.4	25.542	222	90.357		1963450	1059750	2101150	941720	2076250					5600050	5.86507e+06	1.25068e+07	3404400	2199800				48	ALIDMYTEGILDLTEMIGQLVLCPPDQR;DGNLMFDQVPMVEIDGMK;FIQSPEDLEK;KFLHPGSQR;SHGQDYLVGNR;VDVHLLELLLYVEELDASLLTPFPLLK;WLLAAAGVEFEEK
P62821	P62821	3	2	2	Ras-related protein Rab-1A	Rab1A	sp|P62821|RAB1A_MOUSE Ras-related protein Rab-1A OS=Mus musculus OX=10090 GN=Rab1A PE=1 SV=3	16.1	22.677	205	33.128	3686450	1264000	2001050	933980	1071675	814850				915760	1007925	737520	5.29899e+06	2926950					30	EFADSLGIPFLETSAK;LLLIGDSGVGK;NATNVEQSFMTMAAEIK
Q9CXW3	Q9CXW3	2	2	2	Calcyclin-binding protein	Cacybp	sp|Q9CXW3|CYBP_MOUSE Calcyclin-binding protein OS=Mus musculus OX=10090 GN=Cacybp PE=1 SV=1	8.7	26.51	229	9.1703	1636750									997050			3500200						5	ASVLEELQKDLEEVK;ASVLEELQKDLEEVKVLLEK
Q5SUR0	Q5SUR0	1	1	1	Phosphoribosylformylglycinamidine synthase	Pfas	sp|Q5SUR0|PUR4_MOUSE Phosphoribosylformylglycinamidine synthase OS=Mus musculus OX=10090 GN=Pfas PE=1 SV=1	1.4	144.63	1337	8.2044	2335600			940230							1110500								3	LAVSEALTNLVFALVTDLR
P27661	P27661	6	2	0	Histone H2AX	H2ax	sp|P27661|H2AX_MOUSE Histone H2AX OS=Mus musculus OX=10090 GN=H2ax PE=1 SV=2	21	15.142	143	119.89	3870100	1131575	2582750	1186710	1058335	1322870	1990550	864665	739530	2014600	1704020	1.59287e+06	4.50923e+06	4920650	1.32661e+06	1980200	1.79823e+06	3579600	135	AGLQFPVGR;HLQLAIR;HLQLAIRNDEELNK;LLGGVTIAQGGVLPNIQAVLLPK;NDEELNKLLGGVTIAQGGVLPNIQAVLLPK;VGAGAPVYLAAVLEYLTAEILELAGNAAR
P62918	P62918	5	5	5	Large ribosomal subunit protein uL2	Rpl8	sp|P62918|RL8_MOUSE Large ribosomal subunit protein uL2 OS=Mus musculus OX=10090 GN=Rpl8 PE=1 SV=2	26.5	28.024	257	38.343		1423200	3947200	658350	952970				1287300	2367700	1116235	1.30899e+06	6.71358e+06	8322250	1.93333e+06	1646815			36	AQLNIGNVLPVGTMPEGTIVCCLEEKPGDR;ASGNYATVISHNPETK;ASGNYATVISHNPETKK;KAQLNIGNVLPVGTMPEGTIVCCLEEKPGDR;TELFIAAEGIHTGQFVYCGK
Q9CR16	Q9CR16	5	5	5	Peptidyl-prolyl cis-trans isomerase D	Ppid	sp|Q9CR16|PPID_MOUSE Peptidyl-prolyl cis-trans isomerase D OS=Mus musculus OX=10090 GN=Ppid PE=1 SV=3	16.5	40.742	370	16.401	4138950	1862390	1040950	966710	263930					253650	920805	556830	1381430	2647450	2.35056e+06	1887720		1262810	32	GTGSTTGKPLHFK;ILLISEDLK;IVLELFADIVPK;LQPIALSCVLNIGACK;VFFDVDIGGER
Q99JI6;P62835	Q99JI6;P62835	2;2	2;2	2;2	Ras-related protein Rap-1b;Ras-related protein Rap-1A	Rap1b;Rap1a	sp|Q99JI6|RAP1B_MOUSE Ras-related protein Rap-1b OS=Mus musculus OX=10090 GN=Rap1b PE=1 SV=2;sp|P62835|RAP1A_MOUSE Ras-related protein Rap-1A OS=Mus musculus OX=10090 GN=Rap1a PE=1 SV=1	14.7	20.825	184;184	27.963	4766100	579490	1705700	679035	1327330		874300				884020	539890	3.03289e+06	1567550	963450	1653360	1870200		34	INVNEIFYDLVR;SALTVQFVQGIFVEK
Q8C0C7	Q8C0C7	5	5	5	Phenylalanine--tRNA ligase alpha subunit	Farsa	sp|Q8C0C7|SYFA_MOUSE Phenylalanine--tRNA ligase alpha subunit OS=Mus musculus OX=10090 GN=Farsa PE=1 SV=1	21.3	57.598	508	63.32	7225650	712625	798170	389310	544920	287743				1042680	177850		3.39186e+06	857870	530767	788125	467113	1035700	38	ADNPVLELLLR;DQHDTFFLRDPAEALQLPMGYVQR;SIPLEGLVQSELMHLPSGK;SLQALGEVIEAELR;WVEVGNSGVFRPEMLLPMGLPENVSVIAWGLSLERPTMIK
Q9JJU8	Q9JJU8	3	3	3	Adapter Sh3bgrl	Sh3bgrl	sp|Q9JJU8|SH3L1_MOUSE Adapter Sh3bgrl OS=Mus musculus OX=10090 GN=Sh3bgrl PE=1 SV=1	37.7	12.811	114	29.671	3098600	1276300	2015300	1139650	779630							924500	4.58832e+06		577245				20	ENNAVYAFLGLTAPPGSK;QQDVLCFLEANK;VYIASSSGSTAIK
Q91VR5	Q91VR5	7	7	7	ATP-dependent RNA helicase DDX1	Ddx1	sp|Q91VR5|DDX1_MOUSE ATP-dependent RNA helicase DDX1 OS=Mus musculus OX=10090 GN=Ddx1 PE=1 SV=1	15.9	82.499	740	32.447	1734100	1554050	2545950	1230305	1257050							917430	5377910	4004850	2996500	4.51864e+06			25	DLGLAFEIPAHIK;EAQTSFLHLGYLPNQLFR;ELLIIGGVAAR;FLVLDEADGLLSQGYSDFINR;GHQFSCVCLHGDR;GIDIHGVPYVINVTLPDEK;TGAFSIPVIQIVYETLKDQQEGK
Q9CQM9	Q9CQM9	7	7	7	Glutaredoxin-3	Glrx3	sp|Q9CQM9|GLRX3_MOUSE Glutaredoxin-3 OS=Mus musculus OX=10090 GN=Glrx3 PE=1 SV=1	35.6	37.778	337	66.522	4444850	1734350	1612135	806860	737150	657335						732520	3.79073e+06	4022850	3174900	7.58517e+06			39	AAGAAEAGEAAVAVVEVGSAQQFEELLR;EHPHVSFVK;HNIQFSSFDIFSDEEVR;LEAEAVPEVSEKYEISSVPTFLFFK;SLLVVHFWAPWAPQCVQMNDVMAELAK;TFSNWPTYPQLYVR;YEISSVPTFLFFK
Q8CAQ8	Q8CAQ8	10	10	10	MICOS complex subunit Mic60	Immt	sp|Q8CAQ8|MIC60_MOUSE MICOS complex subunit Mic60 OS=Mus musculus OX=10090 GN=Immt PE=1 SV=1	18.5	83.899	757	86.303	3104600	1086440	1996850		537160					636250	1159440	380790	1.04583e+07	7327600	2.37029e+06	2751550			45	AHQLWLSVEALK;EIAGATPHITAAEGR;ELDSITPDITPGWK;LFGMVLGSAPYTVPLPK;LHNMIVDLDNVVK;LSTDDLNSLIAHAHR;SLEDALNR;TIPYSDKLFGMVLGSAPYTVPLPK;TSSAEMPTIPLGSAVEAIR;TSSVTLQTITAQNAAVQAVK
O35643	O35643	9	9	6	AP-1 complex subunit beta-1	Ap1b1	sp|O35643|AP1B1_MOUSE AP-1 complex subunit beta-1 OS=Mus musculus OX=10090 GN=Ap1b1 PE=1 SV=2	21.3	103.93	943	54.145	2244900	2002480	965050	1988400	1088095	2986900	514255					112130	5.15703e+06	1334750	2633500				48	CVSTLLDLIQTK;IDNADELLESFLEGFHDESTQVQLQLLTAIVK;LASQANIAQVLAELK;LGAPISSGLSDLFDLTSGVGTLSGSYVAPK;LLTALNECTEWGQIFILDCLANYMPK;NNIDVFYFSTLYPLHVLFVEDGK;NSFGLAPAAPLQVHVPLSPNQTVEISLPLNTVGSVLK;NVEGQDMLYQSLK;VNYVVQEAIVVIK
Q99JY3	Q99JY3	1	1	1	GTPase IMAP family member 4	Gimap4	sp|Q99JY3|GIMA4_MOUSE GTPase IMAP family member 4 OS=Mus musculus OX=10090 GN=Gimap4 PE=1 SV=2	6.1	38.044	328	13.138		1611350	2712700	1616050	1401650	1080890					2465700	1.22424e+06	8269800	3966750	2.60147e+06	7588400			21	YVALTSPGPHALLLVVPLGR
O09012	O09012	2	2	2	Peroxisomal targeting signal 1 receptor	Pex5	sp|O09012|PEX5_MOUSE Peroxisomal targeting signal 1 receptor OS=Mus musculus OX=10090 GN=Pex5 PE=1 SV=2	5.3	70.755	639	18.014	3707100	679160	682210							4327000	1112730	666645	857057						13	AVDCFTAALSVRPNDYLMWNK;DLSALLAMFGLPQ
Q91YP3	Q91YP3	3	3	3	Deoxyribose-phosphate aldolase	Dera	sp|Q91YP3|DEOC_MOUSE Deoxyribose-phosphate aldolase OS=Mus musculus OX=10090 GN=Dera PE=1 SV=1	15.1	34.975	318	9.9104	2384750	994540																	5	ESLAWLSLVKEELGDEWLTPDLFR;ETVNATFPVAIVMLR;EWQAAWLLK
A2ASS6	A2ASS6	4	4	4	Titin	Ttn	sp|A2ASS6|TITIN_MOUSE Titin OS=Mus musculus OX=10090 GN=Ttn PE=1 SV=1	0.2	3906.4	35213	6.6797		2259600	1400445	482200		734240	2327250	3824250	811580						2174310	887857	22527	9.47519e+06	54	DILIPPEGELDAELR;DTGEYTLELKNVTGTTSETIK;ILSVEKEDAGTYTFQVQNNVGK;LEMKVRATGNPNPDIVWLK
Q01405	Q01405	16	16	14	Protein transport protein Sec23A	Sec23a	sp|Q01405|SC23A_MOUSE Protein transport protein Sec23A OS=Mus musculus OX=10090 GN=Sec23a PE=1 SV=2	39.6	86.161	765	184.24	3740750	1519200	2749500	651345	902985	617125				632690	1130965	539493	8.22867e+06	7580200	2.09605e+06	4.37773e+06			103	AATTGHVIDIYACALDQTGLLEMK;ERPDLPPIQYEPVLCSR;ESMQMSLSLLPPTALVGLITFGR;FSETFSLYPQFMFHLR;HFEALANR;ICGLSPTTTLAIYFEVVNQHNAPIPQGGR;IDMNLTDLLGELQR;IDMNLTDLLGELQRDPWPVPQGK;IMMFIGGPATQGPGMVVGDELK;MVVPVAALFTPLK;NWADAQTQIQNIAASFDQEAAAILMAR;QLQEMLGLSK;RSPFLQVFNNSPDESSYYR;SSGVALSIAVGLLECTFPNTGAR;TTYLEFIQQNEER;VNPSQTHNNMYAWGQESGAPILTDDVSLQVFMDHLK
O08914	O08914	14	14	14	Fatty-acid amide hydrolase 1	Faah	sp|O08914|FAAH1_MOUSE Fatty-acid amide hydrolase 1 OS=Mus musculus OX=10090 GN=Faah PE=1 SV=1	44.4	63.221	579	113.36	3779300	1298300	1651385	1059000	703750						1548600	2.08824e+06	1.70642e+07	11854300	2.62971e+06	1.51686e+06	813460		73	ALLCEDLFR;AMNLDVVLTPMLGPALDLNTPGR;FRLQNPDLDSEALLALPLLQLVQK;GHASTLGLSLNEGVTSESDCVVVQVLK;GIGLPVAVQCVALPWQEELCLR;GYFGDMWDNILK;KGIGLPVAVQCVALPWQEELCLR;LQGAVPFVHTNVPQSMLSYDCSNPLFGQTMNPWKPSK;LQNPDLDSEALLALPLLQLVQK;LQSGELSPEAVLFTYLGK;LWELQHEIEMYR;QGLLYGVPVSLK;QSLEAAGHTLVPFLPNNIPYALEVLSAGGLFSDGGCSFLQNFK;VGYYETDNYTMPTPAMR
Q9Z0N1;Q9Z0N2	Q9Z0N1;Q9Z0N2	6;5	6;5	6;5	Eukaryotic translation initiation factor 2 subunit 3, X-linked;Eukaryotic translation initiation factor 2 subunit 3, Y-linked	Eif2s3x;Eif2s3y	sp|Q9Z0N1|IF2G_MOUSE Eukaryotic translation initiation factor 2 subunit 3, X-linked OS=Mus musculus OX=10090 GN=Eif2s3x PE=1 SV=2;sp|Q9Z0N2|IF2H_MOUSE Eukaryotic translation initiation factor 2 subunit 3, Y-linked OS=Mus musculus OX=10090 GN=Eif2s3y PE=1 S	20.6	51.065	472;472	56.797		1519000	1909350	1516350	1511350	2059300						1561450	7099050		3534800		1489600	3466350	30	HILILQNK;IVLTNPVCTEVGEK;IVSLFAEHNDLQYAAPGGLIGVGTK;LTPLSHEVISR;MVGQVLGAVGALPEIFTELEISYFLLR;YNIEVVCEYIVK
P84099	P84099	4	4	4	Large ribosomal subunit protein eL19	Rpl19	sp|P84099|RL19_MOUSE Large ribosomal subunit protein eL19 OS=Mus musculus OX=10090 GN=Rpl19 PE=1 SV=1	17.9	23.466	196	15.944			3680100	1188430	1044440	1631800	1802950	874300				5354100	4660500	20941000	1.3727e+07	2.46753e+07	3435150	3822900	27	HMYHSLYLK;ILMEHIHK;KVWLDPNETNEIANANSR;VWLDPNETNEIANANSR
Q9JK92	Q9JK92	1	1	1	Heat shock protein beta-8	Hspb8	sp|Q9JK92|HSPB8_MOUSE Heat shock protein beta-8 OS=Mus musculus OX=10090 GN=Hspb8 PE=1 SV=1	13.3	21.533	196	2.2268	1711050																		2	LLDDGFGMDPFPDDLTAPWPEWALPR
Q9WU19	Q9WU19	4	4	4	2-Hydroxyacid oxidase 1	Hao1	sp|Q9WU19|HAOX1_MOUSE 2-Hydroxyacid oxidase 1 OS=Mus musculus OX=10090 GN=Hao1 PE=1 SV=1	24.3	41.001	370	17.817	4489750	1002945	2063350	550770	478635							220898	510789		578110				25	GNFGDNSGLAEYVAQAIDPSLSWDDITWLR;GVQDVLEILKEEFR;HGVDGILVSNHGAR;QLDGVPATIDVLPEIVEAVEGKVEVFLDGGVR
O35286	O35286	1	1	1	ATP-dependent RNA helicase DHX15	Dhx15	sp|O35286|DHX15_MOUSE ATP-dependent RNA helicase DHX15 OS=Mus musculus OX=10090 GN=Dhx15 PE=1 SV=2	1.5	91.006	795	3.7155						1721200						298160	61371						3	TLATDILMGVLK
Q8CIE6	Q8CIE6	21	21	21	Coatomer subunit alpha;Xenin;Proxenin	Copa	sp|Q8CIE6|COPA_MOUSE Coatomer subunit alpha OS=Mus musculus OX=10090 GN=Copa PE=1 SV=2	26.8	138.43	1224	98.409	1918900	1940300	2721900	1126680	1056485	1582670					1211730	972840	1.22389e+07	7236900	3.05683e+06	1364250	4045700	1902100	95	ASNLENSTYDLYTIPK;CLFTLLGHLDYIR;DADSITLFDVQQK;GHYNNVSCAVFHPR;GITGVDLFGTTDAVVK;GTSPTQIWCNNSQLPVDHILAGSFETAMR;GVNWAAFHPTMPLIVSGADDR;LGEVALLQGNHQIVEMCYQR;LLQPPAPIMPLDTNWPLLTVSK;LQLCYQLTTVGK;LSFLYLITGNLEK;LVGQSIIAYLQK;NFDKLSFLYLITGNLEK;NLSPGAVESDVR;SGSKFPVFNMSYNPAENAVLLCTR;SILLSVPLLVVDNK;TLDLPIYVTR;TTFFHHEYPWILSASDDQTIR;TTYQALPCLPSMYSYPNR;VWDISGLR;YVIWSADMSHVALLAK
P97429	P97429	6	6	6	Annexin A4	Anxa4	sp|P97429|ANXA4_MOUSE Annexin A4 OS=Mus musculus OX=10090 GN=Anxa4 PE=1 SV=4	33.5	35.915	319	103.26	5029150	1286300	1693000	804530	803510	1409790	1054700			977915	1222400	508353	4.7278e+06	3283550	960570			1796000	43	DLIEDLKSELSSNFEQVILGLMTPTVLYDVQELRR;FLSILCSR;GAGTDEGCLIEILASR;GLGTDEDAIIGILAYR;SETSGSFEDALLAIVK;SLEEDICSDTSFMFQR
Q8BGC4	Q8BGC4	7	7	7	Prostaglandin reductase-3	Ptgr3	sp|Q8BGC4|PTGR3_MOUSE Prostaglandin reductase-3 OS=Mus musculus OX=10090 GN=Ptgr3 PE=1 SV=1	33.4	40.528	377	86.63	3340800	3061650	996750	1237850	294130	1441000					842720	291320	5761800	5098800	2.95257e+06	2071395	910760		44	DCPVPLPGDGDLLVR;FIGLESVFQAVDYMYTGK;FVGINASDINYSAGR;GDLVCEVDLGHLAPDGR;HFLDFQGSAIPR;LIVIGFISGYQSPTGLSPIK;YDPSLKPPFDIGFEGIGEVVALGLSASAR
Q8R1B4	Q8R1B4	3	3	3	Eukaryotic translation initiation factor 3 subunit C	Eif3c	sp|Q8R1B4|EIF3C_MOUSE Eukaryotic translation initiation factor 3 subunit C OS=Mus musculus OX=10090 GN=Eif3c PE=1 SV=1	5.3	105.53	911	5.2892	1737000												545109						5	ILADLEDYLNELWEDKEGK;MIINEELMASLDQPTQTVVMHR;QFHHQLR
Q9D1A2	Q9D1A2	5	5	5	Cytosolic non-specific dipeptidase	Cndp2	sp|Q9D1A2|CNDP2_MOUSE Cytosolic non-specific dipeptidase OS=Mus musculus OX=10090 GN=Cndp2 PE=1 SV=1	22.1	52.767	475	14.281	2535900		2343600	907020	1186900								10469000	2556300	1830500				11	EGGSIPVTLTFQEATGK;GSTDDKGPVAGWMNALEAYQK;LVPDMIPEVVSEQVSSYLSK;QKLPDGSEIPLPPILLGK;TVCIYGHLDVQPAALEDGWDSEPFTLVER
Q62167;Q62095;P16381	Q62167;Q62095;P16381	9;8;7	9;8;7	9;8;7	ATP-dependent RNA helicase DDX3X;ATP-dependent RNA helicase DDX3Y;Putative ATP-dependent RNA helicase Pl10	Ddx3x;Ddx3y;D1Pas1	sp|Q62167|DDX3X_MOUSE ATP-dependent RNA helicase DDX3X OS=Mus musculus OX=10090 GN=Ddx3x PE=1 SV=3;sp|Q62095|DDX3Y_MOUSE ATP-dependent RNA helicase DDX3Y OS=Mus musculus OX=10090 GN=Ddx3y PE=1 SV=2;sp|P16381|DDX3L_MOUSE Putative ATP-dependent RNA helicase	17.7	73.101	662;658;660	69.347	5722400	1276460	2383950	1115415	797350	1535525	906815	255565		1090580	1090175	581390	6.02164e+06	5605450	1.77844e+06	2.75062e+06	3624700	356480	79	DFLDEYIFLAVGR;DLLDLLVEAK;HAIPIIK;HTMMFSATFPK;HVINFDLPSDIEEYVHR;SFLLDLLNATGK;SFLLDLLNATGKDSLTLVFVETK;TAAFLLPILSQIYADGPGEALR;VGNLGLATSFFNER
Q9Z204	Q9Z204	4	4	4	Heterogeneous nuclear ribonucleoproteins C1/C2	Hnrnpc	sp|Q9Z204|HNRPC_MOUSE Heterogeneous nuclear ribonucleoproteins C1/C2 OS=Mus musculus OX=10090 GN=Hnrnpc PE=1 SV=1	16	34.384	313	13.349	4687500	1279700		1121415	885040	1103795	2179850	996250				2.22043e+06	16896350		5.32823e+06		3882400	3.56667e+06	25	GFAFVQYVNER;LKGDDLQAIKK;MIAGQVLDINLAAEPK;VFIGNLNTLVVK
P16675	P16675	5	5	5	Lysosomal protective protein;Lysosomal protective protein 32 kDa chain;Lysosomal protective protein 20 kDa chain	Ctsa	sp|P16675|PPGB_MOUSE Lysosomal protective protein OS=Mus musculus OX=10090 GN=Ctsa PE=1 SV=1	16.9	53.844	474	13.242		1520500	2008800									1221250	8764350	5658050	2696750				11	CNFYDNKDPECVNNLLEVSR;HFHYWFVESQNDPK;LWTSLQTHCCAQNK;RPWLVDYGESGEQVAGFVK;WDMCNFLVNLQYR
P01901;P14426;P04223;P14428;P03991	P01901;P14426;P04223;P14428;P03991	4;3;3;2;2	4;3;3;2;2	3;2;2;1;1	H-2 class I histocompatibility antigen, K-B alpha chain;H-2 class I histocompatibility antigen, D-K alpha chain;H-2 class I histocompatibility antigen, K-K alpha chain;H-2 class I histocompatibility antigen, K-Q alpha chain;H-2 class I histocompatibility antigen, K-W28 alpha chain	H2-K1;H2-D1	sp|P01901|HA1B_MOUSE H-2 class I histocompatibility antigen, K-B alpha chain OS=Mus musculus OX=10090 GN=H2-K1 PE=1 SV=1;sp|P14426|HA13_MOUSE H-2 class I histocompatibility antigen, D-K alpha chain OS=Mus musculus OX=10090 GN=H2-D1 PE=1 SV=1;sp|P04223|HA1K	12.5	41.301	369;362;369;328;368	7.0585		1237900	3283900	1253630	1285800														8	AYLEGTCVEWLR;HKWEQAGEAER;TWTAADMAALITK;WASVVVPLGK
Q5SWU9	Q5SWU9	19	19	16	Acetyl-CoA carboxylase 1	Acaca	sp|Q5SWU9|ACACA_MOUSE Acetyl-CoA carboxylase 1 OS=Mus musculus OX=10090 GN=Acaca PE=1 SV=1	14.2	265.25	2345	91.801	4912850	1217960	1423300	1146400	1028345	866510					1895700	505990	8.75776e+06	1773300	1.12011e+06	2184400	833930	333335	77	AYVWDNNKDLVEWLEK;DFTVASPAEFVTR;EGLPLMVFANWR;EVFFMNTQSIVQLVQR;FVVMVTPEDLK;GQVLPAHTLLNTVDVELIYEGIK;GQWLSGFFDYGSFSEIMQPWAQTVVVGR;GVINDILDWK;HLEVQILADQYGNAISLFGR;IGSFGPQEDLLFLR;IIQQAGQVWFPDSAFK;LGGIPVGVVAVETR;LILSETSIFDVLPNFFYHSNQVVR;LLLEDLVK;MMYGVSPWGDAPIDFENSAHVPCPR;NSISNFLHSLER;RIPVQAVWAGWGHASENPKLPELLLK;SDMNTVLNYIFSHAQVTK;TDCNHIFLNFVPTVIMDPSKIEESVR
Q3ULD5	Q3ULD5	8	8	8	Methylcrotonoyl-CoA carboxylase beta chain, mitochondrial	Mccc2	sp|Q3ULD5|MCCB_MOUSE Methylcrotonoyl-CoA carboxylase beta chain, mitochondrial OS=Mus musculus OX=10090 GN=Mccc2 PE=1 SV=1	21	61.378	563	69.526	6821350	1814500	1582465	763150	711980	420755	266305			1450820	57825	1572365	11654590	6999800	3.90617e+06	3726800	674923	718980	99	ALVSQLHER;FLYMWPNAR;GAHFVQLCCQR;ISVMGGEQAATVLATVAR;KMDVTIEPSEEPLFPADELYGIVGANLK;LWDDGIIDPVDTR;NIPLLFLQNITGFMVGR;QGTIFLAGPPLVK
Q8K1Z0	Q8K1Z0	4	4	4	Ubiquinone biosynthesis protein COQ9, mitochondrial	Coq9	sp|Q8K1Z0|COQ9_MOUSE Ubiquinone biosynthesis protein COQ9, mitochondrial OS=Mus musculus OX=10090 GN=Coq9 PE=1 SV=1	19.5	35.082	313	28.884	3526900	1269640	1853235	1300500	911085	1764600					1751300	1101160	4786990	3488000	1865300	2.00223e+06	1619700	1281700	59	KTDQFLR;MLIPYIEHWPR;QQPPHSSSQQHSETQGPEFSRPPPR;STGEALVQGLMGAAVTLK
P48771	P48771	2	2	2	Cytochrome c oxidase subunit 7A2, mitochondrial	Cox7a2	sp|P48771|CX7A2_MOUSE Cytochrome c oxidase subunit 7A2, mitochondrial OS=Mus musculus OX=10090 GN=Cox7a2 PE=1 SV=2	44.6	9.2908	83	33.293		2114750	1239250	2247400	1269400	2011560						9015300	4210800	5283500				2048400	18	ATMALTLGGTAYAIYLLAMAAFPK;LFQEDNGMPVHLK
P07309	P07309	1	1	1	Transthyretin	Ttr	sp|P07309|TTHY_MOUSE Transthyretin OS=Mus musculus OX=10090 GN=Ttr PE=1 SV=1	15.6	15.776	147	3.4399	3110600		1448755	779600								561060	7646700	2181300					4	TLGISPFHEFADVVFTANDSGHR
Q8C5H8	Q8C5H8	3	3	3	NAD kinase 2, mitochondrial	Nadk2	sp|Q8C5H8|NAKD2_MOUSE NAD kinase 2, mitochondrial OS=Mus musculus OX=10090 GN=Nadk2 PE=1 SV=2	12.2	50.858	452	17.038	1696900	1260400		2383400										5008750			2366800		9	ALNEVFIGESLSSR;LYLEGTGINPTPVDLHEQQLSLNQHSR;VAAQAVEDVLHIAR
Q9CY27	Q9CY27	4	4	4	Very-long-chain enoyl-CoA reductase	Tecr	sp|Q9CY27|TECR_MOUSE Very-long-chain enoyl-CoA reductase OS=Mus musculus OX=10090 GN=Tecr PE=1 SV=1	8.8	36.09	308	6.1939	5878700	1706950	1044825	400200	1283480	487385	1663400						5996200	4906300	3.06983e+06	9594650			22	FSHGTMPLR;HYEVEIR;KHYEVEIR;SLKDEDVLQK
Q8JZK9	Q8JZK9	8	7	7	Hydroxymethylglutaryl-CoA synthase, cytoplasmic	Hmgcs1	sp|Q8JZK9|HMCS1_MOUSE Hydroxymethylglutaryl-CoA synthase, cytoplasmic OS=Mus musculus OX=10090 GN=Hmgcs1 PE=1 SV=1	29.4	57.568	520	30.536	2740250	1357850	2502800	1800100	505270						2767600	723677	1.73193e+06	979410					34	DKDFTLNDFGFMIFHSPYCK;DVGIVALEIYFPSQYVDQAELEKYDGVDAGKYTIGLGQAR;HSLSYDCIGR;LEVGTETIIDK;LREDTHHLANYIPQCSIDSLFEGTWYLVR;PGSLPLNAEACWPK;PTGGVGAVALLIGPNAPLIFDR;VGVFSYGSGLAATLYSLK
Q8K0C4	Q8K0C4	5	5	5	Lanosterol 14-alpha demethylase	Cyp51a1	sp|Q8K0C4|CP51A_MOUSE Lanosterol 14-alpha demethylase OS=Mus musculus OX=10090 GN=Cyp51a1 PE=1 SV=1	20.5	56.775	503	26.593	3487100	2376450	1891750	858215	299140						817160	952963	3.26176e+06	2092100					34	GVAYDVPNAIFLEQK;NVFEALSELIILTASHCLHGK;SPPHIYSPIPFLGHAIAFGK;TFTYLLGSDAAALLFNSK;VAQLYADLDGGFTHAAWLLPAWLPLPSFR
Q9Z2W0	Q9Z2W0	7	7	7	Aspartyl aminopeptidase	Dnpep	sp|Q9Z2W0|DNPEP_MOUSE Aspartyl aminopeptidase OS=Mus musculus OX=10090 GN=Dnpep PE=1 SV=2	33	52.206	473	44.021	3313600	1372950	2167900	1329100	1337300	1186690						1.17036e+06	4300500		1.90423e+06	1801215	966680	919550	39	ETACTTGVLQTLTLFK;EVAGQVGVPLQDLMVR;GFFELFPSVSR;LDNLHSCFCALQALIDSCASPASLAR;MVTLYDNEEVGSESAQGAQSLLTELILR;NINENFGPNTEIHLVPILATAVQEELEK;SQVGYHQVGVETYGGGIWSTWFDRDLTLAGR
P62754	P62754	5	5	5	Small ribosomal subunit protein eS6	Rps6	sp|P62754|RS6_MOUSE Small ribosomal subunit protein eS6 OS=Mus musculus OX=10090 GN=Rps6 PE=1 SV=1	24.5	28.68	249	162.8	3898750	2129200	1166000	1242250	1005265	2237800	1640400	1080800			1257935	700940	5.12211e+06	3355300	4.57108e+06	1272500	2.03038e+06	2616900	51	DIPGLTDTTVPR;GCIVDANLSVLNLVIVK;LNISFPATGCQK;MATEVAADALGEEWK;MATEVAADALGEEWKGYVVR
Q9D0E1	Q9D0E1	9	9	9	Heterogeneous nuclear ribonucleoprotein M	Hnrnpm	sp|Q9D0E1|HNRPM_MOUSE Heterogeneous nuclear ribonucleoprotein M OS=Mus musculus OX=10090 GN=Hnrnpm PE=1 SV=3	18.8	77.648	729	46.534	4969700	1059485	1775300	973420	793680	1247015						1426600	6.76747e+06	4380450	2373900	4.13687e+06	2358200	1.68691e+06	35	AAGVEAAAEVAATEPK;AFITNIPFDVK;GGNRFEPYSNPTKR;GIGIVTFEQSIEAVQAISMFNGQLLFDRPMHVK;INEILSNALK;LGSTVFVANLDYK;MGPLGLDHMASSIER;NLPFDFTWK;VGEVTYVELLMDAEGK
Q9WVJ2	Q9WVJ2	8	8	8	26S proteasome non-ATPase regulatory subunit 13	Psmd13	sp|Q9WVJ2|PSD13_MOUSE 26S proteasome non-ATPase regulatory subunit 13 OS=Mus musculus OX=10090 GN=Psmd13 PE=1 SV=1	34.8	42.809	376	29.367	2639685	3738750	3672200	880210	1301050	1469500	446020	279110				1.62983e+06	1.06139e+07		1.62601e+06	3.9947e+06			74	ETIEDVEEMLNNLPGVTSVHSR;KIQLLCLMEMTFTRPANHR;LNIGDLQATKETIEDVEEMLNNLPGVTSVHSR;LYENFISEFEHR;MKDVPAFLQQSQSSGPGQAAVWHR;QMTDPNVALTFLEK;SMEMLVEHQAQDILT;VNPLSLVEIILHVVR
Q9Z1N5	Q9Z1N5	10	10	6	Spliceosome RNA helicase Ddx39b	Ddx39b	sp|Q9Z1N5|DX39B_MOUSE Spliceosome RNA helicase Ddx39b OS=Mus musculus OX=10090 GN=Ddx39b PE=1 SV=1	40.9	49.035	428	50.997	1280600	2896250	1631305	1354300	1278150	1473080	2925150	1604600				998900	11015300		5.75834e+06	762803		636370	67	AIVDCGFEHPSEVQHECIPQAILGMDVLCQAK;CIALAQLLVEQNFPAIAIHR;DFLLKPELLR;GLAITFVSDENDAK;ILVATNLFGR;KLFDLLDVLEFNQVVIFVK;NCPHIVVGTPGR;TAVFVLATLQQLEPVTGQVSVLVMCHTR;VAVFFGGLSIK;VNIAFNYDMPEDSDTYLHR
Q9D024	Q9D024	2	2	2	PAT complex subunit CCDC47	Ccdc47	sp|Q9D024|CCD47_MOUSE PAT complex subunit CCDC47 OS=Mus musculus OX=10090 GN=Ccdc47 PE=1 SV=2	7.2	55.843	483	23.958	2905200	707510								818175		814515	6380405	1744450	1180530	1173420	1327100	1237100	19	DMESLLPLMNMVIYSIDK;TLLFTFNVPGSGNTYPK
Q9QXD1	Q9QXD1	14	14	14	Peroxisomal acyl-coenzyme A oxidase 2	Acox2	sp|Q9QXD1|ACOX2_MOUSE Peroxisomal acyl-coenzyme A oxidase 2 OS=Mus musculus OX=10090 GN=Acox2 PE=1 SV=2	37.2	76.862	681	153.71	3070250	1557950	3595550	1503100	846060	903530	1186800					2.47078e+06	21946200		6.36397e+06	8.60077e+06	5100300		130	DAILLTDAFDFSDHCLNSALGCYDGHVYQR;DFSLLPELHALSTGMK;EVHPDIDSER;LAWSLGWSEDGPER;LGTPQSNYLGMLVTR;LSGLPTLVTQAIASCTYEGENTVLYLQVAR;LTNILDGGIPNTELR;RVESLIQR;SGVDQYDAWNQTSVIHLQAAK;SLEDHTPLPGITVGDIGPK;SYLQAQVSPGSIPQKPLPQSVMYLATPR;TAFLDLLPLIR;TVTHAVVLAHLICLGAR;VLAGYNNLNLHGIAMNAIR
Q9CX56	Q9CX56	3	3	3	26S proteasome non-ATPase regulatory subunit 8	Psmd8	sp|Q9CX56|PSMD8_MOUSE 26S proteasome non-ATPase regulatory subunit 8 OS=Mus musculus OX=10090 GN=Psmd8 PE=1 SV=2	19.5	39.93	353	20.319		2760500	1948300	1820550	783265	1742080					2192400	828920	6.24774e+06	2916300	4985500			1.29367e+06	41	EQLPESAYMHQLLGLNLLFLLSQNR;GNIPAESYTFFIDILLDTIRDEIAGCIEK;LVLLELNFLPTTGTK
Q14DH7	Q14DH7	9	9	9	Acyl-CoA synthetase short-chain family member 3, mitochondrial	Acss3	sp|Q14DH7|ACSS3_MOUSE Acyl-CoA synthetase short-chain family member 3, mitochondrial OS=Mus musculus OX=10090 GN=Acss3 PE=1 SV=2	24.5	74.517	682	68.396	3208200	1522950	2385000	2452700	830090	496760				1105300	307250	2.18747e+06	1.24634e+07	7763800	7700000	4815800	820020		81	AQSHDCVPVLSEHPLYILYTSGTTGLPK;IGAIHSLIFGGFASK;KGDTVVIYMPMIPQAIYTMLACAR;KVEYIPLLEEALR;THFAASVADPER;VDDVINVAGHR;VLAEHGVAALFTAPTAIR;VPVLDHWWQTETGSPITASCIGLGNSK;VTPTIEDPSIFGHIEEVLK
O88833	O88833	18	16	14	Cytochrome P450 4A10	Cyp4a10	sp|O88833|CP4AA_MOUSE Cytochrome P450 4A10 OS=Mus musculus OX=10090 GN=Cyp4a10 PE=1 SV=2	52.3	58.33	509	166.86	4855450	2047400	2942050	1268065	1139315	95538	386740			5667750	3203900	5380300	3.40249e+07	25149000	12512900	4.24603e+06	1990260	975070	282	AEVDTFMFEGHDTTASGVSWIFYALATHPDHQQR;AFQQFPSPPFHWFFGHEK;AYLTVYDPDYMK;CREEVQSLLGDGSSITWDHLDQIPYTTMCIK;ELSTSVTFPDGR;FELLPDPTR;FELLPDPTRVPMPLAR;FKGDQELQEIVSCIENFPSAFPR;LADQDSSIEIFQHISLMTLDTVMK;LDFLDILLFAR;LLAPWIGYGLLLLNGQPWFQHR;LYPPVPGIVR;MLTPAFHYDILKPYVK;QACQLAHDHTDGVIK;RLDFLDILLFAR;TYLQAIGDLNNLFHSR;VIVALTLLR;VWPNPEVFDPSR
Q9WV55	Q9WV55	7	7	7	Vesicle-associated membrane protein-associated protein A	Vapa	sp|Q9WV55|VAPA_MOUSE Vesicle-associated membrane protein-associated protein A OS=Mus musculus OX=10090 GN=Vapa PE=1 SV=2	44.6	27.855	249	51.907	3446300	1111185	2545300	1333700	1163150	1387700						642027	1.06637e+07		3.08533e+06	2165060			62	CVFEMPNENDKLNDMEPSK;FMVQTIFAPPNISDMEAVWK;HEQILVLDPPSDLK;HLRDEGLR;KVAHSDKPGSTSAVSFR;RYCVRPNSGIIDPGSIVTVSVMLQPFDYDPNEK;VAHSDKPGSTSAVSFR
Q6XVG2	Q6XVG2	17	4	3	Cytochrome P450 2C54	Cyp2c54	sp|Q6XVG2|CP254_MOUSE Cytochrome P450 2C54 OS=Mus musculus OX=10090 GN=Cyp2c54 PE=1 SV=1	10.4	55.857	490	22.38			4324450	327820			863150				3746200	1.18363e+06	3.60973e+06	6072650	9.17827e+06	6.34627e+06	2.08573e+06	6.77313e+06	46	CLVEELRK;DFIDYFLIK;DICQSFTNLSR;FDPGHFLDENGK;FIDLVPNNLPHEVTCDIK;GKLPPGPTPLPIIGNILQIDVK;GTTVITSLSSVLR;KPTVVLHGYEAVK;KTNGSPCDPTFILGCAPCNVICSIIFQDR;LPPGPTPLPIIGNILQIDVK;MELFLFLTSILQNFNLKPLVHPK;SDYFMPFSTGK;SIEDRVQEEAR;TNGSPCDPTFILGCAPCNVICSIIFQDR;VQEEIEHVIGK;VYGPVYTLYLGR;YALLLLLK
O55131	O55131	3	3	3	Septin-7	Septin7	sp|O55131|SEPT7_MOUSE Septin-7 OS=Mus musculus OX=10090 GN=Septin7 PE=1 SV=1	14.7	50.549	436	51.336	3385600	1678350	1949550	1670450	1177100	1178000					2261800	868360	8646765	4375200	1137800	2.22027e+06	1602100		27	NLEGYVGFANLPNQVYR;STLINSLFLTDLYSPEYPGPSHR;VQCCLYFIAPSGHGLKPLDIEFMK
O88668	O88668	3	3	3	Protein CREG1	Creg1	sp|O88668|CREG1_MOUSE Protein CREG1 OS=Mus musculus OX=10090 GN=Creg1 PE=1 SV=1	23.2	24.452	220	13.115			2365550	1542150	1621600						5249600	2667800	22681250	10513750	8.84827e+06	14755000			22	FVTHVSDWGSLATISTIK;IWVLDYFGGPK;NHGFDPQSPLCVHIMMSGTVTK
P16332	P16332	12	12	12	Methylmalonyl-CoA mutase, mitochondrial	Mmut	sp|P16332|MUTA_MOUSE Methylmalonyl-CoA mutase, mitochondrial OS=Mus musculus OX=10090 GN=Mmut PE=1 SV=2	36.1	82.843	748	93.211	3932700	1405500	4908850	1032550	662780	755705	1417100		633325			2479050	1.75593e+07	5581450	4.68553e+06	2.43747e+06	3036950	4059450	53	ADTLDLPEELPGVKPFTR;AGQQGLSVAFDLATHR;DQALAEQCLSALTQCAASGDGNILALAVDAAR;ELTALGRPDILVMCGGVIPPQDYEFLYEVGVSNVFGPGTR;FNSISISGYHMQEAGADAILELAYTIADGLEYCR;GKNPEDLIWHTPEGISIKPLYSR;IIADIFQYTAQHMPK;ILFDGIPLEK;LIYEVEEMGGMAK;NTQIIIQEESGIPK;TAIEAMAAVFGGTQSLHTNSFDEALGLPTVK;VADPWGGSYMMESLTNDVYEAALK
P62264	P62264	5	5	5	Small ribosomal subunit protein uS11	Rps14	sp|P62264|RS14_MOUSE Small ribosomal subunit protein uS11 OS=Mus musculus OX=10090 GN=Rps14 PE=1 SV=3	58.9	16.273	151	23.035	567400	2406750	3390250	1327800	1535150						3347700	1191455	8773100	2422950	2524500				20	ADRDESSPYAAMLAAQDVAQR;IEDVTPIPSDSTR;IEDVTPIPSDSTRR;KEEQVISLGPQVAEGENVFGVCHIFASFNDTFVHVTDLSGK;TKTPGPGAQSALR
P50296;P50295;P50294	P50296;P50295;P50294	1;1;1	1;1;1	1;1;1	Arylamine N-acetyltransferase 3;Arylamine N-acetyltransferase 2;Arylamine N-acetyltransferase 1	Nat3;Nat2;Nat1	sp|P50296|ARY3_MOUSE Arylamine N-acetyltransferase 3 OS=Mus musculus OX=10090 GN=Nat3 PE=2 SV=1;sp|P50295|ARY2_MOUSE Arylamine N-acetyltransferase 2 OS=Mus musculus OX=10090 GN=Nat2 PE=1 SV=1;sp|P50294|ARY1_MOUSE Arylamine N-acetyltransferase 1 OS=Mus musc	3.1	33.685	290;290;290	2.7977	1846400																		3	MDIEAYFER
Q9D1I5	Q9D1I5	2	2	2	Methylmalonyl-CoA epimerase, mitochondrial	Mcee	sp|Q9D1I5|MCEE_MOUSE Methylmalonyl-CoA epimerase, mitochondrial OS=Mus musculus OX=10090 GN=Mcee PE=1 SV=1	27	19.017	178	9.446		2646050	2257750	1297700	1313095	1720260					1624315	1106800	10545400	2848250	2190900		4830500		26	DVLGAQVSEVVPLPEHGVSVVFVNLGNTK;MELLHPLGSDSPITGFLQK
Q60766	Q60766	3	3	3	Immunity-related GTPase family M protein 1	Irgm1	sp|Q60766|IRGM1_MOUSE Immunity-related GTPase family M protein 1 OS=Mus musculus OX=10090 GN=Irgm1 PE=1 SV=1	10	46.551	409	11.895			3136400	559080								846925	5.04943e+06	1844200	1.8087e+06				15	DLSTSVLSEVR;LLELVYGIK;VKYPPVFLVSSLDPLLYDFPK
P08003	P08003	18	18	18	Protein disulfide-isomerase A4	Pdia4	sp|P08003|PDIA4_MOUSE Protein disulfide-isomerase A4 OS=Mus musculus OX=10090 GN=Pdia4 PE=1 SV=3	33.5	71.982	638	103.89		1664350	3362300	1709850	1637100	3704600	1830300	588460	285290	918740	1498900	3.13877e+06	1.36346e+07	31651000	1.56535e+07	1.48437e+07	5.31487e+06	3.60543e+06	135	DLGLSESGEDVNAAILDESGKK;EVSQPDWTPPPEVTLSLTK;FAMEPEEFDSDTLR;FAMEPEEFDSDTLREFVTAFK;FAMEPEEFDSDTLREFVTAFKK;FDVSGYPTLK;FHHTFSPEIAK;FHVMDVQGSTEASAIKDYVVK;FIDEHATKR;HALPLVGHR;IASTLKDNDPPIAVAK;LVLTHPEK;QLEPIYTSLGK;RSPPIPLAK;TFDAIVMDPK;VEGFPTIYFAPSGDK;YGIVDYMIEQSGPPSK;YGIVDYMIEQSGPPSKEILTLK
Q05793	Q05793	9	9	9	Basement membrane-specific heparan sulfate proteoglycan core protein;Endorepellin;LG3 peptide	Hspg2	sp|Q05793|PGBM_MOUSE Basement membrane-specific heparan sulfate proteoglycan core protein OS=Mus musculus OX=10090 GN=Hspg2 PE=1 SV=1	4.3	398.29	3707	51.981	5850650			361010	446745	782320				1359930			4627800	913120	404863	808935			21	AEMLQALASLEAVLLQTVYNTK;EHLLMALADLDELLVR;GHTPTHPGTLNQR;GMVFGIPDGVLELVPQR;HQTHGSLLR;KIPGDQIVSVVFIK;LSFSNFAHLGQESFYWQLPEIYQGDK;QLISTHFAPGDFQGFALVNPQR;SGPVEDFVSLAMVGGHLEFR
P0DN34	P0DN34	2	2	2	NADH dehydrogenase [ubiquinone] 1 beta subcomplex subunit 1	Ndufb1	sp|P0DN34|NDUB1_MOUSE NADH dehydrogenase [ubiquinone] 1 beta subcomplex subunit 1 OS=Mus musculus OX=10090 GN=Ndufb1 PE=1 SV=1	47.4	6.954	57	9.3787	2953600	1213345	3889600	1358880	1715435	1265610	1764350	783420			4467700	1.42794e+06	8180050	5231850	3.5889e+06	2803850	4310900		58	EHWVHILVPAGFVFGCYLDR;TLFQLLR
Q61009	Q61009	2	2	2	Scavenger receptor class B member 1	Scarb1	sp|Q61009|SCRB1_MOUSE Scavenger receptor class B member 1 OS=Mus musculus OX=10090 GN=Scarb1 PE=1 SV=1	11.6	56.753	509	14.166		2000150	3250800	575950		1645300					1025400	576171	2.00338e+06	639430		771785			15	FGAPLFLSHPHFYNADPVLSEAVLGLNPNPK;TVGEILWGYDDPFVHFLNTYLPDMLPIK
Q5XKE0	Q5XKE0	1	1	1	Myosin-binding protein C, fast-type	Mybpc2	sp|Q5XKE0|MYPC2_MOUSE Myosin-binding protein C, fast-type OS=Mus musculus OX=10090 GN=Mybpc2 PE=1 SV=1	2	127.35	1136	2.3453	3569200	1977650	1068300	1472245	1273665							2014800	32174600	5069700	4.66573e+06	17364000			13	FLTPLMDRVVVAGYTAALNCAVR
Q8VDM4	Q8VDM4	16	16	16	26S proteasome non-ATPase regulatory subunit 2	Psmd2	sp|Q8VDM4|PSMD2_MOUSE 26S proteasome non-ATPase regulatory subunit 2 OS=Mus musculus OX=10090 GN=Psmd2 PE=1 SV=1	30	100.2	908	105.87	5797200	1840400	1579055	670225	694185	652705				2463000	1133435	1267270	4.01261e+06	2873950	1827680	2301400	841647	673865	92	AELATEEFLPVTPILEGFVILR;AVPLALALISVSNPR;CFAADIISVLAMTMSGER;CFAADIISVLAMTMSGERECLK;EAPADMGAHQGVAVLGIALIAMGEEIGAEMALR;EDVLTLLLPVMGDSK;GEAIEAILAALEVVSEPFR;LALMLNDMELVEDIFTSCKDVVVQK;LGSIFGLGLAYAGSNREDVLTLLLPVMGDSK;LNILDTLSK;MLVTFDEELRPLPVSVR;NECDPALALLSDYVLHNSNTMR;SGALLACGIVNSGVR;SSTTSMTSVPKPLK;VGQAVDVVGQAGKPK;WLPLGLGLNHLGK
Q8K157	Q8K157	7	7	7	Galactose mutarotase	Galm	sp|Q8K157|GALM_MOUSE Galactose mutarotase OS=Mus musculus OX=10090 GN=Galm PE=1 SV=1	32.5	37.798	342	86.625	5284200	1712600	1924500	763710	1511600	1046935	875470			451290	1208965	694790	606037	2709000	1.53316e+06	3381100		735130	74	ASDVVLGFAELEGYLQK;EYHLPVNR;ILEVYTTQPGVQFYTGNFLDGTLK;TVFGELPSGGGTVEK;VLWTPQVLTNGVQFFR;VSPDGEEGYPGELK;VWVTYTLDGGELVINYR
Q9CYW4	Q9CYW4	3	3	3	Haloacid dehalogenase-like hydrolase domain-containing protein 3	Hdhd3	sp|Q9CYW4|HDHD3_MOUSE Haloacid dehalogenase-like hydrolase domain-containing protein 3 OS=Mus musculus OX=10090 GN=Hdhd3 PE=1 SV=1	14.3	28.027	251	26.838	4020450	1356550	1593680	1464850	951005					1151295	1091950	992540	12510600	4067850	3.88317e+06	4.91513e+06	2029750		38	EHILPSLSHLLPALDLLEASSPMS;LEDILTGLGLR;RLEDILTGLGLR
Q8BJ64	Q8BJ64	9	9	9	Choline dehydrogenase, mitochondrial	Chdh	sp|Q8BJ64|CHDH_MOUSE Choline dehydrogenase, mitochondrial OS=Mus musculus OX=10090 GN=Chdh PE=1 SV=1	26.8	66.414	596	34.179			503480	3893700	1235700						2551690	2130400	1.17257e+07	13105000	5.31363e+06	5.64777e+06	6157700	5.12473e+06	24	AEVQTLVSR;DHPVIHPNYLSTETDVEDFR;EGAEGWDYAHCLPYFR;EIFAQEALAPFR;HELGANMYR;IHMPAALVSNLCDDKYNWYYHTEPQPGMDSR;SRPGVPHPDIQFHFLPSQVIDHGR;TNHPLHQAFLQAAR;VVDASIMPSVVSGNLNAPTVMIAEK
Q9DCF9	Q9DCF9	1	1	1	Translocon-associated protein subunit gamma	Ssr3	sp|Q9DCF9|SSRG_MOUSE Translocon-associated protein subunit gamma OS=Mus musculus OX=10090 GN=Ssr3 PE=1 SV=1	7.6	21.064	185	5.9059	1878350											1163100	1350300						5	QQSEEDLLLQDFSR
P52430	P52430	10	10	10	Serum paraoxonase/arylesterase 1	Pon1	sp|P52430|PON1_MOUSE Serum paraoxonase/arylesterase 1 OS=Mus musculus OX=10090 GN=Pon1 PE=1 SV=2	45.9	39.565	355	184.92	2826300			954800						2775480	2443050	8160800	43568300	38245500	5812250				82	EVTPVELPNCNLVK;GIETGAEDLEILPNGLTFFSTGLK;GIETGAEDLEILPNGLTFFSTGLKYPGIK;HANWTLTPLK;IFFYDAENPPGSEVLR;ILLMDLNK;IQNILSEDPK;TITHELLPSINDIAAIGPESFYATNDHYFADPYLR;VLNFDTLVDNISVDPVTGDLWVGCHPNGMR;YVYIAELLAHK
Q8CIB5	Q8CIB5	3	3	3	Fermitin family homolog 2	Fermt2	sp|Q8CIB5|FERM2_MOUSE Fermitin family homolog 2 OS=Mus musculus OX=10090 GN=Fermt2 PE=1 SV=1	7.4	77.8	680	15.999	1302700	769555	4633200		856790						2151300	518870	7634950	3017750	1341835				17	FIQAWQSLPEFGITHFIAR;LLIPVAEGMNEIWLR;SREESSGTPAHQLNLR
Q9D8U3	Q9D8U3	1	1	1	Endoplasmic reticulum resident protein 27	Erp27	sp|Q9D8U3|ERP27_MOUSE Endoplasmic reticulum resident protein 27 OS=Mus musculus OX=10090 GN=Erp27 PE=1 SV=1	5.9	30.693	272	4.2359		683890				3113550													7	LFQGQILFVLVDSGKR
Q9WTX5	Q9WTX5	3	3	3	S-phase kinase-associated protein 1	Skp1	sp|Q9WTX5|SKP1_MOUSE S-phase kinase-associated protein 1 OS=Mus musculus OX=10090 GN=Skp1 PE=1 SV=3	20.2	18.672	163	35.806	2966050	1767500		963970								800975	1.73793e+06		1729450	675690			18	RTDDIPVWDQEFLK;TDDIPVWDQEFLK;VDQGTLFELILAANYLDIK
Q3UPL0	Q3UPL0	9	9	9	Protein transport protein Sec31A	Sec31a	sp|Q3UPL0|SC31A_MOUSE Protein transport protein Sec31A OS=Mus musculus OX=10090 GN=Sec31a PE=1 SV=2	14.1	133.57	1230	113.52	3941100	1934550	1514200	1387650	774240						1608095	1517980	3.99722e+06	6406350	2029520		3304050	3.26477e+06	37	AQDGSSPLSLQDLIEK;AQGKPVSGQESSQSPYER;EALAAVLTYAKPDEFSALCDLLGTR;GILAVAWSMADPELLLSCGK;MADAIILAIAGGQELLAQTQK;MHCSGLAWHPDVATQMVLASEDDRLPVIQMWDLR;QVQHILASASPSGR;RQPVFISQVVTEKDFLNR;YLELLGYR
Q8K370	Q8K370	11	11	11	Acyl-CoA dehydrogenase family member 10	Acad10	sp|Q8K370|ACD10_MOUSE Acyl-CoA dehydrogenase family member 10 OS=Mus musculus OX=10090 GN=Acad10 PE=1 SV=1	15.4	118.98	1069	41.49	3013200	1218850	2001400	1278780	1010190	2949695					915195	1213620	3.80563e+06	4049200	1.83093e+06	4.58813e+06	1.67447e+06	1.27345e+06	48	AEGLWNLFLPLETDPEKK;AIQAFGAAGLSSDYPLAQFFGWAR;EAIYTAMNQVLCR;GGLVISPEGLSPAVR;GLLGTHSTGPMELLQFDHGQSNPTYYIR;IHSVDLQATSLDSFGK;KLYEQLVQFIEQK;LYEQLVQFIEQK;TAFGKPLVEQGTILADIAR;WLVPLLEGR;WWTSGILDPR
P26043	P26043	13	13	8	Radixin	Rdx	sp|P26043|RADI_MOUSE Radixin OS=Mus musculus OX=10090 GN=Rdx PE=1 SV=3	28.1	68.542	583	66.584	4746750	1889400	2977250	1251050	1147050	2097250	1651550	898585	570600	4542400	725705	1.61739e+06	1.26785e+07	11143400	6.69223e+06	7405800	5375600		121	AKFFPEDVSEELIQEITQR;EIHKPGYLANDR;EVWFFGLQYVDSK;FFPEDVSEELIQEITQR;FVIKPIDKK;GTELWLGVDALGLNIYEHDDKLTPK;IAQDLEMYGVNYFEIK;IGFPWSEIR;ILALCMGNHELYMR;LFFLQVK;NQEQLAAELAEFTAK;QLQALSSELAQAR;RKPDTIEVQQMK
Q8R1S0	Q8R1S0	3	3	3	Ubiquinone biosynthesis monooxygenase COQ6, mitochondrial	Coq6	sp|Q8R1S0|COQ6_MOUSE Ubiquinone biosynthesis monooxygenase COQ6, mitochondrial OS=Mus musculus OX=10090 GN=Coq6 PE=1 SV=3	14.1	51.392	476	23.339		1372100	2484300								1635100	1035800	5806850	2513100	1.27809e+06	2.19465e+06			13	AVGYSWPGAFSMADSSPWVHITLGDGSTLQTK;HAVALLKPTK;VSSISPGSTTLLSSFGAWDHICNMR
Q9QYF1	Q9QYF1	5	5	5	Retinol dehydrogenase 11	Rdh11	sp|Q9QYF1|RDH11_MOUSE Retinol dehydrogenase 11 OS=Mus musculus OX=10090 GN=Rdh11 PE=1 SV=2	25	35.147	316	11.248	3625900	1592050	1659050	1693600	1777500	1228000													18	EIQAVTGNSQVFVR;IHFHNLQGEK;IVNLSSLGHHLGR;RLWDVSCDLLGLPVDW;TADGFEMHIGVNHLGHFLLTHLLLEK
P28230	P28230	3	3	3	Gap junction beta-1 protein	Gjb1	sp|P28230|CXB1_MOUSE Gap junction beta-1 protein OS=Mus musculus OX=10090 GN=Gjb1 PE=1 SV=3	15.2	32.003	283	3.6571			2666400	1221600															2	LEGHGDPLHLEEVKR;LLSEQDGSLKDILR;NWTGLYTLLSGVNR
Q91VT4	Q91VT4	3	3	3	3-oxoacyl-[acyl-carrier-protein] reductase	Cbr4	sp|Q91VT4|CBR4_MOUSE 3-oxoacyl-[acyl-carrier-protein] reductase OS=Mus musculus OX=10090 GN=Cbr4 PE=1 SV=2	24.2	25.414	236	71.935		2442700	2334950	1353150	1334550	2261620					1024900	2.08783e+06	16351600	7702950	6.18867e+06	4.20437e+06	4217800		49	HLGPVNFLVNAAGINR;TKTEDMISQLHTNLLGSMLTCK;TMIQQGGSIVNVGSIIGLK
Q3UQ44	Q3UQ44	31	31	31	Ras GTPase-activating-like protein IQGAP2	Iqgap2	sp|Q3UQ44|IQGA2_MOUSE Ras GTPase-activating-like protein IQGAP2 OS=Mus musculus OX=10090 GN=Iqgap2 PE=1 SV=2	30.5	180.53	1575	252.7	2524300	3755300	3404850	764075	868160	360288				778380	690393	1.43531e+06	1.65279e+07	16815500	1661720	4445200	656430	1217700	155	AFLYEQTESVVK;ALVGSENPPLTVIR;ALVINTNPVEVYK;AWVNQLETQTGEASK;DLNLMDIK;DVDPDCAQHYQDVLFYTK;ESWLTGEEIEDIVEEVTSDYIR;FEATTLGPALR;FEATTLGPALREEFEAR;FMDTVIFTLYNYASNQR;FMDTVIFTLYNYASNQREEYLLLK;GVLLGIDDLQTNQFK;IGGILANELSVDEAALHAAVIAINEAIEK;ITLEDVISHR;KPEAQLPAVYPFAAVMYQNELFNLQK;LFEGENEHLSSMNNYLSETYQEFR;LGIAPQIQDLLGK;LPYDVTTEQALTYPEVK;LQQTLNALNKK;LWSASEDLLVR;MAAVDHINAVLQEGDPENTLLALK;MVVLGYINEAIDAGNPLK;QWVTLVVD…
Q9CVB6	Q9CVB6	7	7	7	Actin-related protein 2/3 complex subunit 2	Arpc2	sp|Q9CVB6|ARPC2_MOUSE Actin-related protein 2/3 complex subunit 2 OS=Mus musculus OX=10090 GN=Arpc2 PE=1 SV=3	34	34.357	300	23.418			1947050										2987400						10	ASHTAPQVLFSHR;DNTINLIHTFR;DTDAAVGDNIGYITFVLFPR;DYLHYHIK;ELQAHGADELLKR;NCFASVFEK;VYGSFLVNPEPGYNVSLLYDLENLPASK
Q8VEK3	Q8VEK3	12	12	12	Heterogeneous nuclear ribonucleoprotein U	Hnrnpu	sp|Q8VEK3|HNRPU_MOUSE Heterogeneous nuclear ribonucleoprotein U OS=Mus musculus OX=10090 GN=Hnrnpu PE=1 SV=1	26.6	87.917	800	92.519	4374100	2342450	3142900	1000075	851830	1094095		824310		881970	1072790	1687700	24332000	18719000	3926140		955420		57	DIDIHEVR;DRLSASSLTMESFAFLWAGGR;EKPYFPIPEDCTFIQNVPLEDR;EVLADRPLFPHVLCHNCAVEFNFGQK;GNFTLPEVAECFDEITYVELQKEEAQK;GYFEYIEENK;KDCEVVMMIGLPGAGK;LLEQYKEESKK;NFILDQTNVSAAAQR;NQSQGYNQWQQGQFWGQKPWSQHYHQGYY;SSGPTSLFAVTVAPPGAR;VSELKEELKK
Q8R317;Q9QZM0	Q8R317	4;1	4;1	4;1	Ubiquilin-1	Ubqln1	sp|Q8R317|UBQL1_MOUSE Ubiquilin-1 OS=Mus musculus OX=10090 GN=Ubqln1 PE=1 SV=1	12.5	61.976	582;638	43.233	1948250												819740						8	ALSNLESIPGGYNALR;QLIMANPQMQQLIQR;QLLSNPEMMVQIMENPFVQSMLSNPDLMR;SHIDQLVLIFAGK
Q99LP6	Q99LP6	5	5	5	GrpE protein homolog 1, mitochondrial	Grpel1	sp|Q99LP6|GRPE1_MOUSE GrpE protein homolog 1, mitochondrial OS=Mus musculus OX=10090 GN=Grpel1 PE=1 SV=1	32.3	24.307	217	93.583	7404300	1092710	1340045	646920	638635	1340120	1182800			1729900	777350	1.51793e+06	4.82027e+06	5321150	1.50057e+06	5621000			44	ATQSVPKEEISNNNPHLK;DLLEVADILEK;FDPYEHEALFHTPVEGK;LYGIQGFCKDLLEVADILEK;SLYEGLVMTEVQIQK
Q9QUI0;Q62159;P62746	Q9QUI0;Q62159	7;5;1	7;5;1	7;5;1	Transforming protein RhoA;Rho-related GTP-binding protein RhoC	Rhoa;Rhoc	sp|Q9QUI0|RHOA_MOUSE Transforming protein RhoA OS=Mus musculus OX=10090 GN=Rhoa PE=1 SV=1;sp|Q62159|RHOC_MOUSE Rho-related GTP-binding protein RhoC OS=Mus musculus OX=10090 GN=Rhoc PE=1 SV=2	56	21.782	193;193;196	17.109	4865100	1713050		844210	838320	1459665	2686500	1248900				2410050	1.43032e+07		1.01609e+07	6338200	5040750	7.01857e+06	52	DQFPEVYVPTVFENYVADIEVDGK;HFCPNVPIILVGNK;HFCPNVPIILVGNKK;IGAFGYMECSAK;KLVIVGDGACGK;LRPLSYPDTDVILMCFSIDSPDSLENIPEKWTPEVK;TCLLIVFSK
Q8BG05	Q8BG05	10	10	10	Heterogeneous nuclear ribonucleoprotein A3	Hnrnpa3	sp|Q8BG05|ROA3_MOUSE Heterogeneous nuclear ribonucleoprotein A3 OS=Mus musculus OX=10090 GN=Hnrnpa3 PE=1 SV=1	28	39.652	379	65.218	4374950	1585500	1378375	1865150	1697560	1685625	1086400					3555450	2.33893e+07	26877500	7.29617e+06	10305700	157150	6782550	75	EDSVKPGAHLTVK;GFAFVTFDDHDTVDK;GFAFVTFDDHDTVDKIVVQK;GFGFVTYSCVEEVDAAMCARPHK;KLFIGGLSFETTDDSLREHFEK;LFIGGLSFETTDDSLR;LFIGGLSFETTDDSLREHFEK;WGTLTDCVVMR;WGTLTDCVVMRDPQTK;YHTINGHNCEVK
Q60936	Q60936	11	11	11	Atypical kinase COQ8A, mitochondrial	Coq8a	sp|Q60936|COQ8A_MOUSE Atypical kinase COQ8A, mitochondrial OS=Mus musculus OX=10090 GN=Coq8a PE=1 SV=2	34.3	71.742	645	132.97	6561800	1363850	1515800	1061075	1085350				148520	1163245	1259775	1094730	1.27518e+07	5077650	2474150	3367750	487760		89	AAMLGDAIMVAK;ALQSTAVEQFSMVFGK;AVLDSSPFLSEANAER;DKLEYFEERPFAAASIGQVHLAR;ELFEFHVMQTDPNWSNFFYDPQQHK;IQYPGVAQSINSDVNNLMAVLNMSNMLPEGLFPEHLIDVLR;LANFGGLAVGLGIGALAEVAK;LGQMLSIQDDAFINPHLAK;LTQAAVETHLQNLGLGGELLLAAR;NEICYNILVLCLR;SFTDLYIQVIR
Q99JR1	Q99JR1	6	6	5	Sideroflexin-1	Sfxn1	sp|Q99JR1|SFXN1_MOUSE Sideroflexin-1 OS=Mus musculus OX=10090 GN=Sfxn1 PE=1 SV=3	35.4	35.649	322	61.362	3098900	2160705	3905350	1096950	1057900	435890				484200	2325420	880970	6898190	9874400	2112970	2517900			65	FVPFAAVAAANCINIPLMR;ILMAAPGMAIPPFIMNTLEK;QGIVPAGLTENELWR;RVSPLIGR;SGDAPLTVNELGTAYVSATTGAVATALGLNALTK;SSMSVTSLEDELQASIQR
P46471	P46471	5	5	5	26S proteasome regulatory subunit 7	Psmc2	sp|P46471|PRS7_MOUSE 26S proteasome regulatory subunit 7 OS=Mus musculus OX=10090 GN=Psmc2 PE=1 SV=5	17.1	48.647	433	23.807	1960500									659620									9	ACLIFFDEIDAIGGAR;KIEFSLPDLEGR;QVEDDIQQLLK;TMLELINQLDGFDPR;VLMATNRPDTLDPALMRPGR
Q9DBH5	Q9DBH5	4	4	4	Vesicular integral-membrane protein VIP36	Lman2	sp|Q9DBH5|LMAN2_MOUSE Vesicular integral-membrane protein VIP36 OS=Mus musculus OX=10090 GN=Lman2 PE=1 SV=2	26	40.429	358	56.848	5384650	1007490	1655750	928185	847080								11051000						16	DNFHGLAIFLDTYPNDETTER;EHSLIKPYQGVGSSSMPLWDFQGSTMLTSQYVR;LPTGYYFGASAGTGDLSDNHDIISIK;NLHGDGIALWYTR
P35762	P35762	1	1	1	CD81 antigen	Cd81	sp|P35762|CD81_MOUSE CD81 antigen OS=Mus musculus OX=10090 GN=Cd81 PE=1 SV=2	9.7	25.814	236	21.872		2237950	2251150	1441550							1532435	1531550	1.12716e+07						11	TFHETLNCCGSNALTTLTTTILR
P60867	P60867	3	3	3	Small ribosomal subunit protein uS10	Rps20	sp|P60867|RS20_MOUSE Small ribosomal subunit protein uS10 OS=Mus musculus OX=10090 GN=Rps20 PE=1 SV=1	22.7	13.373	119	11.483	2763700	2066000	3836000	1438500	1506850	1776865	3300200	545295	575830	2672800		1767925	594870	41035000			1919500	1812900	36	DTGKTPVEPEVAIHR;LIDLHSPSEIVK;TPVEPEVAIHR
Q9D2G2	Q9D2G2	7	7	7	Dihydrolipoyllysine-residue succinyltransferase component of 2-oxoglutarate dehydrogenase complex, mitochondrial	Dlst	sp|Q9D2G2|ODO2_MOUSE Dihydrolipoyllysine-residue succinyltransferase component of 2-oxoglutarate dehydrogenase complex, mitochondrial OS=Mus musculus OX=10090 GN=Dlst PE=1 SV=1	25.6	48.994	454	106.3	2970500	1731750	3503400	1592850	1402150	1871700	830960			1612900	1520265	1.36833e+06	12183650	7718250	3735400	3612260	3893600	3173830	70	ASAFALQEQPVVNAVIDDATK;DYIDISVAVATPR;EAVTFLRK;LKEAQNTCAMLTTFNEVDMSNIQEMR;NDVITVQTPAFAESVTEGDVR;VEGGTPLFTLR;VEVRPMMYVALTYDHR
Q6GQT9	Q6GQT9	5	5	5	BOS complex subunit NOMO1	Nomo1	sp|Q6GQT9|NOMO1_MOUSE BOS complex subunit NOMO1 OS=Mus musculus OX=10090 GN=Nomo1 PE=1 SV=1	9.7	133.42	1214	34.611		3043750	1604850		1315900							1927100	6970400	3664100	2284740	2675600			15	AGLMLKPQVFPLTVTNRPVMDVAFVQFLASVSGK;ARPPGQEMVDELQGPFSYDFSYWAR;IEPVFHVMGFSVTGR;SESLDNPIQTVSLGQSLFFHFPPLLR;VLPGDYEILATHPTWALK
Q8BGD9	Q8BGD9	2	2	2	Eukaryotic translation initiation factor 4B	Eif4b	sp|Q8BGD9|IF4B_MOUSE Eukaryotic translation initiation factor 4B OS=Mus musculus OX=10090 GN=Eif4b PE=1 SV=1	8.7	68.839	611	22.167	4056250	736835	3008600	151570						3607200	138630	318328	4833020	1443350	828860				21	GFGYAEFEDLDSLLSALSLNEESLGNRR;SPPYTAFLGNLPYDVTEDSIKDFFR
Q8VDN2	Q8VDN2	15	15	12	Sodium/potassium-transporting ATPase subunit alpha-1	Atp1a1	sp|Q8VDN2|AT1A1_MOUSE Sodium/potassium-transporting ATPase subunit alpha-1 OS=Mus musculus OX=10090 GN=Atp1a1 PE=1 SV=1	23.2	112.98	1023	67.347	4256950	1737100	2849900	597450	556905					1592300	857040	964245	7383165	6726400	472120		1487450	2166350	42	AVFQANQENLPILK;DMTSEELDDILR;EQPLDEELKDAFQNAYLELGGLGER;ETWDDRWVNDVEDSYGQQWTYEQR;GVGIISEGNETVEDIAAR;IVEIPFNSTNK;LNIPVNQVNPR;MSINAEDVVVGDLVEVK;MTVAHMWFDNQIHEADTTENQSGVSFDK;NIAFFSTNCVEGTAR;NMVPQQALVIR;SPDFTNENPLETR;TSATWFALSR;VIMVTGDHPITAK;YQLSIHKNPNASEPK
P07356	P07356	4	4	4	Annexin A2	Anxa2	sp|P07356|ANXA2_MOUSE Annexin A2 OS=Mus musculus OX=10090 GN=Anxa2 PE=1 SV=2	19.2	38.676	339	45.947	3189150	2131850	2945250	1422200	1475850	2983850	1398250	456615		418330	1721115	563610	7.73487e+06	6493600	6.15877e+06	5.12303e+06	3399700	1004891	92	GDLENAFLNLVQCIQNKPLYFADR;GVDEVTIVNILTNR;SALSGHLETVILGLLK;SLYYYIQQDTK
Q9WU79	Q9WU79	16	16	16	Proline dehydrogenase 1, mitochondrial	Prodh	sp|Q9WU79|PROD_MOUSE Proline dehydrogenase 1, mitochondrial OS=Mus musculus OX=10090 GN=Prodh PE=1 SV=2	43.7	68.035	599	64.553	2557800	1699400	3744200	988320	1030095							705140	9.31597e+06		1.01497e+06	1232890		390400	53	AAEIGYEDPINPTYEATNAMYHR;AVRPPVPAVDFTNTQEAYR;CDNYMENLLQCIK;FFHQMAAEQGQAGR;FNVDKPFIFNTFQCYLK;HLVVPNVQTGQLEPLLSR;LCASPVLLAHHEQLFQVAR;LEVAVLQDSIAK;LMIDAEQSYFQPAISR;LTALGRPQFLLQFSDVLTR;MKEIGLHPADGQVCFGQLLGMCDQISFPLGQAGFPVYK;MTFYGHFVAGEDQESIRPLIR;PQFLLQFSDVLTR;QLLWQELR;TGSLFHHPA;YVPYGPVMEVLPYLSR
P03888	P03888	1	1	1	NADH-ubiquinone oxidoreductase chain 1	Mtnd1	sp|P03888|NU1M_MOUSE NADH-ubiquinone oxidoreductase chain 1 OS=Mus musculus OX=10090 GN=Mtnd1 PE=1 SV=3	6.3	36.059	318	7.507		2081400	3545850	2009050	1722350	1721845	969220				2008900	1078390	8375350	2680700	2239100	2271000			34	KGPNIVGPYGILQPFADAMK
P61924	P61924	4	4	4	Coatomer subunit zeta-1	Copz1	sp|P61924|COPZ1_MOUSE Coatomer subunit zeta-1 OS=Mus musculus OX=10090 GN=Copz1 PE=1 SV=1	48	20.198	177	34.878	3898765			119720						943710		480750	5758170	660130	340377			1320400	15	AILILDNDGDRLFAK;ALLENMEGLFLAVDEIVDGGVILESDPQQVVHR;MEALILEPSLYTVK;VALRGEDVPLTEQTVSQVLQSAK
P60766	P60766	4	4	4	Cell division control protein 42 homolog	Cdc42	sp|P60766|CDC42_MOUSE Cell division control protein 42 homolog OS=Mus musculus OX=10090 GN=Cdc42 PE=1 SV=2	36.1	21.258	191	50.998	2373700	1744250	2759500	1676200	827350	2707200					1234670		4576700	3298900	4313550	7819850	4.37677e+06		65	LRPLSYPQTDVFLVCFSVVSPSSFENVK;NVFDEAILAALEPPEPK;TPFLLVGTQIDLR;WVPEITHHCPK
Q91VI7	Q91VI7	7	7	7	Ribonuclease inhibitor	Rnh1	sp|Q91VI7|RINI_MOUSE Ribonuclease inhibitor OS=Mus musculus OX=10090 GN=Rnh1 PE=1 SV=1	30.5	49.816	456	109.24	2406750	4055000	1665110	890355	1063095					1372650		379655	2179100	2121000	769950				30	ELDLSNNCMGGPGVLQLLESLK;LGNAGIAALCPGLLLPSCK;LLCESLLEPGCQLESLWIK;LSLQNCGLTEAGCGILPGMLR;QPSCTLQQLVLYDIYWTNEVEEQLR;TCSLTAASCPYFCSVLTK;WTELLPLIQQYEVVR
Q9JKR6	Q9JKR6	15	15	15	Hypoxia up-regulated protein 1	Hyou1	sp|Q9JKR6|HYOU1_MOUSE Hypoxia up-regulated protein 1 OS=Mus musculus OX=10090 GN=Hyou1 PE=1 SV=1	26.4	111.18	999	201.79	4031300	1495900	3522900	833865	1042495	1198300						684677	1.05913e+07		2.05291e+06	6.01447e+06	183810		97	AANSLEAFIFETQDK;AHFNLDESGVLSLDRVESVFETLVEDSPEEESTLTK;DAVIYPILVEFTR;KTPVTVTLK;LIPEMDQVFTEVEMTTLEK;LSATSTWLEDEGFGATTVMLK;QADNPHVALYR;SLAEDFAEQPIKDAVITVPAFFNQAER;TLGGLEMELR;TVLSANADHMAQIEGLMDDVDFK;VAIVKPGVPMEIVLNK;VEFEELCADLFDR;VINDTWAWK;VLQLINDNTATALSYGVFR;YSHDFNFHINYGDLGFLGPEDLR
P80313	P80313	10	10	10	T-complex protein 1 subunit eta	Cct7	sp|P80313|TCPH_MOUSE T-complex protein 1 subunit eta OS=Mus musculus OX=10090 GN=Cct7 PE=1 SV=1	29.8	59.652	544	89.053	10732450	550685	224610	238935	288095	109244					180720	896283	1.90843e+06	4800250	2178285	2304695			36	HAQGGMWYGVDINNENIADNFQAFVWEPAMVR;IALLNVELELK;INALTAASEAACLIVSVDETIK;INALTAASEAACLIVSVDETIKNPR;LLDVVHPAAK;MMPTPVILLK;MVVDAVMMLDELLQLK;SQDAEVGDGTTSVTLLAAEFLK;TFSYAGFEMQPK;VHTVEDYQAIVDAEWNILYDKLEK
Q9D7G0;Q9CS42	Q9D7G0;Q9CS42	3;3	3;3	3;3	Ribose-phosphate pyrophosphokinase 1;Ribose-phosphate pyrophosphokinase 2	Prps1;Prps2	sp|Q9D7G0|PRPS1_MOUSE Ribose-phosphate pyrophosphokinase 1 OS=Mus musculus OX=10090 GN=Prps1 PE=1 SV=4;sp|Q9CS42|PRPS2_MOUSE Ribose-phosphate pyrophosphokinase 2 OS=Mus musculus OX=10090 GN=Prps2 PE=1 SV=4	16.7	34.834	318;318	20.094		2643850	1261330	2188950	752000	3329950						1579000	5.48697e+06	2754850	3652500				25	IQVIDISMILAEAIR;VAILVDDMADTCGTICHAADK;VYAILTHGIFSGPAISR
Q9D023	Q9D023	6	6	6	Mitochondrial pyruvate carrier 2	Mpc2	sp|Q9D023|MPC2_MOUSE Mitochondrial pyruvate carrier 2 OS=Mus musculus OX=10090 GN=Mpc2 PE=1 SV=1	54.3	14.286	127	19.393	5207350	1780100	3809500	1706250	1855950	2226100	928440	538450	272915		1781550	1846590	13486976	8995450	5.99357e+06	8.17633e+06	3365590	2.20179e+06	93	KLRPLYNHPAGPR;LMDKVELLLPK;LSTAQSTVLMATGFIWSR;TVFFWAPIMK;WGLVCAGLADMAR;WGLVCAGLADMARPAEK
O54749;O54750	O54749	6;1	6;1	6;1	Cytochrome P450 2J5	Cyp2j5	sp|O54749|CP2J5_MOUSE Cytochrome P450 2J5 OS=Mus musculus OX=10090 GN=Cyp2j5 PE=1 SV=1	17	57.783	501;501	41.323		1331300	3505350	1304750							2399750	693630	2.71579e+06	1723250	1232560				25	ESFLPFSMGK;EWATPEVFNPEHFLENGQFK;KYGNVFSLELGQSPVVVVSGLPLIK;LINAVSNIICSVTFGER;SELFIFFSALMQK;YGNVFSLELGQSPVVVVSGLPLIK
Q924Y0	Q924Y0	8	8	8	Gamma-butyrobetaine dioxygenase	Bbox1	sp|Q924Y0|BODG_MOUSE Gamma-butyrobetaine dioxygenase OS=Mus musculus OX=10090 GN=Bbox1 PE=1 SV=1	31.8	44.698	387	29.763	4410000	1146170	4709150	1367600	725515	1416860	1538400	1081670		882420	257185	1.20024e+06	15132700	4482050	2374250	1396350			50	AEAVDGAHLMQIFWHDGAESLYPAVWLR;HLEGAYADWDVVMSR;IGFLYLTFYGHTWQVQDK;KLLLEALDVNIR;LLLEALDVNIR;MNPGDVITFDNWR;VQPFYAALKEFVDLMNSK;VYITWPNDHYSEFEANWLK
Q9D0P0	Q9D0P0	1	1	1	Emopamil-binding protein-like	Ebpl	sp|Q9D0P0|EBPL_MOUSE Emopamil-binding protein-like OS=Mus musculus OX=10090 GN=Ebpl PE=2 SV=1	14.6	23.307	206	67.445	1317150	2389950	3672350	3387400	2127000	1345660	215320				241750	1.35062e+06	8.43027e+06	4377900					39	GEHWALGPEAGSSLLLCSALLAVGCALGLR
Q9D6M3;Q9DB41	Q9D6M3	9;1	9;1	9;1	Mitochondrial glutamate carrier 1	Slc25a22	sp|Q9D6M3|GHC1_MOUSE Mitochondrial glutamate carrier 1 OS=Mus musculus OX=10090 GN=Slc25a22 PE=1 SV=1	39	34.67	323;320	52.459		2599350	3769350	1928550	1208300	833130				1568750	1057850	368043	7.43503e+06	2320850	1.96141e+06	364270			65	DVPFSIVYFPLFANLNQLGR;DVPFSIVYFPLFANLNQLGRPSSEEK;GLGATLLR;GVNEDTYSGFLDCAR;HEGPSAFLK;LINGGIAGLIGVTCVFPIDLAK;NHGIAGLYK;SEGYFGMYR;SPFYVSFLAGCVAGSAAAVAVNPCDVVK
Q8VDQ1	Q8VDQ1	5	5	5	Prostaglandin reductase 2	Ptgr2	sp|Q8VDQ1|PTGR2_MOUSE Prostaglandin reductase 2 OS=Mus musculus OX=10090 GN=Ptgr2 PE=1 SV=2	32.8	38.015	351	88.698	3430850	2283300	2968300	1726050	1252250	769685					237040	241627	1.03304e+07	3557700	1759310		858830		53	DKFEPGILQLSQWFK;GDFVTSFYWPWQTK;GHISAGSNQTMVVSGAAGACGSLAGQIGHLLGCSR;GLENMGVAFQSMMTGGNVGK;VDPQLVDGHLSYFLGAIGMPGLTSLIGVQEK
Q9QXS1	Q9QXS1	7	6	6	Plectin	Plec	sp|Q9QXS1|PLEC_MOUSE Plectin OS=Mus musculus OX=10090 GN=Plec PE=1 SV=3	2.1	534.18	4691	27.58	2075500												11429000		1407700				9	ALVPAAELLDSGVISHELYQQLQR;GFFDPNTHENLTYLQLLER;GLVEDTLR;LGFHLPLEVAYQR;NLELHYQAFLR;QLLSPGTALILLEAQAASGFLLDPVR;YLYGTGAVAGVYLPGSR
O88962	O88962	8	8	8	7-alpha-hydroxycholest-4-en-3-one 12-alpha-hydroxylase	Cyp8b1	sp|O88962|CP8B1_MOUSE 7-alpha-hydroxycholest-4-en-3-one 12-alpha-hydroxylase OS=Mus musculus OX=10090 GN=Cyp8b1 PE=1 SV=1	25	57.706	500	16.013	4116600	1196660	2230280	804190							644380	1439800	2.81123e+06	7015700	3.64122e+06	3944350			48	FDFLFPR;GFVPWLGHSMAFR;GSSLGASSWCEDGLFHFCYR;HGDVFTVQLGGQYFTFVMDPLSFGPIIK;HLMGQGLEELNQAMLDSLSLVMLGPK;NMFEFLK;RFDFLFPR;VALFPYLSVHMDPDIHPEPTAFK
Q9JJI8	Q9JJI8	3	3	3	Large ribosomal subunit protein eL38	Rpl38	sp|Q9JJI8|RL38_MOUSE Large ribosomal subunit protein eL38 OS=Mus musculus OX=10090 GN=Rpl38 PE=1 SV=3	35.7	8.2038	70	10.438				1819000				2367200				1798000			5.47533e+06		3631200	4041450	21	IEEIKDFLLTAR;KIEEIKDFLLTAR;YLYTLVITDKEK
P00375	P00375	3	3	3	Dihydrofolate reductase	Dhfr	sp|P00375|DYR_MOUSE Dihydrofolate reductase OS=Mus musculus OX=10090 GN=Dhfr PE=1 SV=3	31	21.606	187	10.568	4198900	1822200	1655050	1708050	1124535						1827100		842980						17	IMQEFESDTFFPEIDLGK;LLPEYPGVLSEVQEEK;VDMVWIVGGSSVYQEAMNQPGHLR
O35678	O35678	5	5	5	Monoglyceride lipase	Mgll	sp|O35678|MGLL_MOUSE Monoglyceride lipase OS=Mus musculus OX=10090 GN=Mgll PE=1 SV=1	27.7	33.387	303	23.458	3523800	1672150	2943450	1861800	1606300	1039500					4180900	1.24917e+06	4323800	1844800	693400				12	ELPEVTNSVLHEVNSWVSHR;LLNFVLPNMTLGR;LTLPFLLLQGSADR;TPQNVPYQDLPHLVNADGQYLFCR;VCFGIQLLNAVAR
D3Z750	D3Z750	1	1	1	Maestro heat-like repeat-containing protein family member 2A	Mroh2a	sp|D3Z750|MRO2A_MOUSE Maestro heat-like repeat-containing protein family member 2A OS=Mus musculus OX=10090 GN=Mroh2a PE=1 SV=2	0.6	190.01	1679	2.268			3406600	822260															2	LLVLMSSPYK
P26150;O35469;P26149;Q61767;Q61694	P26150;O35469	7;4;3;2;1	7;4;3;2;1	7;4;3;2;1	3 beta-hydroxysteroid dehydrogenase/Delta 5-->4-isomerase type 3;3-beta-hydroxy-Delta(5)-steroid dehydrogenase;Steroid Delta-isomerase;3 beta-hydroxysteroid dehydrogenase/Delta 5-->4-isomerase type 6;3-beta-hydroxy-Delta(5)-steroid dehydrogenase;Steroid Delta-isomerase	Hsd3b3;Hsd3b6	sp|P26150|3BHS3_MOUSE 3 beta-hydroxysteroid dehydrogenase/Delta 5-->4-isomerase type 3 OS=Mus musculus OX=10090 GN=Hsd3b3 PE=1 SV=3;sp|O35469|3BHS6_MOUSE 3 beta-hydroxysteroid dehydrogenase/Delta 5-->4-isomerase type 6 OS=Mus musculus OX=10090 GN=Hsd3b6 PE	27.3	42.031	373;373;373;373;373	54.514	3574350	1940300	3767800	2117550	1397100	1453545	565440			1097400	3228945	1.77176e+06	1.28262e+07	7528050	6.07007e+06			1132000	85	DLGYEPLVSWEEAK;EQFFNLGTSIK;FSTANPVYVGNVAWAHILAAR;HLVTLTASTFTFSYK;IIQLLVQEK;PGWSCLVTGAGGFLGQR;VTVLEGDILDTQYLR
Q8VCA8	Q8VCA8	5	5	5	Secernin-2	Scrn2	sp|Q8VCA8|SCRN2_MOUSE Secernin-2 OS=Mus musculus OX=10090 GN=Scrn2 PE=1 SV=1	28.7	46.6	425	48.62	3031850	1881000	2726150	1445500	1031415	2418055	2286200				1545135	985470	3.18467e+06	2024350	1.67627e+06				46	AQGWWTGQGLFDFAEVFSLTQQPVR;GHQAALGLMEDEQEQAQQLR;GLLTGEQTPPAQGLGSLFQAFVEREEQAYA;SSTAQEAVHVIAGLLDR;SVFKPFIFEVGVSQSPQVLSPTFGAQDPVR
Q923D2	Q923D2	7	7	7	Flavin reductase (NADPH)	Blvrb	sp|Q923D2|BLVRB_MOUSE Flavin reductase (NADPH) OS=Mus musculus OX=10090 GN=Blvrb PE=1 SV=3	53.9	22.197	206	176.91	4604200	2001750	2767700	2370650	1127850	1739500	232570			1379830	1536750	4747300	31278900	19481500	3712300	3663700			222	LQDVTDDHIR;QAADVDKTVAGQEAVIVLLGTGNDLSPTTVMSEGTR;TGLTTLAQAVQAGYEVTVLVR;TVAGQEAVIVLLGTGNDLSPTTVMSEGTR;VVACTSAFLLWDPTK;VVACTSAFLLWDPTKVPPR;YVAVMPPHIGDQPLTGAYTVTLDGR
Q8R0F9	Q8R0F9	9	9	9	SEC14-like protein 4	Sec14l4	sp|Q8R0F9|S14L4_MOUSE SEC14-like protein 4 OS=Mus musculus OX=10090 GN=Sec14l4 PE=1 SV=1	31.5	46.053	403	43.248	2641100	1693600	2467250	1672100	2143900							1.77506e+06	7.38587e+06	9156600	5.79507e+06	1.02884e+07	3.11897e+06	2106985	60	ADDYFLLR;FDNTYSLLHTK;FRETLQDLLPTLPK;GSSHQVENEILFPGCVLR;HLWKPAVEVYQQFFAILEANYPETVK;INYGGEVPKR;LFPVAFNLVK;MVMVFDMEGLSLR;WQFASDGGDIGFGVFLK
P53026	P53026	5	5	5	Large ribosomal subunit protein uL1	Rpl10a	sp|P53026|RL10A_MOUSE Large ribosomal subunit protein uL1 OS=Mus musculus OX=10090 GN=Rpl10a PE=1 SV=3	28.1	24.916	217	38.135		3045600	2128900	1775000	1863750	1250120	2679200							11392000	5.30593e+06		1747735	1640400	19	AVDIPHMDIEALKK;FLETVELQISLK;KYDAFLASESLIK;MTDDELVYNIHLAVNFLVSLLK;YDAFLASESLIK
Q9CZW5	Q9CZW5	5	5	5	Mitochondrial import receptor subunit TOM70	Tomm70	sp|Q9CZW5|TOM70_MOUSE Mitochondrial import receptor subunit TOM70 OS=Mus musculus OX=10090 GN=Tomm70 PE=1 SV=2	16.9	67.589	611	76.043	4513400	1397200	2023100	1296750	1391350					2063100	2204400	1000465	6.67083e+06	4326900	2689900	2821900	2391400		30	ATFYLLIGSANAAKPDLDK;GLLQLQWK;ILLDLVEEAVADFDACIR;MAASKPIEAAMAAAAAPGSGNGVGGGGGTAGPGSGAGTLPR;SYFSSFTDDIISQPMLK
P52792	P52792	6	6	6	Hexokinase-4	Gck	sp|P52792|HXK4_MOUSE Hexokinase-4 OS=Mus musculus OX=10090 GN=Gck PE=1 SV=1	28.6	52.088	465	20.72	3011800	2100250	2579100	1610550	1325250							897955	3.8097e+06	1518100	2.02226e+06	2.51943e+06	1163900		26	GLKLETHQEASVK;HQMYSIPEDAMTGTAEMLFDYISECISDFLDKHQMK;KLPLGFTFSFPVR;QILNILSTLGLRPSVADCDIVR;RGDFEMDVVAMVNDTVATMISCYYEDR;STPEGSEVGDFLSLDLGGTNFR
Q9D1D4	Q9D1D4	4	4	4	Transmembrane emp24 domain-containing protein 10	Tmed10	sp|Q9D1D4|TMEDA_MOUSE Transmembrane emp24 domain-containing protein 10 OS=Mus musculus OX=10090 GN=Tmed10 PE=1 SV=1	22.8	24.911	219	18.527	5192500	1631750	1930900	1038950	1046450	1924650					2555700	687805	3.69116e+06	4637000	1616770	2981600			28	IPDQLVILDMK;ITDSAGHILYAK;NYEEIAKVEK;RLEDLSESIVNDFAYMK
Q9QZE5;Q9QXK3	Q9QZE5	8;1	8;1	8;1	Coatomer subunit gamma-1	Copg1	sp|Q9QZE5|COPG1_MOUSE Coatomer subunit gamma-1 OS=Mus musculus OX=10090 GN=Copg1 PE=1 SV=1	13.8	97.512	874;871	62.171	3576650	2646900	2812600	1962950	1966150	2859550	1435800	1036450	862075			1300050	5172200		2.62143e+06	3595400	2.57703e+06	2754350	80	AIVDCIISIIEENSESK;ETGLSHLCEFIEDCEFTVLATR;FGAQNEEMLPSILVLLK;ILYLINQGEHLGTTEATEAFFAMTK;NTHTLLLAGVFR;RAIVDCIISIIEENSESK;SIATLAITTLLK;SSEELPVDIILASVG
P97351	P97351	7	7	7	Small ribosomal subunit protein eS1	Rps3a	sp|P97351|RS3A_MOUSE Small ribosomal subunit protein eS1 OS=Mus musculus OX=10090 GN=Rps3a PE=1 SV=3	30.3	29.885	264	46.032	3047700	1577000				1761865				2096650		1638100	6238700	17697100	3962600	7.10267e+06	1005000	3054950	31	ACQSIYPLHDVFVR;EVQTNDLKEVVNK;KVVDPFSKK;LMELHGEGGSSGK;NCLTNFHGMDLTR;VFEVSLADLQNDEVAFR;VFEVSLADLQNDEVAFRK
Q8R0N6	Q8R0N6	9	9	9	Hydroxyacid-oxoacid transhydrogenase, mitochondrial	Adhfe1	sp|Q8R0N6|HOT_MOUSE Hydroxyacid-oxoacid transhydrogenase, mitochondrial OS=Mus musculus OX=10090 GN=Adhfe1 PE=1 SV=2	43.7	49.937	465	63.394		2033050	3675450	2160250	646850						5817600	1.81013e+06	1.03955e+07	4385450	5514100	2275800	969520		59	AANLYASSPHSEFLDYVNAPIGK;AKEYNVDHPLVPHGLSVVLTSPAVFTFTAQMFPER;EYNVDHPLVPHGLSVVLTSPAVFTFTAQMFPER;GKPVTVPLKPLIAVPTTSGTGSETTGVAIFDYEHLK;IQDAGLVLADALR;MHLASAFAGIGFGNAGVHLCHGMSYPISGLVK;NLSQLPPVQIVMDSLSK;SPCPSNPIQRPAYQGSNPISDIWAVHALQIVAK;TADYAFEMAVSNIR
Q80Y14	Q80Y14	2	2	2	Glutaredoxin-related protein 5, mitochondrial	Glrx5	sp|Q80Y14|GLRX5_MOUSE Glutaredoxin-related protein 5, mitochondrial OS=Mus musculus OX=10090 GN=Glrx5 PE=1 SV=2	21.7	16.292	152	47.354	3517400	743850										1474050	9.59943e+06	5556350	3096100				31	DYAAYNVLDDPELR;GTPEQPQCGFSNAVVQILR
P70195	P70195	5	5	5	Proteasome subunit beta type-7	Psmb7	sp|P70195|PSB7_MOUSE Proteasome subunit beta type-7 OS=Mus musculus OX=10090 GN=Psmb7 PE=1 SV=1	42.6	29.891	277	51.481	2525700	1818150	2305450	2746950	1259500						2044600	790097	2090590						23	IHFISPNIYCCGAGTAADTDMTTQLISSNLELHSLTTGR;KLVSEAIAAGIFNDLGSGSNIDLCVISK;LVSEAIAAGIFNDLGSGSNIDLCVISK;VTPLEIEVLEETVQTMDTS;YQGYIGAALVLGGVDVTGPHLYSIYPHGSTDK
P18572	P18572	3	3	3	Basigin	Bsg	sp|P18572|BASI_MOUSE Basigin OS=Mus musculus OX=10090 GN=Bsg PE=1 SV=2	10.3	42.444	389	36.083	3635600	596390	2173800								274095	1.06032e+06	9.48787e+06	4295050	2.56262e+06	7202350			36	SDASYPPITDWFWFK;SEINVEGPPR;SGEYSCIFLPEPVGR
Q9R1P1	Q9R1P1	6	6	6	Proteasome subunit beta type-3	Psmb3	sp|Q9R1P1|PSB3_MOUSE Proteasome subunit beta type-3 OS=Mus musculus OX=10090 GN=Psmb3 PE=1 SV=1	45.4	22.965	205	34.737	1995900	2164400	3898500	2320250	1386085	2518200	2130600	689270				1.33295e+06	7.08761e+06		2.82167e+06	7923800			63	DAVSGMGVIVHVIEKDK;FGIQAQMVTTDFQK;FGPYYTEPVIAGLDPK;LYIGLAGLATDVQTVAQR;NCVAIAADRR;QIKPYTLMSMVANLLYEK
O35386	O35386	5	5	5	Phytanoyl-CoA dioxygenase, peroxisomal	Phyh	sp|O35386|PAHX_MOUSE Phytanoyl-CoA dioxygenase, peroxisomal OS=Mus musculus OX=10090 GN=Phyh PE=1 SV=1	28.4	38.607	338	16.68	2138250											1489300	1530200		2342600				12	IQDFQEDEELFR;NLVSDDDIQR;PSAPTIVAQPVSGLASPASFQPEQFQYTLDNNVLTLEQR;YCLLPEILK;YVECFTGPNIMALHGMLINKPPDVGK
Q9D6J5	Q9D6J5	1	1	1	NADH dehydrogenase [ubiquinone] 1 beta subcomplex subunit 8, mitochondrial	Ndufb8	sp|Q9D6J5|NDUB8_MOUSE NADH dehydrogenase [ubiquinone] 1 beta subcomplex subunit 8, mitochondrial OS=Mus musculus OX=10090 GN=Ndufb8 PE=1 SV=1	8.6	21.876	186	6.241	6445550	1181100	1759550	1327170	957440	1160905						351910	5804800	3611200	1.79987e+06	2.72437e+06			10	MNWGEPIHWDLDMYIR
A4Q9F6	A4Q9F6	1	1	1	Tubulin polyglutamylase TTLL13	Ttll13	sp|A4Q9F6|TTL13_MOUSE Tubulin polyglutamylase TTLL13 OS=Mus musculus OX=10090 GN=Ttll13 PE=1 SV=1	1.5	93.462	804	-2	3432750	845760											842810						1	DLLARNLNRMQK
P62196	P62196	5	5	5	26S proteasome regulatory subunit 8	Psmc5	sp|P62196|PRS8_MOUSE 26S proteasome regulatory subunit 8 OS=Mus musculus OX=10090 GN=Psmc5 PE=1 SV=1	20.2	45.626	406	25.667	7331750	1089100	2405950	882280	851985	1255800	1180600					1457850	17001200	7811650	5.02697e+06				35	AVAHHTDCTFIR;EHAPSIIFMDEIDSIGSSR;IDILDSALLRPGR;ILPNKVDPLVSLMMVEK;LLREELQLLQEQGSYVGEVVR
Q8CHQ9	Q8CHQ9	4	4	4	N-acetyltransferase family 8 member 2	Nat8f2	sp|Q8CHQ9|NT8F2_MOUSE N-acetyltransferase family 8 member 2 OS=Mus musculus OX=10090 GN=Nat8f2 PE=1 SV=1	35.3	26.424	238	12.41		1764400	2521400								2364000	469270	1263500						5	DQGYSDVVLETGSVQHSAQALYQAMGFQK;SLQADLADITK;SYLNAHGSFWVAESGDQVVGMVGAQPVKDPPLGK;VLELFSSGMK
Q9Z0X1	Q9Z0X1	20	20	20	Apoptosis-inducing factor 1, mitochondrial	Aifm1	sp|Q9Z0X1|AIFM1_MOUSE Apoptosis-inducing factor 1, mitochondrial OS=Mus musculus OX=10090 GN=Aifm1 PE=1 SV=1	47.1	66.765	612	233.73	4048200	2376750	2406000	2519300	1825950	1539150	321790					2897000	1.79564e+07		11994900	8342900	3.34445e+06	3.41507e+06	199	AIASATEGGSVPQIR;APSHVPFLLIGGGTAAFAAAR;DKVVVGIVLWNVFNR;ELWFSDDPNVTK;ILPQYLSNWTMEK;KIIKDGEQHEDLNEVAK;KSQASGIEVIQLFPEK;KVETDHIVTAVGLEPNVELAK;KVVHLDVR;LNDGSQITFEK;MDNSVLVLIVGLSTIGAGAYAYK;RAIASATEGGSVPQIR;SITVIGGGFLGSELACALGR;SIYFQPPSFYVSAQDLPNIENGGVAVLTGK;SNIWVAGDAACFYDIK;SQASGIEVIQLFPEK;TGGLEIDSDFGGFR;VLIVSEDPELPYMRPPLSK;VMPNAIVQSVGVSGGR;VVHLDVR
Q9R1S7	Q9R1S7	3	3	3	ATP-binding cassette sub-family C member 6	Abcc6	sp|Q9R1S7|MRP6_MOUSE ATP-binding cassette sub-family C member 6 OS=Mus musculus OX=10090 GN=Abcc6 PE=1 SV=3	3.5	164.86	1498	5.5265	2149600																		1	AAIYLLDDPLAALDAHVSQQVFK;ITIIPQDPVLFPGSLR;SSLLSALLGELLK
P10630	P10630	10	4	4	Eukaryotic initiation factor 4A-II	Eif4a2	sp|P10630|IF4A2_MOUSE Eukaryotic initiation factor 4A-II OS=Mus musculus OX=10090 GN=Eif4a2 PE=1 SV=2	20.4	46.402	407	67.777		1839100		553050	988325	4219300	3157800				395530	2079680	9.35447e+06	3974300	4697300				28	GFKDQIYEIFQK;GIDVQQVSLVINYDLPTNR;GIYAYGFEKPSAIQQR;GYDVIAQAQSGTGK;ILRDIETFYNTTVEEMPMNVADLI;KVDWLTEK;LDTLCDLYETLTITQAVIFLNTR;LNTSIQVVLLSATMPTDVLEVTKK;MFVLDEADEMLSR;VLITTDLLAR
Q07076	Q07076	5	5	5	Annexin A7	Anxa7	sp|Q07076|ANXA7_MOUSE Annexin A7 OS=Mus musculus OX=10090 GN=Anxa7 PE=1 SV=2	17.9	49.925	463	80.695			1879550	2447400								1042065	9102200	4200500	2415300		1154700		22	GFGTDEQAIVDVVSNR;LGTDESCFNMILATR;SELSGNMEELILALFMPSTYYDAWSLR;TILQCALNRPAFFAER;VLIEILCTR
Q60930	Q60930	3	3	3	Voltage-dependent anion-selective channel protein 2	Vdac2	sp|Q60930|VDAC2_MOUSE Voltage-dependent anion-selective channel protein 2 OS=Mus musculus OX=10090 GN=Vdac2 PE=1 SV=2	12.9	31.732	295	11.562	3753000	576840																	5	GFGFGLVK;LTLSALVDGK;VNNSSLIGVGYTQTLRPGVK
Q9DBL7	Q9DBL7	8	8	8	Bifunctional coenzyme A synthase;Phosphopantetheine adenylyltransferase;Dephospho-CoA kinase	Coasy	sp|Q9DBL7|COASY_MOUSE Bifunctional coenzyme A synthase OS=Mus musculus OX=10090 GN=Coasy PE=1 SV=2	33.4	62.022	563	117.95	3440550	3274250	4921900	1748900	1659050	1429095	688010		161360			2.23527e+06	1.30376e+07		6001700	3.8528e+06	2.63777e+06	1.33035e+06	113	AYAPGGPAYQPVVEAFGTDILHK;ILGNLLQPPNERPELPSGLYVLGLTGISGSGK;ILTDIVWPVIAK;LLPELLQPYAER;LQSQMSGQQLVEQSNVVLSTLWESHVTQSQVEK;SGLLVLTTPLATLAAR;TLCVIDAAMLLEAGWQSMVHEVWTVVIPETEAVRR;VLLSVACVLAQEQLVVGVADKDLLK
P62267	P62267	5	5	5	Small ribosomal subunit protein uS12	Rps23	sp|P62267|RS23_MOUSE Small ribosomal subunit protein uS12 OS=Mus musculus OX=10090 GN=Rps23 PE=1 SV=3	35.7	15.807	143	15.075	1504100	2008700	4354650	1452450	2167800	2525300	3671050	822795	994695	880620	1151265	1.88654e+06	4292210	18589100	9.71697e+06	16060400	4530400	2586070	77	GHAVGDIPGVR;ITAFVPNDGCLNFIEENDEVLVAGFGR;KGHAVGDIPGVR;KITAFVPNDGCLNFIEENDEVLVAGFGR;VANVSLLALYK
Q60817;P70670	Q60817;P70670	3;3	3;3	3;3	Nascent polypeptide-associated complex subunit alpha;Nascent polypeptide-associated complex subunit alpha, muscle-specific form	Naca	sp|Q60817|NACA_MOUSE Nascent polypeptide-associated complex subunit alpha OS=Mus musculus OX=10090 GN=Naca PE=1 SV=1;sp|P70670|NACAM_MOUSE Nascent polypeptide-associated complex subunit alpha, muscle-specific form OS=Mus musculus OX=10090 GN=Naca PE=1 SV=2	14.4	23.384	215;2187	22.362	6244050	1073650	2652550	1012100		1551325	2765650	874970	1180950			1989750	1.0332e+07	11096750	7.31122e+06		3.27703e+06	7251150	38	ALKNNSNDIVNAIMELTM;NILFVITKPDVYK;NNSNDIVNAIMELTM
P46735	P46735	4	4	4	Unconventional myosin-Ib	Myo1b	sp|P46735|MYO1B_MOUSE Unconventional myosin-Ib OS=Mus musculus OX=10090 GN=Myo1b PE=1 SV=3	7	128.56	1107	10.521	2170500																		8	LNQVCATHQHFESR;NFHVFYQLLSGASEELLYK;SGVEVLFNELEIPVEEHSFGR;YMDIEFDFKGDPLGGVISNYLLEK
Q9D6S7	Q9D6S7	1	1	1	Ribosome-recycling factor, mitochondrial	Mrrf	sp|Q9D6S7|RRFM_MOUSE Ribosome-recycling factor, mitochondrial OS=Mus musculus OX=10090 GN=Mrrf PE=1 SV=1	11.1	29.05	262	4.6621	2180850									354420									5	ALVEDIISLEEVDEDMKSVVEALKDNFNK
P35486	P35486	9	9	9	Pyruvate dehydrogenase E1 component subunit alpha, somatic form, mitochondrial	Pdha1	sp|P35486|ODPA_MOUSE Pyruvate dehydrogenase E1 component subunit alpha, somatic form, mitochondrial OS=Mus musculus OX=10090 GN=Pdha1 PE=1 SV=1	29.5	43.231	390	59.181	4878550			884270	761540				2207500			1840700	10218150	12994800	4.72827e+06		4327700	2951300	22	GDFIPGLR;GDFIPGLRVDGMDILCVR;GFCHLCDGQEACCVGLEAGINPTDHLITAYR;LEEGPPVTTVLTR;MVNSNLASVEELKEIDVEVR;NFYGGNGIVGAQVPLGAGIALACK;RGDFIPGLR;SDPIMLLK;VDGMDILCVR
Q8BTY1	Q8BTY1	5	5	5	Kynurenine--oxoglutarate transaminase 1	Kyat1	sp|Q8BTY1|KAT1_MOUSE Kynurenine--oxoglutarate transaminase 1 OS=Mus musculus OX=10090 GN=Kyat1 PE=1 SV=1	23.1	47.563	424	47.272		1524650	4994100	1713700	1348750	1387175					319590	1.15534e+06	1.22085e+07	4596350	2.24517e+06	1818900			40	DHMIQSLQSVGLKPLIPQGSYFLIADISDFK;EQQHFGQPSSYFLQLPQAMGLNR;GQLGSSNDWQLDPTELASK;ILVLNTPNNPLGK;VGWVMGPDNIMK
P84091	P84091	8	8	8	AP-2 complex subunit mu	Ap2m1	sp|P84091|AP2M1_MOUSE AP-2 complex subunit mu OS=Mus musculus OX=10090 GN=Ap2m1 PE=1 SV=1	32.4	49.654	435	54.724	3891500	2373350	2461750	1609150	1652700	1178300					340400	333510	4119800	1921850	1125045				45	IPTPLNTSGVQVICMK;MIGGLFIYNHKGEVLISR;NELFLDVLESVNLLMSPQGQVLSAHVSGR;NNFVLIYELLDEILDFGYPQNSETGALK;QNVNAAMVFEFLYK;RNELFLDVLESVNLLMSPQGQVLSAHVSGR;SISFIPPDGEFELMR;WARPPISMNFEVPFAPSGLK
A2ADY9	A2ADY9	3	3	3	Protein DDI1 homolog 2	Ddi2	sp|A2ADY9|DDI2_MOUSE Protein DDI1 homolog 2 OS=Mus musculus OX=10090 GN=Ddi2 PE=1 SV=1	11.8	44.59	399	7.5073	2195900										246395	478300	574175						8	DMLLANPHELSLLK;EDIRPEEIADQELAEAIQK;LFSADPFDLEAQAK
P01027;CON__Q2UVX4	P01027	18;2	18;2	18;2	Complement C3;Complement C3 beta chain;C3-beta-c;Complement C3 alpha chain;C3a anaphylatoxin;Acylation stimulating protein;Complement C3b alpha chain;Complement C3c alpha chain fragment 1;Complement C3dg fragment;Complement C3g fragment;Complement C3d fragment;Complement C3f fragment;Complement C3c alpha chain fragment 2	C3	sp|P01027|CO3_MOUSE Complement C3 OS=Mus musculus OX=10090 GN=C3 PE=1 SV=3	17.3	186.48	1663;1662	60.109	2147600	1951100	3809500	1263590	1818300	1015285	4469900		1123200	3083600	1962650	3.00193e+06	9869100	10112100	3455200	16466700	2.17063e+06	3187300	77	DHVLGLAR;DILSSNNQHGILPLSWNIPELVNMGQWK;EYVLPSFEVR;FFKPAMPFDLMVFVTNPDGSPASK;GTLSVVAVYHAK;IFTVDNNLLPVGK;NRWEEPDQQLYNVEATSYALLALLLLK;NTLIIYLEK;QVREPGQDLVVLSLPITPEFIPSFR;SGIPIVTSPYQIHFTK;SSVAVPYVIVPLK;TIYTPGSTVLYR;TVLTGASGHLR;TVVILIETPDGIPVKR;VFSLAANLIAIDSHVLCGAVK;VMQDFFIDLR;YLMWGLSSDLWGEKPNTSYIIGK;YYTYLVMNK
Q91YT0	Q91YT0	10	10	10	NADH dehydrogenase [ubiquinone] flavoprotein 1, mitochondrial	Ndufv1	sp|Q91YT0|NDUV1_MOUSE NADH dehydrogenase [ubiquinone] flavoprotein 1, mitochondrial OS=Mus musculus OX=10090 GN=Ndufv1 PE=1 SV=1	38.1	50.834	464	78.158	3467650	2777400	2350845	2093800	1259490	1297540					642940	1.02639e+06	1.84938e+07	7091100	3.73345e+06	1362400	1065570		62	GAGAYICGEETALIESIEGK;GDARPAEIDSLWEISK;GEFYNEASNLQVAIR;GGTWFAGFGR;GPDWILGEMK;HAGGVTGGWDNLLAVIPGGSSTPLIPK;HFRPELEDR;LKPPFPADVGVFGCPTTVANVETVAVSPTICR;NACGSDYDFDVFVVR;QIEGHTICALGDGAAWPVQGLIR
Q8R0F8	Q8R0F8	4	4	4	Acylpyruvase FAHD1, mitochondrial	Fahd1	sp|Q8R0F8|FAHD1_MOUSE Acylpyruvase FAHD1, mitochondrial OS=Mus musculus OX=10090 GN=Fahd1 PE=1 SV=2	34.4	25.172	227	111.63	1170300	2346100	4913200	1476400	1163750							913690	5.66543e+06	3152150	1.65442e+06	2884100	1.2855e+06	2013500	56	IITLEEGDLILTGTPK;SFTSSCPVSAFVPK;STVLSEPVLFLKPSTAYAPEGSPVLMPAYCR;TSSMIFSIPYIISYVSK
P62334	P62334	4	4	4	26S proteasome regulatory subunit 10B	Psmc6	sp|P62334|PRS10_MOUSE 26S proteasome regulatory subunit 10B OS=Mus musculus OX=10090 GN=Psmc6 PE=1 SV=1	16.5	44.172	389	41.607	4153100	1732200	3085850	1523450	1170130	1657820				941185	950915	935710	6.64491e+06	5222100	2806000				49	ALQSVGQIVGEVLK;DHQPCIIFMDEIDAIGGR;EVIELPLTNPELFQR;TLMELLNQMDGFDTLHR
O35728	O35728	23	23	19	Cytochrome P450 4A14	Cyp4a14	sp|O35728|CP4AE_MOUSE Cytochrome P450 4A14 OS=Mus musculus OX=10090 GN=Cyp4a14 PE=1 SV=1	61.5	58.719	507	200.94	6202750	4016100	5662150	1284900	776475	76043.5	1572975	386730	51670.5	6259450	6668300	1.66667e+07	1.53911e+08	104250500	3.40753e+07	7117800	487817	1007520	449	AEVDTFMFEGHDTTASGISWIFYALATHPEHQQR;AVEDLNNLTFFR;CREEVQSILGDGTSVTWDHLGQMPYTTMCIK;DKELQQILIWVEK;EEVQSILGDGTSVTWDHLGQMPYTTMCIK;ELQQILIWVEK;ELSSPVTFPDGR;FAPDSSHHSHAYLPFSGGSR;FELLPDPTR;FELLPDPTRIPVPIAR;GFFLFSPTR;HLDFLDILLFAR;IMADSVNIMLDKWEK;KSQLQNEEELQK;LDGQDHPLEIFHCVSLMTLDTVMK;LSHHACQIAHEHTDGVIK;LYPPVISVSR;MLTPAFHYDILKPYVK;NGIHLCLK;TLQHFPCMPSHWLWGHHLK;VAVALTLLR;VLLYDPDYVK;YNIIYNMSSDGR
Q9CXZ1	Q9CXZ1	2	2	2	NADH dehydrogenase [ubiquinone] iron-sulfur protein 4, mitochondrial	Ndufs4	sp|Q9CXZ1|NDUS4_MOUSE NADH dehydrogenase [ubiquinone] iron-sulfur protein 4, mitochondrial OS=Mus musculus OX=10090 GN=Ndufs4 PE=1 SV=3	15.4	19.784	175	44.435	5359400	1802800	2008600	913570	1062300					363770	114830		5.13079e+06	761185					16	ERWENPLMGWASTADPLSNMVLTFSAK;WENPLMGWASTADPLSNMVLTFSAK
Q9D6J6	Q9D6J6	5	5	5	NADH dehydrogenase [ubiquinone] flavoprotein 2, mitochondrial	Ndufv2	sp|Q9D6J6|NDUV2_MOUSE NADH dehydrogenase [ubiquinone] flavoprotein 2, mitochondrial OS=Mus musculus OX=10090 GN=Ndufv2 PE=1 SV=2	32.7	27.285	248	52.817	4706650	1539000	2560900	823570	1624900	2122470					1813000	1.28393e+06	8328900	6263550	3796700	3356850	2216300	2206200	53	DIEEIIDELK;DSDSILETLQR;FCCEPAGGLTSLTEPPKGPGFGVQAGL;NYPEGHQAAAVLPVLDLAQR;VYEVATFYTMYNR
Q9D172	Q9D172	8	8	8	Glutamine amidotransferase-like class 1 domain-containing protein 3, mitochondrial	Gatd3	sp|Q9D172|GAL3A_MOUSE Glutamine amidotransferase-like class 1 domain-containing protein 3, mitochondrial OS=Mus musculus OX=10090 GN=Gatd3 PE=1 SV=1	52.3	28.09	266	116.61	3615550	1898850		1795300	1728000	2130000				4889500	1621150	5.34727e+06	66990500	39983000	1.80446e+07				68	GGAEVQIFAPDVPQMHVIDHTK;GKITSLAQLNAANHDAAIFPGGFGAAK;ITSLAQLNAANHDAAIFPGGFGAAK;KPIGLCCIAPVLAAK;NLSTFAVDGKDCK;VALVLSGCGVYDGTEIHEASAILVHLSR;VLKEFHGAK;VVTTPAFMCETALHHIHDGIGAMVK
Q9CXF0	Q9CXF0	11	11	11	Kynureninase	Kynu	sp|Q9CXF0|KYNU_MOUSE Kynureninase OS=Mus musculus OX=10090 GN=Kynu PE=1 SV=3	41.6	52.325	464	34.892	2767000	1740450	4053800	3178800	1645100	1526520	1984550	1005805			541170	1.46143e+06	4.47257e+06	4648900	3.42497e+06	2.10061e+06	4017200		67	GCFVGFDLAHAVGNVELR;GCQLTLTFSIPK;HAHTVKPALVGWFGHDLSTR;ISNPPILLVCSLHASLEVFQQATMTALR;LHDWGVDFACWCSYK;MEPSPLELPVDAVR;MRDLPSIDLSLVSEDDDAIYFLGNSLGLQPK;RPWIVGDESIVSLMK;SILLTGYLEYMLK;TYLEEELDKWAK;VAPVPLYNSFHDVYK
P59325	P59325	4	4	4	Eukaryotic translation initiation factor 5	Eif5	sp|P59325|IF5_MOUSE Eukaryotic translation initiation factor 5 OS=Mus musculus OX=10090 GN=Eif5 PE=1 SV=1	12.6	48.968	429	12.926		1456400	3028200										13820500	2274500	3804900	5.06637e+06	3.36237e+06	3482000	7	AMGPLVLTEVLFDEK;RMDEISDHAK;VNILFDFVK;YLLHGLECVVAMHQAQLISK
Q9EQ06	Q9EQ06	9	8	8	Estradiol 17-beta-dehydrogenase 11	Hsd17b11	sp|Q9EQ06|DHB11_MOUSE Estradiol 17-beta-dehydrogenase 11 OS=Mus musculus OX=10090 GN=Hsd17b11 PE=1 SV=1	49	32.88	298	50.083	3036650	2433200	6172550	1084720	1584000	1304035			130940			2.68717e+06	26168100		3856980	7.30363e+06	2.05789e+06	1871400	78	ALTDELAALGR;KLGAQAHPFVVDCSQR;LVLWDINK;NNHGHIVTVASAAGHTVVPFLLAYCSSK;NPSTNLGPTLEPEEVVEHLMHGILTEK;QMIFVPSSIALLTVLER;SVAGEIVLITGAGHGIGR;TFEVNVLAHFWTTK;TSCLCPNFINTGFIK
P60060	P60060	1	1	1	Protein transport protein Sec61 subunit gamma	Sec61g	sp|P60060|SC61G_MOUSE Protein transport protein Sec61 subunit gamma OS=Mus musculus OX=10090 GN=Sec61g PE=3 SV=1	17.6	7.7412	68	14.806	9301250	930165	1395510	763280	464955	655005				1528820	743340	339060	6.0539e+06	1486650	873493				26	MDQVMQFVEPSR
P97494	P97494	15	15	15	Glutamate--cysteine ligase catalytic subunit	Gclc	sp|P97494|GSH1_MOUSE Glutamate--cysteine ligase catalytic subunit OS=Mus musculus OX=10090 GN=Gclc PE=1 SV=4	35.3	72.571	637	105.04	4817000	1608600	3157150	1508950	1390600	1041165				551085	320675	1.83728e+06	14009600	24598500	2985300	3.02183e+06	1380795	1.35049e+06	101	DAVLQGMFYFR;DPLTLFEEK;EATSVLGEHQALCTITSFPR;EGVFPGLIPILNSYLENMEVDVDTR;GLLSQGSPLSWEETQR;KVQLLLNGGDVLETLQEK;LDFLIPLSK;SLFFPDEAINK;VVINVPIFK;WGDEVEYMLVSFDHENR;WGDEVEYMLVSFDHENRK;WGVISASVDDR;YDSIDSYLSK;YLYDQLATICPIVMALSAASPFYR;YNDIDLTIDKEIYEQLLEEGIDHLLAQHVAHLFIR
Q8CDN6	Q8CDN6	4	4	4	Thioredoxin-like protein 1	Txnl1	sp|Q8CDN6|TXNL1_MOUSE Thioredoxin-like protein 1 OS=Mus musculus OX=10090 GN=Txnl1 PE=1 SV=3	26.6	32.237	289	27.715	3385400		3530400	1396650	1398200	1596875						1.13019e+06	1453100	2803200					15	GYMDLMPFINK;ISYFTFIGTPVQATNMNDFKR;SEPTQALELTEDDIKEDGIVPLR;VGVKPVGSDPDFQPELSGAGSR
Q9DCS9	Q9DCS9	5	5	5	NADH dehydrogenase [ubiquinone] 1 beta subcomplex subunit 10	Ndufb10	sp|Q9DCS9|NDUBA_MOUSE NADH dehydrogenase [ubiquinone] 1 beta subcomplex subunit 10 OS=Mus musculus OX=10090 GN=Ndufb10 PE=1 SV=3	33.5	21.024	176	19.273	6040750	1710200	2334100	938845	1327450	1231435						775230	1.09023e+07		2.19367e+06	4.50067e+06		3402900	43	AYDLVVDWPVTLVR;DFKVDQEIMNIIQER;TPAPSPQTSLPNPITYLTK;VDQEIMNIIQER;YLDLGAYYSAR
O55222	O55222	5	5	5	Integrin-linked protein kinase	Ilk	sp|O55222|ILK_MOUSE Integrin-linked protein kinase OS=Mus musculus OX=10090 GN=Ilk PE=1 SV=2	15	51.373	452	10.594	2266500											795660	4803315	1953800	1124050	2.78227e+06	1.01017e+06	1152400	21	EVPFADLSNMEIGMK;FDMIVPILEK;GDDTPLHLAASHGHR;GMAFLHTLEPLIPR;MYAPAWVAPEALQK
Q9CWS0	Q9CWS0	8	8	8	N(G),N(G)-dimethylarginine dimethylaminohydrolase 1	Ddah1	sp|Q9CWS0|DDAH1_MOUSE N(G),N(G)-dimethylarginine dimethylaminohydrolase 1 OS=Mus musculus OX=10090 GN=Ddah1 PE=1 SV=3	49.8	31.381	285	36.004	3890000	2153700	2537600	1299800	1490600						1445300	966165	10813000	1834800	1073485				33	GAEILADTFKDYAVSTVPVADSLHLK;IMQQMSDHR;LKDHLLIPVSNSEMEKVDGLLTCCSVFINK;LQLNIVEMKDENATLDGGDVLFTGR;LTVPDDMAANCIYLNIPSK;QHELYVGVLGSK;SFCSMAGPNLIAIGSSESAQK;VDGLLTCCSVFINK
Q9R112	Q9R112	4	4	4	Sulfide:quinone oxidoreductase, mitochondrial	Sqor	sp|Q9R112|SQOR_MOUSE Sulfide:quinone oxidoreductase, mitochondrial OS=Mus musculus OX=10090 GN=Sqor PE=1 SV=3	19.1	50.282	450	17.377		1720600	3319200	1328800	890920	1461380	4986650					1155800	11562990		1393450				14	ANIIFNTALGTIFGVK;EGNALFTFPNTPVK;LGTQQAGPLQLHTGACCTAKNHYEVLVLGGGAGGITMATR;STLSVIPSGVQWIQDR
Q8CFX1	Q8CFX1	12	12	12	GDH/6PGL endoplasmic bifunctional protein;Hexose-6-phosphate dehydrogenase;6-phosphogluconolactonase	H6pd	sp|Q8CFX1|G6PE_MOUSE GDH/6PGL endoplasmic bifunctional protein OS=Mus musculus OX=10090 GN=H6pd PE=1 SV=2	30.2	88.927	789	112.09	3163600	1630500	4456450	2222350	1572400	673700				323475	1738440	2.02632e+06	15005900	10993050	4.60793e+06	2121600			93	CLPQQIIFYIGHGELGHPAILVSR;CVPLSDPDSNFQGLQAHLLQHVR;ELQKPDGFQSLTPTFAGVLVHIDNLR;EQDAYSTLLSHIFHCR;IFYFSVPPFAYADIAR;KYLWQGLFQLYLDEAGK;NINSSCRPHPGAWLR;QSPLITAWPEELISK;SSAILGQYQAYSGQVR;TVEDYQTLNKDIETQVQQDGLWEAGR;VVFEKPFGHDHLSAQQLASELGSFFQEEEMYR;WEGVPFILMSGK
Q5U5V2	Q5U5V2	6	6	6	Hydroxylysine kinase	Hykk	sp|Q5U5V2|HYKK_MOUSE Hydroxylysine kinase OS=Mus musculus OX=10090 GN=Hykk PE=1 SV=2	29.5	42.356	376	38.182	4217400	1903800	2065200	975430								1098535	9943200	3261550	1.58681e+06		1541665	1671300	13	ALEEFHHPK;ENFIWNLK;IQPLPSYEDQNFR;ISNTESSQTPELIEMQNHVIMFLR;MLTYLPGRPIAEVAISHQQLYEIGR;SSGAGWQSQASAKPVFTEAQASALVESVFGFK
Q64464	Q64464	9	9	9	Cytochrome P450 3A13	Cyp3a13	sp|Q64464|CP3AD_MOUSE Cytochrome P450 3A13 OS=Mus musculus OX=10090 GN=Cyp3a13 PE=1 SV=1	23.9	57.492	503	56.772	3290455	2022500	3400550	1458800	1288275					618360	2928465	1.73087e+06	25670000	6672750	4.54016e+06	2.48737e+06	1.41187e+06	290960	114	DVISFFTTSVER;KNQDSINPYMYLPFGSGPR;LGIPGPKPLPFLGTILAYQK;LKEMFPIINQFTDVLVR;NQDSINPYMYLPFGSGPR;QGLLQPENPLLLK;QPVLAITDPDIIK;TDVEINGLFIPK;VDFLQLMINSQNYK
Q02819	Q02819	4	4	4	Nucleobindin-1	Nucb1	sp|Q02819|NUCB1_MOUSE Nucleobindin-1 OS=Mus musculus OX=10090 GN=Nucb1 PE=1 SV=2	11.3	53.408	459	33.277	6380250	1438150	2046700	639920	990200					607320	1719445	1047810	3935960	4081950	2054100				27	DLELLIQTATR;ELQQAVLQMEQR;LVTLEEFLASTQR;YLQEVINVLETDGHFR
Q91W43	Q91W43	12	12	12	Glycine dehydrogenase (decarboxylating), mitochondrial	Gldc	sp|Q91W43|GCSP_MOUSE Glycine dehydrogenase (decarboxylating), mitochondrial OS=Mus musculus OX=10090 GN=Gldc PE=1 SV=1	22.4	113.27	1025	103.81	2795200	2845600	2823700	1736700	1330600					2901800	3309800	1607445	7.53307e+06	8121900	2.46827e+06	960630			49	AHQTGSLTCCATDLLALCILRPPGEFGVDIALGNSQR;DISLVHSMIPLGSCTMK;EATEIAILNANYMAK;EFANIHPFVPLDQAQGYQQLFQGLEK;EFANIHPFVPLDQAQGYQQLFQGLEKDLCEITGYDR;EMLQALGLASIDELIEK;EVAAFPLPFVKPENK;GYVAHEFILDTRPFK;SYIGMGYYNCSVPQTILR;TFCIPHGGGGPGMGPIGVK;TSPFLTHQVFNSYHSETNLVR;VSFQPNSGAQGEYAGLATIR
P09405	P09405	9	9	9	Nucleolin	Ncl	sp|P09405|NUCL_MOUSE Nucleolin OS=Mus musculus OX=10090 GN=Ncl PE=1 SV=2	16.7	76.722	707	99.026	6476150	1452700	3044550	1169350	754310	1027460				2336150	933120	2182950	9.86793e+06	13627000	7.53907e+06	1.06589e+07	4125100		74	FAISELFAK;FGYVDFESAEDLEK;GFGFVDFNSEEDAK;GYAFIEFASFEDAK;NLSFNITEDELKEVFEDAMEIR;QKVEGSEPTTPFNLFIGNLNPNK;TLVLSNLSYSATK;TLVLSNLSYSATKETLEEVFEK;VEGSEPTTPFNLFIGNLNPNK
Q8JZQ9	Q8JZQ9	5	5	5	Eukaryotic translation initiation factor 3 subunit B	Eif3b	sp|Q8JZQ9|EIF3B_MOUSE Eukaryotic translation initiation factor 3 subunit B OS=Mus musculus OX=10090 GN=Eif3b PE=1 SV=1	12.3	91.369	803	55.393	6042350	3599850	1792750	809415	883360	820340				421520	1492000	865810	12274200	4036750	2194950	2478650			28	DFSWSPGGNIIAFWVPEDKDIPAR;GTQGVVTNFEIFR;QQANTIFWSPQGQFVVLAGLR;VDNAYWLWTFQGR;YLVTFSPLMDTQDDPQAIIIWDILTGHK
O89017	O89017	4	4	4	Legumain	Lgmn	sp|O89017|LGMN_MOUSE Legumain OS=Mus musculus OX=10090 GN=Lgmn PE=1 SV=1	14	49.372	435	18.728	4305400	1213000	4536750	1093430	1454800	1530500	2196000			1247335	830280	1.60232e+06	2498040	9891650					40	DHVFIYFTDHGATGILVFPNDDLHVK;DYTGEDVTPENFLAVLR;GVLKDYTGEDVTPENFLAVLR;HQADACHAYQIIHR
Q8BWF0	Q8BWF0	10	10	10	Succinate-semialdehyde dehydrogenase, mitochondrial	Aldh5a1	sp|Q8BWF0|SSDH_MOUSE Succinate-semialdehyde dehydrogenase, mitochondrial OS=Mus musculus OX=10090 GN=Aldh5a1 PE=1 SV=1	26.6	55.968	523	80.218	2702600	2451500	2471550	2072250	1686050	2619570				4152400	583220	2270000	1.25668e+07	10091250	1.01301e+07	8.15457e+06	1.64356e+06	4.71307e+06	58	DMLCITEETFGPLAPVIK;GIHDSFVTK;HQSGGNFFEPTLLSNVTR;IITAESGKPLK;ILLHHAANSVK;LGTVADCGVPEAR;RVSMELGGLAPFIVFDSANVDQAVAGAMASK;VSMELGGLAPFIVFDSANVDQAVAGAMASK;WLPAPATFPVYDPASGAK;YGIDEYLEVK
O88342	O88342	6	6	6	WD repeat-containing protein 1	Wdr1	sp|O88342|WDR1_MOUSE WD repeat-containing protein 1 OS=Mus musculus OX=10090 GN=Wdr1 PE=1 SV=3	21.3	66.406	606	60.016	2664000	2858300	2881100	1818300	1456550							2261500	5880900	3244950	2.32883e+06				19	DHLLSISLSGYINYLDKNNPSKPLR;FGAVFLWDTGSSVGEITGHNK;IWDVNVNSVVSTFPMGSNVLDQQLGCLWQK;VVTVFSVADGYSENNVFYGHHAK;VYSILASTLKDEGK;YAPSGFYIASGDISGK
Q9D6Y7	Q9D6Y7	6	6	6	Mitochondrial peptide methionine sulfoxide reductase	Msra	sp|Q9D6Y7|MSRA_MOUSE Mitochondrial peptide methionine sulfoxide reductase OS=Mus musculus OX=10090 GN=Msra PE=1 SV=1	40.8	25.988	233	62.133	3044400	588640	7551700	443320	1528950	869540						2009050	1239600	20724000					31	EGQVFYYAEDYHQQYLSK;GVYSTQVGFAGGHTR;HNFGPITTDIR;SAVYPTSAVQMEAALR;VISAEEALPGRTEPIPVTAK;VVYRPEHISFEELLK
Q920L1	Q920L1	4	4	4	Acyl-CoA (8-3)-desaturase	Fads1	sp|Q920L1|FADS1_MOUSE Acyl-CoA (8-3)-desaturase OS=Mus musculus OX=10090 GN=Fads1 PE=1 SV=1	14.5	52.322	447	8.9409		904740	5200100	922005									8134150	1435800					15	KDPDINMHPLFFALGK;VISHYAGQDATDPFVAFHINK;YESKPLLTAFADIVYSLK;YFTWEEVAQR
Q60597	Q60597	23	23	23	2-oxoglutarate dehydrogenase complex component E1	Ogdh	sp|Q60597|ODO1_MOUSE 2-oxoglutarate dehydrogenase complex component E1 OS=Mus musculus OX=10090 GN=Ogdh PE=1 SV=3	37	116.45	1023	223.59	10743200	1613150	4674850	1281250	1794150	257775	404545	160580	178050	2049700	1664400	4159500	4.465e+07	27422000	1.14368e+07	1.12534e+07	2780685	937633	320	DVVVDLVCYR;ELEQIFCQFDSK;FGLEGCEVLIPALK;FLDTAFDLDAFKK;GHHVAQLDPLGILDADLDSSVPADIISSTDK;HHVLHDQNVDKR;HWLDSPWPGFFTLDGQPR;IEQLSPFPFDLLLK;KTHLTELQR;LGFYGLHESDLDKVFHLPTTTFIGGQEPALPLR;LNVLANVIR;NITLSLVANPSHLEAADPVVMGK;QILLPFR;SMTCPSTGLEEDVLFHIGK;SSLATMAHAQSLVEAQPNVDKLVEDHLAVQSLIR;SWDIFFR;TIIDMSSANGVDYVIMGMPHR;TSFDEMLPGTHFQR;TVDWALAEYMAFGSLLK;VFHLPTTTFIGGQEPALPLR;VIPENGPAAQDPHK;VVNAPIFHVNSDDPEAVMYVCK;YAEL…
Q9QUH0	Q9QUH0	2	2	2	Glutaredoxin-1	Glrx	sp|Q9QUH0|GLRX1_MOUSE Glutaredoxin-1 OS=Mus musculus OX=10090 GN=Glrx PE=1 SV=3	37.4	11.871	107	86.96	5612050	5665350	3186250	1793150	1296400	2915200	295040	206800	217840			969263	3.94267e+06		654820				50	QGLLEFVDITATNNTSAIQDYLQQLTGAR;TQEILSQLPFK
Q9R257	Q9R257	3	3	3	Heme-binding protein 1	Hebp1	sp|Q9R257|HEBP1_MOUSE Heme-binding protein 1 OS=Mus musculus OX=10090 GN=Hebp1 PE=1 SV=2	28.9	21.067	190	5.9947	4302550		410210																6	EADYVAHATQLR;EGITVYSTQFGGYAK;NSLFGSVETWPWQVLSTGGKEDVSYEER
Q9Z1Q9	Q9Z1Q9	10	10	10	Valine--tRNA ligase	Vars1	sp|Q9Z1Q9|SYVC_MOUSE Valine--tRNA ligase OS=Mus musculus OX=10090 GN=Vars1 PE=1 SV=1	14.2	140.21	1263	100.69	6870850	1879850	3566550	1711650	1163695	978960	343830					281753	7457100		1.14021e+06	1.41134e+06	502737		73	AAVLVQQWVSYADTELIPAACGATLPALGLR;ALNPLEDWLR;EAFLEEVWK;GALINVPPPFLGLPR;GVFMMCIPPPNVTGSLHLGHALTNAIQDSLTR;IETMLGDVAVAVHPK;LHEEGVIYR;LHTYLAGDAPTLADLAAVTALLLPFR;LLSPFMPFVTEELFQR;SILYVSPHPDAFPSLR
Q91VM9	Q91VM9	4	4	4	Inorganic pyrophosphatase 2, mitochondrial	Ppa2	sp|Q91VM9|IPYR2_MOUSE Inorganic pyrophosphatase 2, mitochondrial OS=Mus musculus OX=10090 GN=Ppa2 PE=1 SV=1	19.4	38.114	330	21.917	3332150	1664350	3774250	1639350	1639550	2158800					3400000	1908450	13933650	6299800	5.00097e+06	7944500	3211100	1268800	24	ESNVEEEVWHFLR;GYIWNYGALPQTWEDPHLR;ILGTLALIDQSETDWK;NDEYENLFNMVVEIPR
Q9Z2X1	Q9Z2X1	6	6	4	Heterogeneous nuclear ribonucleoprotein F;Heterogeneous nuclear ribonucleoprotein F, N-terminally processed	Hnrnpf	sp|Q9Z2X1|HNRPF_MOUSE Heterogeneous nuclear ribonucleoprotein F OS=Mus musculus OX=10090 GN=Hnrnpf PE=1 SV=3	24.8	45.729	415	90.989	4714350	1792200	4837400	1658600	1629800	1488030	2244200	629420				1.18203e+06	6.18277e+06		1201780	2559600			81	ATENDIYNFFSPLNPVR;DLSYCLSGMYDHR;GLPWSCSIEDVQNFLSDCTIHDGVAGVHFIYTR;ITGEAFVQFASQELAEK;MLGPEGGEGYVVK;VHIEIGPDGR
Q9CPQ1	Q9CPQ1	1	1	1	Cytochrome c oxidase subunit 6C	Cox6c	sp|Q9CPQ1|COX6C_MOUSE Cytochrome c oxidase subunit 6C OS=Mus musculus OX=10090 GN=Cox6c PE=1 SV=3	15.8	8.4689	76	3.4129			4148300	601110										5121900					2	SSGALLPKPQMR
Q99MN1	Q99MN1	5	5	5	Lysine--tRNA ligase	Kars1	sp|Q99MN1|SYK_MOUSE Lysine--tRNA ligase OS=Mus musculus OX=10090 GN=Kars1 PE=1 SV=1	19.3	67.839	595	18.638		1768700	5060000	1439400	2146300	1465200					2632300	873905	5926500	2595400	1.33431e+06				35	FELFVMK;FHVDISLTQFIQEYSHLQPGDHLTDVTLK;ITYHPDGPEGQAYEVDFTPPFR;KGELSIIPQEITLLSPCLHMLPHLHFGLK;LVGEFLEVTCISPTFICDHPQIMSPLAK
Q99PL5	Q99PL5	13	13	13	Ribosome-binding protein 1	Rrbp1	sp|Q99PL5|RRBP1_MOUSE Ribosome-binding protein 1 OS=Mus musculus OX=10090 GN=Rrbp1 PE=1 SV=2	12.3	172.88	1605	180.36	3445400	2078550	4050850	2217450	2069850	2186265	644180			436045	1420140	996770	1.55718e+07	5500700	2256920				82	EHTSHLEAELEK;ETLLALLPGLSISAHQNYAEWLQEFK;ETLLALLPGLSISAHQNYAEWLQEFKEK;KPPTLEPSMDIVLK;LLATEQEDAAVAK;SKCEELSSLHGQLK;TGVIQDTWHK;TILAETEGMLKDLQK;TLQEQLENGPNTQLAR;TLVSTVGSMVFSEGEAQR;VEPAVSSIVNSIQVLASK;VGAAEEELHK;VSAVAVAPTSVHSSVGHTPIATVPAMPQEK
Q00519	Q00519	10	10	10	Xanthine dehydrogenase/oxidase;Xanthine dehydrogenase;Xanthine oxidase	Xdh	sp|Q00519|XDH_MOUSE Xanthine dehydrogenase/oxidase OS=Mus musculus OX=10090 GN=Xdh PE=1 SV=5	14.3	146.56	1335	74.567	6400850	1939150	2360150	1125050	1129100	1410500				5933400		1128130	1.07601e+07	2486365	2576700	1952700		1885600	49	AVGEPPLFLASSIFFAIK;KNPSGSWESWVMDAYTSAVSLSATGFYK;NADPETTLLVYLR;SHGSQCGFCTPGIVMSMYTLLR;STLISTAVALAAYK;SVASIGGNIITASPISDLNPVLMASR;TLLSPEEILVSIVIPYSR;TTVDELVFFVNGK;VLFKPGTTEVQELSLCFGGMADR;VTWIQVSTMEELLDLK
Q61656	Q61656	3	3	2	Probable ATP-dependent RNA helicase DDX5	Ddx5	sp|Q61656|DDX5_MOUSE Probable ATP-dependent RNA helicase DDX5 OS=Mus musculus OX=10090 GN=Ddx5 PE=1 SV=2	7	69.289	614	10.126	2399500											1523800	20994000	4895300	2109800		1102140	1324900	13	GDGPICLVLAPTR;QVSDLISVLR;TLSYLLPAIVHINHQPFLER
A2AJL3	A2AJL3	12	12	12	FGGY carbohydrate kinase domain-containing protein	Fggy	sp|A2AJL3|FGGY_MOUSE FGGY carbohydrate kinase domain-containing protein OS=Mus musculus OX=10090 GN=Fggy PE=1 SV=1	41.5	60.336	552	75.669	5139050	2776850	3246450	1229850	1138340	881025					2547400	326750	3089700	1899200	1.42427e+06				62	AGHFFDLPDFLSWK;AQPVGFLTVDLHVWPDFHGNR;DPVFVPGVWGPYYSAMVPGFWLNEGGQSVTGK;ELGLPSGIAVAASLIDAHAGGLGVIGADVR;EVVQGIDAHR;FIIETMEAAGHSLSTLFLCGGLSK;GLLLAFAEQPIKK;GMVTGLTLSQDLDDLAILYLATVQAIAFGTR;GWDDSFWK;IGNLVLLPGAALGIGLTPEAAR;MIGLEDLIDDNYSK;VVFPEHADKK
P84104	P84104	1	1	1	Serine/arginine-rich splicing factor 3	Srsf3	sp|P84104|SRSF3_MOUSE Serine/arginine-rich splicing factor 3 OS=Mus musculus OX=10090 GN=Srsf3 PE=1 SV=1	12.8	19.329	164	7.3937	5883500	614280	3862400	617020	1037500					3209200		996910	8256250	3312150	1.40711e+06				16	NPPGFAFVEFEDPRDAADAVR
P50516	P50516	4	4	4	V-type proton ATPase catalytic subunit A	Atp6v1a	sp|P50516|VATA_MOUSE V-type proton ATPase catalytic subunit A OS=Mus musculus OX=10090 GN=Atp6v1a PE=1 SV=2	13.8	68.325	617	53.118	2895000		1921100									730220	6.13043e+06	2191750		982330			19	HFPSVNWLISYSK;IKADYAQLLEDMQNAFR;TGKPLSVELGPGIMGAIFDGIQRPLSDISSQTQSIYIPR;TVGMLSNMISFYDMAR
Q9Z0R9	Q9Z0R9	7	7	7	Acyl-CoA 6-desaturase	Fads2	sp|Q9Z0R9|FADS2_MOUSE Acyl-CoA 6-desaturase OS=Mus musculus OX=10090 GN=Fads2 PE=1 SV=1	20.5	52.387	444	12.9	3054600	2476800	1694400																11	AFHLDLDFVGK;ALIDIVSSLK;FLKPLLIGELAPEEPSLDR;HGIEYQEKPLLR;KSIWNHVVHK;SGELWLDAYLHK;SLHVFVLGEWQPLEYGK
Q9Z2V4	Q9Z2V4	14	14	14	Phosphoenolpyruvate carboxykinase, cytosolic [GTP]	Pck1	sp|Q9Z2V4|PCKGC_MOUSE Phosphoenolpyruvate carboxykinase, cytosolic [GTP] OS=Mus musculus OX=10090 GN=Pck1 PE=1 SV=1	38.1	69.354	622	184.25	5626800	3019600	6242200	1774000	856930		801820	525060	432315			7.10397e+06	4.19649e+07		1.04881e+07	10969000	6.41837e+06	6.37237e+06	172	AINPENGFFGVAPGTSVK;EEGWLAEHMLILGITNPEGK;EIISFGSGYGGNSLLGK;FCTPASQCPIIDPAWESPEGVPIEGIIFGGR;FLWPGFGENSR;GLGGVNVEELFGISK;IGIELTDSPYVVASMR;KPLVNNWACNPELTLIAHLPDRR;MGISVLEALGDGEFIK;NKEWRPQDAEPCAHPNSR;TMYVIPFSMGPLGSPLAK;TNLAMMNPSLPGWK;VLEWMFGR;YDNCWLALTDPR
P51658	P51658	4	4	4	Estradiol 17-beta-dehydrogenase 2	Hsd17b2	sp|P51658|DHB2_MOUSE Estradiol 17-beta-dehydrogenase 2 OS=Mus musculus OX=10090 GN=Hsd17b2 PE=1 SV=2	14.4	41.835	381	25.513		2352900	3376150	2657650	1255605						476600	399510	10861400	2672200	568303	248630			26	GLWAVVNNAGVFHLPIDGELIPMSIYR;LGFTVFAGVLDK;LGFTVFAGVLDKEGPGAEELR;LIIPTLK
O09061	O09061	5	5	5	Proteasome subunit beta type-1	Psmb1	sp|O09061|PSB1_MOUSE Proteasome subunit beta type-1 OS=Mus musculus OX=10090 GN=Psmb1 PE=1 SV=1	33.8	26.372	240	132.95	3010800	2457900	3228300	2803700	2221250	758760				1700300	745345	576277	7.97463e+06	2129090	1174724				71	AGGSASAMLQPLLDNQVGFK;AMTTGAIAAMLSTILYSR;LSEGFSIHTR;RFFPYYVYNIIGGLDEEGK;RFFPYYVYNIIGGLDEEGKGAVYSFDPVGSYQR
Q9CWK8;Q9WV80	Q9CWK8;Q9WV80	2;1	2;1	2;1	Sorting nexin-2;Sorting nexin-1	Snx2;Snx1	sp|Q9CWK8|SNX2_MOUSE Sorting nexin-2 OS=Mus musculus OX=10090 GN=Snx2 PE=1 SV=2;sp|Q9WV80|SNX1_MOUSE Sorting nexin-1 OS=Mus musculus OX=10090 GN=Snx1 PE=1 SV=1	6.7	58.47	519;522	21.962		3038600	1935950	1351410	1532950	4246000						128175	4757060	1190305	1140470	754470	1407400	553770	19	IDQLHQEQAFADFYMFSELLSDYIR;YWEAFLPEAK
A3KMP2	A3KMP2	9	9	9	Tetratricopeptide repeat protein 38	Ttc38	sp|A3KMP2|TTC38_MOUSE Tetratricopeptide repeat protein 38 OS=Mus musculus OX=10090 GN=Ttc38 PE=1 SV=2	29	52.223	465	73.733	2791900	3169100	6396150	3231850	2645700	1662645	763410	669620	469480	617840	1364165	1.89407e+06	1.94146e+07	11457650	5.72877e+06	8179400	3.08697e+06	1320770	126	ACDLWEQILR;DALKPNSPLTER;DHILLFNDAHFLMASLGAR;DVFNQLLIHAAMTCTSSVHK;DVGLPLCQALLEAENGNPDRVLELLLPIR;GIYSFGLMETNFYDQAQK;LFDATLTQYVK;VLELLLPIR;VYPFWTPDIPLNSYVK
Q7TQI3	Q7TQI3	2	2	2	Ubiquitin thioesterase OTUB1	Otub1	sp|Q7TQI3|OTUB1_MOUSE Ubiquitin thioesterase OTUB1 OS=Mus musculus OX=10090 GN=Otub1 PE=1 SV=2	7	31.27	271	10.868	3557100		1293150										5817970						6	AFGFSHLEALLDDSK;AFGFSHLEALLDDSKELQR
Q9CQ60	Q9CQ60	5	5	5	6-phosphogluconolactonase	Pgls	sp|Q9CQ60|6PGL_MOUSE 6-phosphogluconolactonase OS=Mus musculus OX=10090 GN=Pgls PE=1 SV=1	41.2	27.254	257	72.881	7839100	2596450	2971450	1594650	1412950	2157115	622445		226570	1776650	772120	750050	8.74997e+06	2407450	1550300				111	AAPAPSLISVFSSPQELGASLAQLVAQR;IVAPISDSPKPPPQR;LPIPDSQVLTINPALPVEDAAEDYAR;TGALCWFLDEAAAR;VTLTLPVLNAAQSIIFVATGEGK
P35564	P35564	9	9	9	Calnexin	Canx	sp|P35564|CALX_MOUSE Calnexin OS=Mus musculus OX=10090 GN=Canx PE=1 SV=1	32.8	67.277	591	73.123	6142250	3065900	2747850	1709550	1232050	1180400	938560				1258140	985577	1.11094e+07	7430100	2.93563e+06	2478390	1435100	1225300	89	APVPTGEVYFADSFDR;CESAPGCGVWQRPMIDNPNYK;KIPNPDFFEDLEPFK;LNKPFLFDTKPLIVQYEVNFQNGIECGGAYVK;MTPFSAIGLELWSMTSDIFFDNFIISGDRR;TAELSLDQFHDKTPYTIMFGPDK;THLYTLILNPDNSFEILVDQSVVNSGNLLNDMTPPVNPSR;VTYKAPVPTGEVYFADSFDR;VVDDWANDGWGLK
Q99L47	Q99L47	2	2	2	Hsc70-interacting protein	St13	sp|Q99L47|F10A1_MOUSE Hsc70-interacting protein OS=Mus musculus OX=10090 GN=St13 PE=1 SV=1	7.3	41.655	371	5.3257	5176800	1010200		583340			2962500					1874300	2704700						10	AIDLFTDAIK;LLGHWEEAAHDLALACK
Q9Z0M5	Q9Z0M5	5	5	5	Lysosomal acid lipase/cholesteryl ester hydrolase	Lipa	sp|Q9Z0M5|LICH_MOUSE Lysosomal acid lipase/cholesteryl ester hydrolase OS=Mus musculus OX=10090 GN=Lipa PE=1 SV=2	19.9	45.325	397	27.587	4502350	2573200	2281950	3060800	1152250	1029000						1440330	6.15837e+06		2.18443e+06	3.23837e+06	2563750	2055455	52	DWLADINDITILLTQIPK;LPTALWSGGRDWLADINDITILLTQIPK;LYDEIISLMK;NIPEWDHLDFIWGLDAPWK;WGYPGEEHSVLTGDGYILSIHR
P22315	P22315	6	6	6	Ferrochelatase, mitochondrial	Fech	sp|P22315|HEMH_MOUSE Ferrochelatase, mitochondrial OS=Mus musculus OX=10090 GN=Fech PE=1 SV=3	28.4	47.421	422	40.641			2434700									1496150	13635200	3546250	2635000	2884500			18	AIAFTQYPQYSCSTTGSSLNAIYR;GDPYPQEVGATVHK;LFLDRDLMTLPIQNK;NILLVPIAFTSDHIETLYELDIEYSQVLAQK;RSEVVILFSAHSLPMSVVNR;VGPVPWLGPQTDEAIK
P19324	P19324	5	5	5	Serpin H1	Serpinh1	sp|P19324|SERPH_MOUSE Serpin H1 OS=Mus musculus OX=10090 GN=Serpinh1 PE=1 SV=3	19.2	46.533	417	16.471	2437100									1322185	484090	513247	5328700	2278050	1.46319e+06	1674100	858300		17	DNQSGSLLFIGR;DQAVENILLSPLVVASSLGLVSLGGK;GVVEVTHDLQK;LSSLIILMPHHVEPLER;STGLAFSLYQAMAK
Q9JMH6	Q9JMH6	7	7	6	Thioredoxin reductase 1, cytoplasmic	Txnrd1	sp|Q9JMH6|TRXR1_MOUSE Thioredoxin reductase 1, cytoplasmic OS=Mus musculus OX=10090 GN=Txnrd1 PE=1 SV=3	23.3	67.083	613	72.078	4541300	2792700	3683500	2329200	2114400	2686050	793970	561030				1668400	10088200		6.99477e+06	6199050	3693200		70	FGEENIEVYHSFFWPLEWTVPSR;MTESVQSHIGSLNWGYR;QQLDSTIGIHPVCAEIFTTLSVTK;VLVLDFVTPTPLGTR;VVGFHVLGPNAGEVTQGFAAALK;WGLGGTCVNVGCIPK;YLGIPGDKEYCISSDDLFSLPYCPGK
Q9DCT1	Q9DCT1	1	1	1	1,5-anhydro-D-fructose reductase	Akr1e2	sp|Q9DCT1|AKCL2_MOUSE 1,5-anhydro-D-fructose reductase OS=Mus musculus OX=10090 GN=Akr1e2 PE=1 SV=1	8.3	34.46	301	17.456	2437845																		1	VIPSHTSFLDTWEAMEDLVFEGLVK
O09158	O09158	3	3	3	Cytochrome P450 3A25	Cyp3a25	sp|O09158|CP3AP_MOUSE Cytochrome P450 3A25 OS=Mus musculus OX=10090 GN=Cyp3a25 PE=1 SV=1	9.1	58.121	503	10.652			2439200										7785600	1165900					5	FFGPVGFMK;GTVVMIPIYPLHR;LGIPGPKPLPLLGTIFNYYDGMWK
P10605	P10605	10	10	10	Cathepsin B;Cathepsin B light chain;Cathepsin B heavy chain	Ctsb	sp|P10605|CATB_MOUSE Cathepsin B OS=Mus musculus OX=10090 GN=Ctsb PE=1 SV=2	43.4	37.279	339	163.85	4115250	3402750	1714900	2925750	1561400	920110					1190000	2.06572e+06	1.0816e+07	25422000	8465800		2763700	7921900	88	DQGSCGSCWAFGAVEAISDR;EQWSNCPTIGQIR;GENHCGIESEIVAGIPR;HEAGDMMGGHAIR;HFGYTSYSVSNSVK;ILGWGVENGVPYWLAANSWNLDWGDNGFFK;ILRGENHCGIESEIVAGIPR;NGPVEGAFTVFSDFLTYK;SCEAGYSPSYKEDK;SGVYKHEAGDMMGGHAIR
Q9CR21	Q9CR21	3	3	3	Acyl carrier protein, mitochondrial	Ndufab1	sp|Q9CR21|ACPM_MOUSE Acyl carrier protein, mitochondrial OS=Mus musculus OX=10090 GN=Ndufab1 PE=1 SV=1	17.9	17.37	156	8.955			3856000	1639400	1835300						307310	2209450	10746580	4517950	3.49447e+06				31	LMCPQEIVDYIADKK;LMCPQEIVDYIADKKDVYE;LYDKIDPEK
P49312	P49312	5	5	5	Heterogeneous nuclear ribonucleoprotein A1;Heterogeneous nuclear ribonucleoprotein A1, N-terminally processed	Hnrnpa1	sp|P49312|ROA1_MOUSE Heterogeneous nuclear ribonucleoprotein A1 OS=Mus musculus OX=10090 GN=Hnrnpa1 PE=1 SV=2	25.3	34.196	320	15.733	2420650			2110400	1822450	3427300					4411600	1046290	3805650	2302300	2.24793e+06				18	GFAFVTFDDHDSVDKIVIQK;GFGFVTYATVEEVDAAMNARPHK;IEVIEIMTDR;LFIGGLSFETTDESLR;YHTVNGHNCEVR
Q9QXY6;Q9WVK4;Q9EQP2	Q9QXY6	10;3;2	10;3;2	10;3;2	EH domain-containing protein 3	Ehd3	sp|Q9QXY6|EHD3_MOUSE EH domain-containing protein 3 OS=Mus musculus OX=10090 GN=Ehd3 PE=1 SV=2	26.5	60.82	535;534;541	58.118	6621200	3582800	1244295	895305	735355	1647400						394675	2.14637e+06		1.58549e+06	282797			55	DKPMYDEIFYTLSPVDGK;ELVNNLAEIYGR;FVCAQLPNAVLESISVIDTPGILSGEK;GYDFAAVLEWFAER;LLEVVDDMLAHDIAQLMVLVR;MFSWLGNDDR;MFSWLGNDDRR;VYGALMWSLGK;VYIGSFWSHPLLIPDNR;YLLEQDFPGMR
Q9CQE1	Q9CQE1	5	5	5	Protein NipSnap homolog 3B	Nipsnap3b	sp|Q9CQE1|NPS3B_MOUSE Protein NipSnap homolog 3B OS=Mus musculus OX=10090 GN=Nipsnap3b PE=1 SV=1	42.9	28.308	247	47.485	5272450	2638850	1324100	2971550	3559350	1083685	359300				2162700	135456	1.23681e+06	1523050	4.40707e+06	334207			37	AVNAHVELGYSTLVGVFHTEYGALNR;EGVYELATFQMKPGGPALWGNAFK;ESVSYLESQQNTFLIPTSFSPLK;FLIPNLAFIDKQEVEITYLVPWCK;TNEFLENFK
P62830	P62830	6	6	6	Large ribosomal subunit protein uL14	Rpl23	sp|P62830|RL23_MOUSE Large ribosomal subunit protein uL14 OS=Mus musculus OX=10090 GN=Rpl23 PE=1 SV=1	39.3	14.865	140	38.332	3639300	2047500	2655150	2005450	1154800	2764600	2633650	2808500			1152320	3.70163e+06	36464600	17404000	14711200	20106000	8.07727e+06	6317700	76	ISLGLPVGAVINCADNTGAK;KVHPAVVIR;LNRLPAAGVGDMVMATVK;LPAAGVGDMVMATVK;NLYIISVK;VHPAVVIR
P56593	P56593	25	23	23	Cytochrome P450 2A12	Cyp2a12	sp|P56593|CP2AC_MOUSE Cytochrome P450 2A12 OS=Mus musculus OX=10090 GN=Cyp2a12 PE=1 SV=2	55.7	56.179	492	323.31	4384650	4386600	5333600	3434800	2535550	1169735	811680	145804	16992.5	1102865	6073950	7.88857e+06	79854000	51842000	1.72037e+07	9909900	1.11133e+06	6.39897e+06	473	DFIDSFLIHMQK;DFNPQHFLDDKGQLK;DVYSSITQLQEHYGPVFTIHLGPR;FAASPTGQLYDMFHSVMK;FNYEDKEFLSLLQMMGQVNK;FSNFAPLGIPR;GEQATFNTLFK;GKLPPGPIPLPFIGNYLQLNR;GKLPPGPIPLPFIGNYLQLNRK;GTEVFPILGSLMTDPK;IQEEAGCLIK;KDVYSSITQLQEHYGPVFTIHLGPR;KIPAFLPFSTGK;LPPGPIPLPFIGNYLQLNR;LPPGPIPLPFIGNYLQLNRK;MELFLFFTTILQNFR;MLQGTCGAPIDPTIYLSK;NLVMTSLNLFFAGSETVSSTLR;NRQPQYEDHMK;RFSIATLR;TASNVISSIVFGDR;TASNVISSIVFGDRFNYEDKEFLSLLQMMGQVNK…
Q91W64;Q9D816	Q91W64	10;1	10;1	10;1	Cytochrome P450 2C70	Cyp2c70	sp|Q91W64|CP270_MOUSE Cytochrome P450 2C70 OS=Mus musculus OX=10090 GN=Cyp2c70 PE=1 SV=2	28.2	56.019	489;490	49.197	3235700	2179300	4553550	1635650	751720						154270	1526470	1.06848e+07	1497500	3167350	4033200	1296200		44	FDYNDQTFQDFMENFHR;GKLPPGPTPLPIVGNILQVDVK;IQEEILYMLDALR;IQEEILYMLDALRK;KIEILASPWSQLCSAYPILYYLPGIHNR;SLDLSNPQDFIDYFLIK;TIEDRIQEEILYMLDALR;TSQGLGIVFSNGETWK;YGLLLLLK;YIDFVPIPSPR
Q3TLP5	Q3TLP5	6	6	6	Enoyl-CoA hydratase domain-containing protein 2, mitochondrial	Echdc2	sp|Q3TLP5|ECHD2_MOUSE Enoyl-CoA hydratase domain-containing protein 2, mitochondrial OS=Mus musculus OX=10090 GN=Echdc2 PE=1 SV=2	33.1	31.852	296	215.91	4695200	3556050	3887850	2034000	1821550	325760	990720			688745	1965155	2116800	15269200	8174250	6.07687e+06	3391000			108	ALALAQEILPQAPIAVR;EQMSDVEVGTFVQR;IAASSAVMGLIETTR;NALGNVFVSELLEALAQLR;NALGNVFVSELLEALAQLREDQQVR;TPEIQVQALTGPNQGITEILMNRPNAR
Q9Z211	Q9Z211	4	4	4	Peroxisomal membrane protein 11A	Pex11a	sp|Q9Z211|PX11A_MOUSE Peroxisomal membrane protein 11A OS=Mus musculus OX=10090 GN=Pex11a PE=1 SV=1	36.6	28.153	246	109.98	6486650	2020900	1533050	885450		1448105						1.16739e+06	2.99756e+06		1.31395e+06				31	LGNVFHAIQATEQSIQAADLAPR;NFCDILIPLNQLGIYK;SNLGVVGLGGLISSLAGLLTVVYPQLK;YSVANEETEWLQSFLLLLFQSLKR
Q9D379	Q9D379	29	29	29	Epoxide hydrolase 1	Ephx1	sp|Q9D379|HYEP_MOUSE Epoxide hydrolase 1 OS=Mus musculus OX=10090 GN=Ephx1 PE=1 SV=2	72.1	52.576	455	323.31	1871900	3339900	4424900	3874400	2686200	4004450	1550800	279510	247400	1986810	19892500	4.24567e+07	3.15502e+08	283770000	1.11268e+08	10823100	13451000	5062790	654	DLELLYPFK;DLELLYPFKEK;EDESIRPFK;ENLGQGVMVHR;ESGYLHIQATKPDTVGCALNDSPVGLAAYILEK;FHYGFNSSYLK;FLGYTEKDLELLYPFK;FLGYTEKDLELLYPFKEK;FSLEDLLTNIMIYWTTGTIVSSQR;FVSLAELQ;FYIQGGDWGSLICTNIAQMVPNHVK;GGHFAAFEEPK;GLHLNMSFISR;IEGLDIHFIHVKPPQLPSGR;IIPLLTDPK;KFSLEDLLTNIMIYWTTGTIVSSQR;KFVSLAELQ;NEFDWRK;NIYSLTPLLGQR;PLLMVHGWPGSFYEFYK;QVEILNQYPHFK;SEYRELEDGGLER;THGLSDEHVFEVICPSIPGYGFSEASSK;THGLSDEHVFEVICPSIPGYGFSEASS…
Q9WVA2;Q4FZG7	Q9WVA2;Q4FZG7	3;2	3;2	3;2	Mitochondrial import inner membrane translocase subunit Tim8 A;Putative mitochondrial import inner membrane translocase subunit Tim8 A-B	Timm8a1;Timm8a2	sp|Q9WVA2|TIM8A_MOUSE Mitochondrial import inner membrane translocase subunit Tim8 A OS=Mus musculus OX=10090 GN=Timm8a1 PE=1 SV=1;sp|Q4FZG7|TI8AB_MOUSE Putative mitochondrial import inner membrane translocase subunit Tim8 A-B OS=Mus musculus OX=10090 GN=T	47.4	11.042	97;97	51.237	8416850	3094300		789900	2109600	986495	2588300	1048720	803350			3938700	35821150		1.08486e+07	9291800	6.54953e+06	9.34313e+06	42	FIDTSQFILNR;FIDTSQFILNRLEQTQK;MESSTSSSGSALGAVDPQLQHFIEVETQK
P58064	P58064	1	1	1	Small ribosomal subunit protein bS6m	Mrps6	sp|P58064|RT06_MOUSE Small ribosomal subunit protein bS6m OS=Mus musculus OX=10090 GN=Mrps6 PE=1 SV=3	19.2	14.308	125	12.285	4413100		2575500	454505									444345	541016	930950				7	GGYFLVDFYAPTSAVENILEHLAR
Q9CQR4	Q9CQR4	6	6	6	Acyl-coenzyme A thioesterase 13	Acot13	sp|Q9CQR4|ACO13_MOUSE Acyl-coenzyme A thioesterase 13 OS=Mus musculus OX=10090 GN=Acot13 PE=1 SV=1	66.4	15.183	140	124.49	1033600	2376600	5957050	1987550	1589900	3517300		950495		1433555	609530	1.75777e+06	1.09413e+07	20422200	2630510	1248445	4468400		62	GAPGVSVDMNITYMSPAK;IGEEIVITAHILK;LGTLHGGLTATLVDSISTMALMCTER;LICEMKVEEQHTNK;TLAFASVDLTNK;VTLVSAAPEK
Q8CHR6	Q8CHR6	16	16	16	Dihydropyrimidine dehydrogenase [NADP(+)]	Dpyd	sp|Q8CHR6|DPYD_MOUSE Dihydropyrimidine dehydrogenase [NADP(+)] OS=Mus musculus OX=10090 GN=Dpyd PE=1 SV=1	22.7	111.25	1025	145.09	7639850	1559100	1095400	1600150	1121465	1966480				1254800	958525	877480	13714150	1961550	2.24157e+06	4317600			51	AAFIGIGLPEPK;ADFPDNILIASIMCSYNK;AFEAGWGFALTK;CEFLPFLSPR;DAPDIESILALNPR;DFLPLVAK;EGGADGVTATNTVSGLMGLK;GAVIVLGAGDTAFDCATSALR;GTTSGPLYGPGQSSFLNIELISEK;KDHIFQGLTQVQGFYTSK;KDHIFQGLTQVQGFYTSKDFLPLVAK;LGYSNITIFEK;LPYDVVNFEIELMKDLGVK;LTPNVTDIVSIAR;QEYVGGLSTSEIPQFR;TTYGGVSGTAIRPIALR
P29341	P29341	10	10	10	Polyadenylate-binding protein 1	Pabpc1	sp|P29341|PABP1_MOUSE Polyadenylate-binding protein 1 OS=Mus musculus OX=10090 GN=Pabpc1 PE=1 SV=2	22	70.67	636	109.72	5630800	2297300	4120300	1405100	901210	2775900		378440		3712200	2358700	1746650	9636400	10081000	9731900		1007565	1917565	59	ALDTMNFDVIK;ALYDTFSAFGNILSCK;GFGFVCFSSPEEATK;GFGFVSFER;GYGFVHFETQEAAER;ITGMLLEIDNSELLHMLESPESLR;LFPLIQAMHPSLAGK;NFGEDMDDERLKELFGK;RSLGYAYVNFQQPADAER;SLGYAYVNFQQPADAER
Q9DCT8	Q9DCT8	2	2	2	Cysteine-rich protein 2	Crip2	sp|Q9DCT8|CRIP2_MOUSE Cysteine-rich protein 2 OS=Mus musculus OX=10090 GN=Crip2 PE=1 SV=1	19.2	22.727	208	58.41			5150400	1211925	1167590							1126290	7481100		1934500	14676000			10	DWHRPCLR;GVNIGGAGSYIYEKPQTEAPQVTGPIEVPVVR
Q922Q8	Q922Q8	4	4	4	Leucine-rich repeat-containing protein 59;Leucine-rich repeat-containing protein 59, N-terminally processed	Lrrc59	sp|Q922Q8|LRC59_MOUSE Leucine-rich repeat-containing protein 59 OS=Mus musculus OX=10090 GN=Lrrc59 PE=1 SV=1	18.2	34.877	307	12.141	4688250	1605050	5980100	1576100	1829200	2783700	2019100	1168905	973910	2269500	1199700	2951500	23558900	13142500	9.64407e+06	1.96175e+07	5.35373e+06	6019300	73	LSTLPSDFCGLTHLVK;LVNLQHLDLLNNR;LVTLPVSFAQLK;WLDLKDNPLDPVLAK
Q3TXS7	Q3TXS7	8	8	8	26S proteasome non-ATPase regulatory subunit 1	Psmd1	sp|Q3TXS7|PSMD1_MOUSE 26S proteasome non-ATPase regulatory subunit 1 OS=Mus musculus OX=10090 GN=Psmd1 PE=1 SV=1	18.3	105.73	953	48.809	3317750	1919650	3548450	2278700	1298500	2852850					1750755	2.60997e+06	7174050	2605800	1870800				37	DTSPGSAYQEGGGLYALGLIHANHGGDIIDYLLNQLK;EALQLMATYLPK;FGAILAQGILDAGGHNVTISLQSR;NSVCHTATVIANSFMHCGTTSDQFLR;TNLYQDDAVTGEAAGLALGLVMLGSK;TPEQCPSVVSLLSESYNPHVR;VINDKHDDVMAK;YQPFKPLSIGGIIILK
Q8BGQ7	Q8BGQ7	10	10	10	Alanine--tRNA ligase, cytoplasmic	Aars1	sp|Q8BGQ7|SYAC_MOUSE Alanine--tRNA ligase, cytoplasmic OS=Mus musculus OX=10090 GN=Aars1 PE=1 SV=1	24.4	106.91	968	157.96	6425400	2560900	3581350	1122355	1032845	2624800	424810			806125	1451070	543275	7.57894e+06	1867650					63	DAAHLVNQDDPNVLEIWNLVFIQYNR;EIADLGEALATAVIPQWQK;GFFATLVDVVVQSLGDAFPELK;HNDLDDVGKDVYHHTFFEMLGSWSFGDYFK;MALELLTQEFGIPVER;MSNYDTDLFMPYFEAIQK;NVGCLQEALQLATSFAQLR;TIPGDTAWLLYDTYGFPVDLTGLIAEEK;VVSIGVPVSELLDDPCGPAGSLTSVEFCGGTHLR;YNYQSDSSGSYVFECTVATVLALR
Q8BZ20	Q8BZ20	1	1	1	Protein mono-ADP-ribosyltransferase PARP12	Parp12	sp|Q8BZ20|PAR12_MOUSE Protein mono-ADP-ribosyltransferase PARP12 OS=Mus musculus OX=10090 GN=Parp12 PE=1 SV=3	3.8	79.916	711	57.971	2545100									2403600									4	AQAAVAVAEVTQLLCAAGGALELAELR
Q9D1M0	Q9D1M0	5	5	5	Protein SEC13 homolog	Sec13	sp|Q9D1M0|SEC13_MOUSE Protein SEC13 homolog OS=Mus musculus OX=10090 GN=Sec13 PE=1 SV=3	25.5	35.565	322	36.715	1289800		3258650	1524600	1253330	5466900						959625	6643500	2713650	1123300	2385000			14	GHEGPVWQVAWAHPMYGNILASCSYDR;GHEGPVWQVAWAHPMYGNILASCSYDRK;NGGQILIADLR;VFIWTCDDASGNMWSPK;VSVMNTVDTSHEDMIHDAQMDYYGTR
Q8BMF4	Q8BMF4	12	12	12	Dihydrolipoyllysine-residue acetyltransferase component of pyruvate dehydrogenase complex, mitochondrial	Dlat	sp|Q8BMF4|ODP2_MOUSE Dihydrolipoyllysine-residue acetyltransferase component of pyruvate dehydrogenase complex, mitochondrial OS=Mus musculus OX=10090 GN=Dlat PE=1 SV=2	29.6	67.941	642	114.75	4293150	2378300	4478300	2077950	2493400	3248050	778370	752460		528545	1608180	1856000	1.8363e+07	11899000	6886200	7.06857e+06	2467420	871387	136	DVPLGAPLCIIVEK;DVPVGSIICITVEKPQDIEAFK;GFDVASVMSVTLSCDHR;GLETIASDVVSLASK;ISVNDFIIK;LQPHEFQGGTFTISNLGMFGIK;NFSAIINPPQACILAIGASEDKLIPADNEK;VAPAPAGVFTDIPISNIR;VPLPSLSPTMQAGTIAR;VVDGAVGAQWLAEFK;VVDGAVGAQWLAEFKK;YLEKPITMLL
Q91XF0	Q91XF0	4	4	4	Pyridoxine-5-phosphate oxidase	Pnpo	sp|Q91XF0|PNPO_MOUSE Pyridoxine-5-phosphate oxidase OS=Mus musculus OX=10090 GN=Pnpo PE=1 SV=1	21.5	30.114	261	66.761	7513750	2991300	2238850	1348200	1076365				212130	609095	256970	294175	4.04957e+06	1236860	731987				39	EAENYFHSRPK;ELDSNPFASLVFYWEPLNR;GKELDSNPFASLVFYWEPLNR;GLATGDSPLGPMTHHGEEDWVYER
Q9CPV4	Q9CPV4	7	7	7	Glyoxalase domain-containing protein 4	Glod4	sp|Q9CPV4|GLOD4_MOUSE Glyoxalase domain-containing protein 4 OS=Mus musculus OX=10090 GN=Glod4 PE=1 SV=1	37.9	33.316	298	28.625	5337200	1351000	2112000	1481300							2405200	1.32617e+06	11754700	5327150	4.91037e+06	2601250	3037500	2446500	19	DVLGMQVLR;ELPDLEDLMK;LELQGIQGAVDHAAAFGR;LGNDFMGITLASSQAVSNAR;LLDDAMEADKSDEWFATR;SLNYWSNLLGMK;TMVGFGPEDDHFVAELTYNYGIGDYK
Q8BP67	Q8BP67	4	4	4	Large ribosomal subunit protein eL24	Rpl24	sp|Q8BP67|RL24_MOUSE Large ribosomal subunit protein eL24 OS=Mus musculus OX=10090 GN=Rpl24 PE=1 SV=2	26.1	17.779	157	24.053	4011600	1515100		1294015			4311100	1752500				3885650	5102400	14829000	1.02804e+07		3300000		22	AITGASLADIMAK;KVELCSFSGYK;QINWTVLYR;VFQFLNAK
Q8VCH6	Q8VCH6	5	5	5	Delta(24)-sterol reductase	Dhcr24	sp|Q8VCH6|DHC24_MOUSE Delta(24)-sterol reductase OS=Mus musculus OX=10090 GN=Dhcr24 PE=1 SV=1	14.7	60.112	516	72.325		2327400	2834250								2065600	815913	4487810	2454650	2428800	2.23427e+06		3410825	30	NIMINLMDILEVDTKK;PGWLTVSLR;SIFWELQDIIPFGNNPIFR;YGLFQHICTAYELILADGSFVR;YLFGWMVPPK
Q91ZA3	Q91ZA3	18	18	18	Propionyl-CoA carboxylase alpha chain, mitochondrial	Pcca	sp|Q91ZA3|PCCA_MOUSE Propionyl-CoA carboxylase alpha chain, mitochondrial OS=Mus musculus OX=10090 GN=Pcca PE=1 SV=2	34.8	79.921	724	145.28	4560200	5082800	4313700	1682400	2126550	2038700	323460	522160		3414500	3796500	5016800	1.96138e+07	19616000	1.02028e+07	8.34647e+06	2862200	2079100	209	AEALKRMEDALDNYVIR;AGDTVGEGDLLVELE;EAGGNMSIQFLGTVYK;EIGYPVMIK;FLSDVYPDGFK;GHTLTLSER;HIEIQVLGDK;LNVTSTWNLASPLLSVNVDGTQR;LQVEHPVTECITGLDLVQEMILVAK;NFYFLEMNTR;NQLLAIASSVFVASQLR;SFGLPSIGR;SYLNMDAIMEAIK;SYLNMDAIMEAIKK;TVAIHSDVDASSVHVK;VDSGIQPGSDISIYYDPMISK;VVEEAPSIFLDPETR;YSSAGTVEFLVDSQK
Q8K4F5	Q8K4F5	5	5	5	sn-1-specific diacylglycerol lipase ABHD11	Abhd11	sp|Q8K4F5|ABHDB_MOUSE sn-1-specific diacylglycerol lipase ABHD11 OS=Mus musculus OX=10090 GN=Abhd11 PE=1 SV=1	40.4	33.56	307	67.796	2960445	2561400	4483750	1502350	1836650	2187250				1251955	550620	748480	6.87033e+06	3937500	1.20802e+06	720130	1021670		47	AVEIPEKVPHSQAR;LFPQAQIQTVPNAGHWVHSDKPQDFMDAVTSFLA;LVVVDISPVGTTPGSHIGAFIAAMK;QFLLTNLVEVGGR;SSGQENADLRPLPLSYNLLDGDATLPAIVFLHGLFGSK
Q8CG76	Q8CG76	9	9	9	Aflatoxin B1 aldehyde reductase member 2	Akr7a2	sp|Q8CG76|ARK72_MOUSE Aflatoxin B1 aldehyde reductase member 2 OS=Mus musculus OX=10090 GN=Akr7a2 PE=1 SV=3	34.1	40.612	367	55.506	4032300	2223400	3272500	2592450	2096200	1363900					1522980	2.04437e+06	2.55594e+07	15283950	7.37593e+06	2907200			40	AASGAPLRPATVLGTMEMGR;FFGNNWAETYR;FYAYNPLAGGLLTGK;QVEAELLPCLR;SLKPDSIR;SNGWILPTVYQGMYNATTR;SQLETSLKR;VDLFYLHAPDHSTPVEETLR;WMYHHSQLQGTR
Q9WUU7	Q9WUU7	1	1	1	Cathepsin Z	Ctsz	sp|Q9WUU7|CATZ_MOUSE Cathepsin Z OS=Mus musculus OX=10090 GN=Ctsz PE=1 SV=1	12.1	33.996	306	6.0182			2602100									216020	49222						7	KGAWPSILLSVQNVIDCGNAGSCEGGNDLPVWEYAHK
P37040	P37040	25	25	25	NADPH--cytochrome P450 reductase	Por	sp|P37040|NCPR_MOUSE NADPH--cytochrome P450 reductase OS=Mus musculus OX=10090 GN=Por PE=1 SV=2	52.1	77.043	678	323.31	4455600	4139100	6081000	3512750	1705250	1559955	1205760	511875	248235	3507500	4441000	9109400	6.24517e+07	50754500	1.60698e+07	1.80215e+07	3.48657e+06	1.11133e+06	493	DGALTQLNVAFSR;DVQNTFYDIVAEFGPMEHTQAVDYVK;DVQNTFYDIVAEFGPMEHTQAVDYVKK;ELYLSWVVEAR;EQFWPAVCEFFGVEATGEESSIR;EQGKEVGETLLYYGCR;EVGETLLYYGCR;FAVFGLGNK;FHKDGALTQLNVAFSR;GMSADPEEYDLADLSSLPEIDK;HILAILQDYPSLRPPIDHLCELLPR;HLMHLELDISDSK;IFELGLGDDDGNLEEDFITWR;KHPFPCPTTYR;LIHEGGAHIYVCGDAR;LPFKPTTPVIMVGPGTGVAPFMGFIQER;NIIVFYGSQTGTAEEFANR;NPFLAAVTTNR;RHILAILQDYPSLRPPIDHLCELLPR;SYENQKPPFDAK;TALTYYLDITNPPR;TNVLYEL…
A2ABV5	A2ABV5	2	2	2	Mediator of RNA polymerase II transcription subunit 14	Med14	sp|A2ABV5|MED14_MOUSE Mediator of RNA polymerase II transcription subunit 14 OS=Mus musculus OX=10090 GN=Med14 PE=1 SV=1	2.1	160.96	1459	2.8646			2605700										10009700	10138800	4.05453e+06	6327300	4422800		4	LYECVLEFAR;SLPEIPAHLNIFSEVRVYNYR
Q9Z2U1	Q9Z2U1	6	6	6	Proteasome subunit alpha type-5	Psma5	sp|Q9Z2U1|PSA5_MOUSE Proteasome subunit alpha type-5 OS=Mus musculus OX=10090 GN=Psma5 PE=1 SV=1	40.2	26.411	241	40.187	6164350	1940300	2541850	1878600	1500300	3019850	1243600					1.43573e+06	4710700		2.94177e+06	1191400	2247700		40	GPQLFHMDPSGTFVQCDAR;IVEIDAHIGCAMSGLIADAK;LFQVEYAIEAIK;LNATNIELATVQPGQNFHMFTK;LNATNIELATVQPGQNFHMFTKEELEEVIKDI;PFGVALLFGGVDEK
P61358	P61358	3	3	3	Large ribosomal subunit protein eL27	Rpl27	sp|P61358|RL27_MOUSE Large ribosomal subunit protein eL27 OS=Mus musculus OX=10090 GN=Rpl27 PE=1 SV=2	30.1	15.798	136	6.1202		2614900												9557700			1897100	2.46397e+06	6	NIDDGTSDRPYSHALVAGIDRYPR;VVLVLAGR;YSVDIPLDK
P49442	P49442	2	2	2	Inositol polyphosphate 1-phosphatase	Inpp1	sp|P49442|INPP_MOUSE Inositol polyphosphate 1-phosphatase OS=Mus musculus OX=10090 GN=Inpp1 PE=1 SV=2	6.3	43.346	396	21.057	2615550																		3	SDILLELLCVSEK;TLADVLVQEVIK
P70168	P70168	15	15	15	Importin subunit beta-1	Kpnb1	sp|P70168|IMB1_MOUSE Importin subunit beta-1 OS=Mus musculus OX=10090 GN=Kpnb1 PE=1 SV=2	30.5	97.183	876	93.831	9817850	1327000	2788200	326145	758460	862360				504585	234078	765240	8304840	4511000	781540	209036		1938700	127	AAGVCLMLLSTCCEDDIVPHVLPFIK;AAVENLPTFLVELSR;ALQSNILPFCDEVMQLLLENLGNENVHR;GALQYLVPILTQTLTK;ICELLPEAAINDVYLAPLLQCLIEGLSAEPR;IMSLYYQYMETYMGPALFAITIEAMK;IQFNDLQSLLCATLQNVLR;LLETTDRPDGHQNNLR;MELITILEK;SNEILTAIIQGMR;SSAYESLMEIVK;SVKPQILSVFGDIALAIGGEFK;SVKPQILSVFGDIALAIGGEFKK;VQHQDALQISDVVMASLLR;YMEAFKPFLGIGLK
Q93092	Q93092	9	9	9	Transaldolase	Taldo1	sp|Q93092|TALDO_MOUSE Transaldolase OS=Mus musculus OX=10090 GN=Taldo1 PE=1 SV=2	37.7	37.387	337	48.208	8137950	3974250	3015200	2833650	1816100	2065310	840895	678905	521090	1936700	1458015	799517	6.38957e+06	7676800	3.87927e+06	3.95233e+06	2918950	4767300	151	AAQTSDSEKIHLDEK;ALAGCDFLTISPK;ELEEQHGIHCNMTLLFSFAQAVACAEAGVTLISPFVGR;ILDWHVANTDKK;LFVLFGAEILK;LGGPQEEQIKNAIDKLFVLFGAEILK;NAIDKLFVLFGAEILK;SYEPQEDPGVK;WLHNEDQMAVEK
P67984	P67984	3	3	3	Large ribosomal subunit protein eL22	Rpl22	sp|P67984|RL22_MOUSE Large ribosomal subunit protein eL22 OS=Mus musculus OX=10090 GN=Rpl22 PE=1 SV=2	39.1	14.759	128	138.48	4262950	2163750	5838000	967255	1133700	2246350	2039300			1480050	1693355	1.13994e+06	5617600	7027750	1.9041e+06		1757800	2507600	52	AGNLGGGVVTIER;FTLDCTHPVEDGIMDAANFEQFLQER;ITVTSEVPFSK
Q9DB15	Q9DB15	3	3	3	Large ribosomal subunit protein bL12m	Mrpl12	sp|Q9DB15|RM12_MOUSE Large ribosomal subunit protein bL12m OS=Mus musculus OX=10090 GN=Mrpl12 PE=1 SV=2	18.4	21.708	201	76.23	10512000	1520350	1208740	947535	873925	979160						833580	4.56493e+06		1897600				45	IQQLVQDIASLTLLEISDLNELLK;IQQLVQDIASLTLLEISDLNELLKK;NYVQGINLVQAK
Q791V5	Q791V5	6	6	6	Mitochondrial carrier homolog 2	Mtch2	sp|Q791V5|MTCH2_MOUSE Mitochondrial carrier homolog 2 OS=Mus musculus OX=10090 GN=Mtch2 PE=1 SV=1	35.3	33.499	303	135.29	3775250	2876900	5308450	2350200	2562250	1493250	469710				3610400	1.41087e+06	1.94312e+07	5411300	5812800	995920	1709100	4028750	102	ADAASQVLLGSGLTILSQPLMYVK;GLFTGLTPR;QVCQLPGLFCYAQHIASIDGR;SAATLITHPFHVITLR;VLIQVGYEPLPPTIGR;VLQYYQESEKPEELGSVTVQK
Q3UGR5	Q3UGR5	4	4	4	Haloacid dehalogenase-like hydrolase domain-containing protein 2	Hdhd2	sp|Q3UGR5|HDHD2_MOUSE Haloacid dehalogenase-like hydrolase domain-containing protein 2 OS=Mus musculus OX=10090 GN=Hdhd2 PE=1 SV=2	30.9	28.73	259	6.7702			3311200		2072200								5.30383e+06	2403050	2.01703e+06				10	ALPEFTGVQTQDPNAVVIGLAPEHFHYQLLNQAFR;INPPPYLTCESFPHAVDHILQHLL;LLLDGAPLIAIHK;TFFLEALR
Q9D6R2	Q9D6R2	8	8	8	Isocitrate dehydrogenase [NAD] subunit alpha, mitochondrial	Idh3a	sp|Q9D6R2|IDH3A_MOUSE Isocitrate dehydrogenase [NAD] subunit alpha, mitochondrial OS=Mus musculus OX=10090 GN=Idh3a PE=1 SV=1	27.3	39.638	366	82.318	5266500	2507200	4160450	989215	1402500	1849450				1022200		1596050	1.86426e+07	4355950	2813100	4624100	8008800		91	DMANPTALLLSAVMMLR;ENTEGEYSGIEHVIVDGVVQSIK;HMGLFDHAAK;IAEFAFEYAR;KTFDLYANVRPCVSIEGYK;MSDGLFLQK;TFDLYANVRPCVSIEGYK;TPYTDVNIVTIR
Q9EQU5	Q9EQU5	2	2	2	Protein SET	Set	sp|Q9EQU5|SET_MOUSE Protein SET OS=Mus musculus OX=10090 GN=Set PE=1 SV=1	15.9	33.377	289	15.298	5500700	1326050	4196850	1540900	954910							1016885	1577750				1483600		31	IDFYFDENPYFENK;IPNFWVTTFVNHPQVSALLGEEDEEALHYLTR
P34927	P34927	2	2	2	Asialoglycoprotein receptor 1	Asgr1	sp|P34927|ASGR1_MOUSE Asialoglycoprotein receptor 1 OS=Mus musculus OX=10090 GN=Asgr1 PE=1 SV=4	9.5	32.591	284	7.829		2714600										3317000			4.13077e+06				3	DEQNFLQR;HMGPLNTWIGLTDQNGPWK
Q91WN4	Q91WN4	14	14	14	Kynurenine 3-monooxygenase	Kmo	sp|Q91WN4|KMO_MOUSE Kynurenine 3-monooxygenase OS=Mus musculus OX=10090 GN=Kmo PE=1 SV=1	37.8	54.531	479	88.135	9809600	2098450	3949600	1138700	1804200	1989560	1879050	761220	1011900	451660	1618710	2122300	2.3803e+07	9447650	5.83633e+06	6805250	4.13833e+06	2.74581e+06	154	DFFLLPAQPMISVK;DLLTAVESYANAK;DVTCDLVVGCDGAYSTVR;FDYTQQYIPHGYMELTIPPK;FRIPDDHAISDLSMYNYIEMR;NAYMMIALPNMDK;NFPDAIPLMGEQALMR;NFPDAIPLMGEQALMRDFFLLPAQPMISVK;SDVLDFFQK;SFTCTLFMPFEEFER;SFTCTLFMPFEEFERLPTR;STDISLQVPWSY;VAVIGGGLVGALNACFLAK;YHEAVLR
O55234	O55234	4	4	4	Proteasome subunit beta type-5	Psmb5	sp|O55234|PSB5_MOUSE Proteasome subunit beta type-5 OS=Mus musculus OX=10090 GN=Psmb5 PE=1 SV=3	24.6	28.532	264	10.383	3633800	1305750	4508350	1438700								857875	5471935	2667000	1835600			1594175	15	ATAGAYIASQTVK;FLHGVIVAADSR;GMGLSMGTMICGWDK;KVIEINPYLLGTMAGGAADCSFWER
Q91WG0	Q91WG0	14	12	12	Acylcarnitine hydrolase	Ces2c	sp|Q91WG0|EST2C_MOUSE Acylcarnitine hydrolase OS=Mus musculus OX=10090 GN=Ces2c PE=1 SV=1	38	62.469	561	45.377	5292900	4766150	1014300	1479450	1089800					356855	1828550	3285800	2.84277e+07	30813000	8159900	466137			66	ADHADEIPFVFASFFWGMK;AGVHTFLGIPFAKPPVGPLR;DGTAHPAMCLQNLDMLNEAGLPDMK;FAPPEAPEPWSGVR;GKSEAEILAINK;GNWGYLDQAAALR;HGNPNSEGLPYWPVMDHDEQYLQLDIQPAVGR;LDFTEEEELLSR;LDFTEEEELLSRR;LGVLGFFSTGDQHAR;MIPAVVDGEFFPR;NQLHNWLNAGFFGLLLLLIHVQGQDSPEANPIR;NTHTGQIQGSLIHVK;SHAPVYFYEFQHPPSYFK
O35114	O35114	3	3	3	Lysosome membrane protein 2	Scarb2	sp|O35114|SCRB2_MOUSE Lysosome membrane protein 2 OS=Mus musculus OX=10090 GN=Scarb2 PE=1 SV=3	10.7	54.043	478	13.578		3318800		2138300							6355715	1577360	1.92268e+06	6925100	6.11984e+06				10	PDVSPNFGLFYER;SVHITFSSFENVEGLPAFR;TINIPLLTVVDLAQLTLLR
Q9DCQ2	Q9DCQ2	8	8	8	Aspartate dehydrogenase domain-containing protein	Aspdh	sp|Q9DCQ2|ASPDH_MOUSE Aspartate dehydrogenase domain-containing protein OS=Mus musculus OX=10090 GN=Aspdh PE=1 SV=1	44.3	30.269	287	108.03	2127650	2031600	7241150	2048500	2357400	568920						925907	10980650		2109500	1367400			62	ENPAQPGAVTGSATVTAFWHSLLGCCQLTSR;ENPAQPGAVTGSATVTAFWHSLLGCCQLTSRPGIHLC;HANLLVGSPSALADQTTEQQLLEASK;HPDLVVEVAHPK;IIHESGAQILR;LEGPLAAAHSSGPR;NSNTMAAAALAAPSLGFDR;SFAVHTHR
Q64176	Q64176	9	5	5	Carboxylesterase 1E	Ces1e	sp|Q64176|EST1E_MOUSE Carboxylesterase 1E OS=Mus musculus OX=10090 GN=Ces1e PE=1 SV=1	17.3	61.581	562	49.988	8877300	2025050	2132250	1460620	1010620	894110				4797050	540935	485003	6341100	2147800	2.57617e+06	4186700	1885800	1371100	70	EVAFWTELLAK;FAPPQPAEPWSSVK;FWANFAR;LGIWGFFSTGDEHSR;NFNTVPYIVGINK;NKDQLLELIGDVVFGVPSVIVSR;QSHPFVPTVLDGVLLPK;SSFLLNLPEDAIAVAIEK;YISLEGFTQPVAVFLGVPFAKPPLGSLR
Q8CC86	Q8CC86	10	10	10	Nicotinate phosphoribosyltransferase	Naprt	sp|Q8CC86|PNCB_MOUSE Nicotinate phosphoribosyltransferase OS=Mus musculus OX=10090 GN=Naprt PE=1 SV=1	26.4	58.265	538	85.316	12258000	2641750	2550150	1739250	1490350	894480	274538		21885	2283850	116892	778128	7.22173e+06	2798950	1449640	495290	479850	166320	135	ACEAAEFELFFR;DADVQFLASVLPPDTDPAFFEHLR;FLGPDGSLLLDLLQLAEEPPPK;FLGPDGSLLLDLLQLAEEPPPKAGQELR;LRDADVQFLASVLPPDTDPAFFEHLR;LYLQQGQLCEPLPSLDESRR;MVVRPLLTDLYQATMALGYWR;QLQSPAVYPVALSEK;RSGLPNFLAVALALGELGYR;SGLPNFLAVALALGELGYR
Q99KB8	Q99KB8	8	8	8	Hydroxyacylglutathione hydrolase, mitochondrial	Hagh	sp|Q99KB8|GLO2_MOUSE Hydroxyacylglutathione hydrolase, mitochondrial OS=Mus musculus OX=10090 GN=Hagh PE=1 SV=2	35.3	34.084	309	84.855	5145400	1322450	5265000	1127150	1662850	1883900				1265650			2487250	8910850	2496700			921610	42	EKDQFKVPR;EKYAIGEPTVPSTLAEEFTYNPFMR;HVEPGNAAIQEK;LTTVLTTHHHWDHAGGNEK;TVQQHAGETDPVTTMR;VTHLSTLQVGSLSVK;VYCGHEYTVNNLK;YAIGEPTVPSTLAEEFTYNPFMR
P01872	P01872	4	4	4	Immunoglobulin heavy constant mu;Mu chain	Ighm	sp|P01872|IGHM_MOUSE Immunoglobulin heavy constant mu OS=Mus musculus OX=10090 GN=Ighm PE=1 SV=2	13	49.971	454	25.367	2736300											446490	9.2161e+06	5175750					8	FISKPNEVHK;GFSPADISVQWLQR;LICEATNFTPKPITVSWLK;LVESGFTTDPVTIENK
O88456	O88456	2	2	2	Calpain small subunit 1	Capns1	sp|O88456|CPNS1_MOUSE Calpain small subunit 1 OS=Mus musculus OX=10090 GN=Capns1 PE=1 SV=2	14.6	28.406	268	6.8139	13097000	610800	1024090	244400	1294310	176530				1228085	104468		5.16677e+06	2396650	2.52967e+06	1.74199e+06	1805070	2.04367e+06	38	MFLVNSFLK;SGTIGSHELPGAFEAAGFHLNEHLYSMIIR
Q9DCJ5	Q9DCJ5	5	5	5	NADH dehydrogenase [ubiquinone] 1 alpha subcomplex subunit 8	Ndufa8	sp|Q9DCJ5|NDUA8_MOUSE NADH dehydrogenase [ubiquinone] 1 alpha subcomplex subunit 8 OS=Mus musculus OX=10090 GN=Ndufa8 PE=1 SV=3	42.4	19.992	172	89.239	4736700	2085300	4088850	1333185	1501250							822327	5.36533e+06		5161900				42	ARPEPNPVIEGDLKPAK;PGIVELPTLEELKVEEVK;SHCAEPFTEYWTCLDYSNMQLFR;TDRPLPENPYHSR;VKTDRPLPENPYHSR
Q91X77	Q91X77	23	6	6	Cytochrome P450 2C50	Cyp2c50	sp|Q91X77|CY250_MOUSE Cytochrome P450 2C50 OS=Mus musculus OX=10090 GN=Cyp2c50 PE=1 SV=2	21.4	55.764	490	57.258	2006750	1940750	11387800	2300350	1455000	885920	2042350	1303345	1459150		2754200	8.26777e+06	40012900	13691000	24336000	1.56144e+07	10434800	1.3786e+07	123	CLVEELRK;DFLNLMEK;DICQSFTNLSK;DIDVTPMLIGLASVPPAFQLCFIPS;EALVDHGEEFAGR;FDPGHFLDENGK;FIDLVPNSLPHEVTCDIK;GKLPPGPTPLPIIGNILQINVK;GTNVITSLSSVLR;IKEHEESLDVTIPR;IMSTPWLQVCNTFPVLLDYCPGSHNK;KPTVVLHGYEAVK;KTNGSPCDPTFILGCAPCNVICSIIFQDR;LEHLAITVTDLFSAGTETTSTTLR;LPPGPTPLPIIGNILQINVK;MELFLFLTSILQNFNLKPLVHPK;NRLEHLAITVTDLFSAGTETTSTTLR;SDYFMPFSTGK;SIEDRVQEEAR;TNGSPCDPTFILGCAPCNVICSIIFQDR;VQEEIEHVIGK;VYGPVYTLYLGR…
Q99JX4	Q99JX4	3	3	3	Eukaryotic translation initiation factor 3 subunit M	Eif3m	sp|Q99JX4|EIF3M_MOUSE Eukaryotic translation initiation factor 3 subunit M OS=Mus musculus OX=10090 GN=Eif3m PE=1 SV=1	15	42.516	374	35.816		3778050	3218750	2145850	1879800							1.67284e+06	5.77016e+06	11224500	4222200				23	ALKDPNAFLFDHLLTLKPVK;FLEGELIHDLLTIFVSAK;SVPAFIDISEEDQAAELR
P63276	P63276	4	4	4	Small ribosomal subunit protein eS17	Rps17	sp|P63276|RS17_MOUSE Small ribosomal subunit protein eS17 OS=Mus musculus OX=10090 GN=Rps17 PE=1 SV=2	51.9	15.524	135	96.123	9066050	1869000	2881550	1557100	1622450	2648780	1504450	976750		1199635	2094305	1.66637e+06	8513600	5890200	3.01505e+06	2416600			75	DNYVPEVSALDQEIIEVDPDTKEMLK;LGNDFHTNKR;LLDFGSLSNLQVTQPTVGMNFK;VCEEIAIIPSKK
P62751	P62751	6	6	6	Large ribosomal subunit protein uL23	Rpl23a	sp|P62751|RL23A_MOUSE Large ribosomal subunit protein uL23 OS=Mus musculus OX=10090 GN=Rpl23a PE=1 SV=1	37.8	17.695	156	14.217	3541500	1764400	6689900	1127100	1481550	1993700					1131600	1674100	1911750	8463150	2723250				21	KIEDNNTLVFIVDVK;KLYDIDVAK;LAPDYDALDVANK;LDHYAIIK;NKLDHYAIIK;VNTLIRPDGEKK
P99024	P99024	18	4	3	Tubulin beta-5 chain	Tubb5	sp|P99024|TBB5_MOUSE Tubulin beta-5 chain OS=Mus musculus OX=10090 GN=Tubb5 PE=1 SV=1	16.7	49.67	444	42.204	5230200	3643250	3460000	1828050	1922600	3219450	1881150	966310		1196200	2236770	2158350	35523550	9887450	4.49952e+06	6.99277e+06	2192400	610740	67	AILVDLEPGTMDSVR;ALTVPELTQQVFDAK;EAESCDCLQGFQLTHSLGGGTGSGMGTLLISK;FWEVISDEHGIDPTGTYHGDSDLQLDR;GHYTEGAELVDSVLDVVR;GHYTEGAELVDSVLDVVRK;IMNTFSVVPSPK;IREEYPDR;ISEQFTAMFR;KEAESCDCLQGFQLTHSLGGGTGSGMGTLLISK;LAVNMVPFPR;LHFFMPGFAPLTSR;LTTPTYGDLNHLVSATMSGVTTCLR;MAVTFIGNSTAIQELFK;NMMAACDPR;NSSYFVEWIPNNVK;SGPFGQIFRPDNFVFGQSGAGNNWAK;YLTVAAVFR
Q99K51	Q99K51	11	10	10	Plastin-3	Pls3	sp|Q99K51|PLST_MOUSE Plastin-3 OS=Mus musculus OX=10090 GN=Pls3 PE=1 SV=3	30.5	70.741	630	122.06	1871300	5507350	3644850	2885350	1450200	1307195				317095	523690	366163	8.45517e+06	1699450	2.06235e+06				91	ANDDIIVNWVNR;FSLVGIGGQDLNDGNPTLTLAVVWQLMR;ISFNEFVYIFQEVK;KLTPFIIQENLNLALNSASAIGCHVVNIGAEDLR;LTPFIIQENLNLALNSASAIGCHVVNIGAEDLR;MINLSVPDTIDER;NWMNSLGVNPHVNHLYADLQDALVILQLYER;TISSSLAVVDLIDAIQPGCINYDLVK;VDLNSNGFICDYELHELFK;VYALPEDLVEVKPK;YTLNVLEDLGEGQK
P45878	P45878	8	8	8	Peptidyl-prolyl cis-trans isomerase FKBP2	Fkbp2	sp|P45878|FKBP2_MOUSE Peptidyl-prolyl cis-trans isomerase FKBP2 OS=Mus musculus OX=10090 GN=Fkbp2 PE=1 SV=1	62.9	15.344	140	50.117	3950850		1628400								862890	701470	3.48437e+06	16915000	2.97013e+06	4554800	800320		26	GAPPKIPGGATLVFEVELLK;GDVLHMHYTGK;GWDQGLLGMCEGEK;GWDQGLLGMCEGEKR;KGDVLHMHYTGK;KGDVLHMHYTGKLEDGTEFDSSLPQNQPFVFSLGTGQVIK;KLVIPSELGYGER;LEDGTEFDSSLPQNQPFVFSLGTGQVIK
P47754	P47754	3	3	3	F-actin-capping protein subunit alpha-2	Capza2	sp|P47754|CAZA2_MOUSE F-actin-capping protein subunit alpha-2 OS=Mus musculus OX=10090 GN=Capza2 PE=1 SV=3	18.5	32.967	286	25.52	4666450		4202100	1371700	933850							2097150	1.52819e+07	6543500	4.20607e+06	5900400	4898500	1611855	45	FIIHAPPGEFNEVFNDVR;FTVTPSTTQVVGILK;KVDGQQTIIACIESHQFQAK
Q5YD48	Q5YD48	2	2	2	APOBEC1 complementation factor	A1cf	sp|Q5YD48|A1CF_MOUSE APOBEC1 complementation factor OS=Mus musculus OX=10090 GN=A1cf PE=1 SV=2	4.2	65.681	595	13.161	2797600									392970									5	DLFEDELIPLCEK;LAPQILEEICQK
Q99JY9;Q641P0	Q99JY9	7;2	7;2	7;2	Actin-related protein 3	Actr3	sp|Q99JY9|ARP3_MOUSE Actin-related protein 3 OS=Mus musculus OX=10090 GN=Actr3 PE=1 SV=3	35.9	47.357	418;418	105	10263050	2705850	2827550	2143500	2221400	625635	1143335	452495		1220000	383925	532060	11075700	2714600	1793640	3.23703e+06	598185	930520	117	DITYFIQQLLR;FLGPEIFFHPEFANPDFTQPISEVVDEVIQNCPIDVR;GVDDLDFFIGDEAIEKPTYATK;HIPIAGR;LGYAGNTEPQFIIPSCIAIK;TLTGTVIDSGDGVTHVIPVAEGYVIGSCIK;YAVWFGGSMLASTPEFYQVCHTK
Q61586	Q61586	7	7	7	Glycerol-3-phosphate acyltransferase 1, mitochondrial	Gpam	sp|Q61586|GPAT1_MOUSE Glycerol-3-phosphate acyltransferase 1, mitochondrial OS=Mus musculus OX=10090 GN=Gpam PE=1 SV=2	16.3	93.703	827	61.935	8674750	2557850	2430600	1429300	918220	808070				2706950	1704365		3.22577e+06						47	AATETNLPLLFLPVHR;AGLLSVVVDTLSSNTIPDILVIPVGISYDR;ILQEMVATVSPGMIR;LIANLAEHILFTASK;LLGPLLEAYSSAAIFVHNFSGPVPESEYLQK;NVAVYAESATYCLVK;QQQFLEIFLEGTR
Q7TNG8	Q7TNG8	7	7	7	Probable D-lactate dehydrogenase, mitochondrial	Ldhd	sp|Q7TNG8|LDHD_MOUSE Probable D-lactate dehydrogenase, mitochondrial OS=Mus musculus OX=10090 GN=Ldhd PE=1 SV=1	31	51.847	484	46.639	2951400	3562800	7075100	2271450	1492300	703495	1623100			1051520	984685	1.04189e+06	8.13363e+06	4100100		6070200			63	AVVGSPHVSTASAVR;DNVINLEVVLPDGR;GSQGGLSQDFVEALK;HNAWYAALALSPGSK;KSAAGYNLTGLFVGSEGTLGIITSTTLR;LHPAPEATVAATCAFPSVQAAVDSTVQILQAAVPVAR;LNCPVAPTLFLEFHGSQQTLAEQLQR
Q8JZN5	Q8JZN5	4	4	4	Complex I assembly factor ACAD9, mitochondrial	Acad9	sp|Q8JZN5|ACAD9_MOUSE Complex I assembly factor ACAD9, mitochondrial OS=Mus musculus OX=10090 GN=Acad9 PE=1 SV=2	13.3	68.721	625	37.971	4257050	1367900								569760	1648800	587440	2.09786e+06	1287895	825623				20	GVFPFPEVSQHELSEINQFVGPLEK;SLGLFGIQVPEEYGGLGLSNTMYAR;TVETLLLR;VFSSEAAWQCVSEALQILGGSGYMK
Q2TPA8	Q2TPA8	10	10	10	Hydroxysteroid dehydrogenase-like protein 2	Hsdl2	sp|Q2TPA8|HSDL2_MOUSE Hydroxysteroid dehydrogenase-like protein 2 OS=Mus musculus OX=10090 GN=Hsdl2 PE=1 SV=1	35.1	54.208	490	44.06		2125000	5804900	2361450	2805700	3701300	2121300	816290		539900	2645900	3806300	2.67234e+07	20752000	9.07037e+06		5107400		90	ADVVMSMATDDFVK;FGGIDILVNNASAISLTNTLDTPTKR;IVKDSLSDEVVR;KVDIIADAAYSIFK;LAGCTVFITGASR;QHCAYTIAK;QQPQPFVQSMLPQKPHFGAVEETFR;SFTGNFIIDENILKEEGIK;TAIHTAAMDMLGGSGVENQCR;VGHILNLSPPLNLNPLWFK
P28665;P28666	P28665	13;4	13;4	13;4	Murinoglobulin-1	Mug1	sp|P28665|MUG1_MOUSE Murinoglobulin-1 OS=Mus musculus OX=10090 GN=Mug1 PE=1 SV=3	14.8	165.3	1476;1451	71.145	7157550	3041300	4437300	1211250	638405	528100				1084305	2010400	269427	4.81567e+06	2434100	1.97638e+06	1296600		1904900	53	AFIFIDESHITHAFTWLSQK;AHFSVMGDILSSAIR;AVDQSVLLLKPESELSPSWIYNLPGMQQNK;EGNTWLTAFVLK;FALEIPVEFSMVPMAK;GGVDDEMTLSAYITMALLESSLPATHPVVSK;HTNLVPHGTEK;HTSSWLVTPK;KNLFDELVLDKDLFQCVSFIIPR;MLRPLNELLPLAYIEDPKK;NLFDELVLDKDLFQCVSFIIPR;QMSFSLAAEPIQGPYK;YMVLVPSQLYTETPEK
Q7TMF3	Q7TMF3	4	4	4	NADH dehydrogenase [ubiquinone] 1 alpha subcomplex subunit 12	Ndufa12	sp|Q7TMF3|NDUAC_MOUSE NADH dehydrogenase [ubiquinone] 1 alpha subcomplex subunit 12 OS=Mus musculus OX=10090 GN=Ndufa12 PE=1 SV=2	29.7	17.086	145	39.406	9463450	3076350	3947050	2219550	1939900	2772600	1239620	358260	614010	2861950	634450	1.68473e+06	1.93201e+07	6285850	5.36053e+06	9096200	5142950	4416100	57	FNVSATPEQYVPYSTTR;MELVEVLK;MELVEVLKR;NTFWDVDGSMVPPEWHR
Q91W90	Q91W90	7	7	7	Thioredoxin domain-containing protein 5	Txndc5	sp|Q91W90|TXND5_MOUSE Thioredoxin domain-containing protein 5 OS=Mus musculus OX=10090 GN=Txndc5 PE=1 SV=2	27.3	46.415	417	28.332	7947150	1926800	3626950	1136000	881090			1644100		1807500	950820	1894250	2155500	5152800	2.01755e+06		2140200		21	ALAPTWEQLALGLEHSETVK;DLDSLHSFVLR;EFPGLSDVTIAEVDCTAER;NLAPTWEELSK;QGLYELSANNFELHVSQGNHFIK;SFEDTIAQGITFVK;VDCTQHYAVCSEHQVR
P62075	P62075	5	5	5	Mitochondrial import inner membrane translocase subunit Tim13	Timm13	sp|P62075|TIM13_MOUSE Mitochondrial import inner membrane translocase subunit Tim13 OS=Mus musculus OX=10090 GN=Timm13 PE=1 SV=1	58.9	10.458	95	42.135	6398400	2436700		1699600	915270							2418600	5895800	7046350	4040600				15	CIGKPGGSLDNSEQK;LDPGAIMEQVK;MDSGFGSDFGGTGGGK;MDSGFGSDFGGTGGGKLDPGAIMEQVK;VQIAVANAQELLQR
P35980	P35980	3	3	3	Large ribosomal subunit protein eL18	Rpl18	sp|P35980|RL18_MOUSE Large ribosomal subunit protein eL18 OS=Mus musculus OX=10090 GN=Rpl18 PE=1 SV=3	18.6	21.644	188	22.166	6634950	2252400		1468850	1100900	2653450	3076900				1203125	3627200	3.24722e+07	12733000	9.52507e+06	1.79947e+07	6330550	4854600	39	GTVLLSGPR;ILTFDQLALESPK;TAVVVGTVTDDVR
P61620;Q9JLR1	P61620	4;1	4;1	4;1	Protein transport protein Sec61 subunit alpha isoform 1	Sec61a1	sp|P61620|S61A1_MOUSE Protein transport protein Sec61 subunit alpha isoform 1 OS=Mus musculus OX=10090 GN=Sec61a1 PE=1 SV=2	18.1	52.264	476;476	116.88	2676750	3225900	4596200	2909200	2181350	3709100	766050				788755	1620140	3.13785e+07	4730950	5.25823e+06				139	FLEVIKPFCVILPEIQKPER;FSGNLLVSLLGTWSDTSSGGPAR;GMEFEGAIIALFHLLATR;GTLMELGISPIVTSGLIMQLLAGAK
P63260	P63260	25	1	1	Actin, cytoplasmic 2;Actin, cytoplasmic 2, N-terminally processed	Actg1	sp|P63260|ACTG_MOUSE Actin, cytoplasmic 2 OS=Mus musculus OX=10090 GN=Actg1 PE=1 SV=1	4.5	41.792	375	36.333	10222900	2345975	1799065	699020	753945	1381605				1023560	1022700	342822	7577103	3220800	1340800				30	AGFAGDDAPR;AVFPSIVGR;CPEALFQPSFLGMESCGIHETTFNSIMK;DLTDYLMK;DLYANTVLSGGTTMYPGIADR;EEEIAALVIDNGSGMCK;EITALAPSTMK;EKLCYVALDFEQEMATAASSSSLEK;FRCPEALFQPSFLGMESCGIHETTFNSIMK;GYSFTTTAER;HQGVMVGMGQK;IIAPPER;IIAPPERK;IWHHTFYNELR;KDLYANTVLSGGTTMYPGIADR;LCYVALDFEQEMATAASSSSLEK;LDLAGRDLTDYLMK;MTQIMFETFNTPAMYVAIQAVLSLYASGR;QEYDESGPSIVHR;QEYDESGPSIVHRK;RGILTLK;SYELPDGQVITIGNER;TTGIVMDSGDGVTHTVPIYEGYALPHAILR;VA…
Q62426	Q62426	2	2	2	Cystatin-B	Cstb	sp|Q62426|CYTB_MOUSE Cystatin-B OS=Mus musculus OX=10090 GN=Cstb PE=1 SV=1	32.7	11.045	98	6.5901		2669500						3082700					6147300	12191000					8	QIVAGTNLFIK;VFQPLPHENKPLTLSSYQTNK
Q61937	Q61937	3	3	3	Nucleophosmin	Npm1	sp|Q61937|NPM_MOUSE Nucleophosmin OS=Mus musculus OX=10090 GN=Npm1 PE=1 SV=1	20.2	32.56	292	73.129	8100700	1584050	2545200	996060	1175565						856120	483095	6.82437e+06	3639850	1.61762e+06	3444850			47	MEDSMDMDMSPLRPQNYLFGCELK;MSVQPTVSLGGFEITPPVVLR;MTDQEAIQDLWQWR
O88986	O88986	9	9	9	2-amino-3-ketobutyrate coenzyme A ligase, mitochondrial	Gcat	sp|O88986|KBL_MOUSE 2-amino-3-ketobutyrate coenzyme A ligase, mitochondrial OS=Mus musculus OX=10090 GN=Gcat PE=1 SV=2	40.6	44.93	416	121.3	7487850	3434050	3363100	2355900	1755300	4830400	1277100	870705	557850		1691480	1214250	8.60643e+06	9366500	4.23447e+06	4160860	1.79339e+06	2136000	119	ALDLLMESNAIIQSMAAK;ALGGASGGYTTGPEPLVSLLR;FICGTQSIHK;GIFVIGFSYPVVPK;GTDELLGVMDQVTIINSTLGK;LAAQYGALVFVDECHATGFLGPTGR;LVATDGAFSMDGDIAPLQDICR;MEAAGFTVSGADHPICPVMLGDAR;VQISAVHSEEDIDR
P47199	P47199	14	14	14	Quinone oxidoreductase	Cryz	sp|P47199|QOR_MOUSE Quinone oxidoreductase OS=Mus musculus OX=10090 GN=Cryz PE=1 SV=1	62.5	35.268	331	206.3	7512900	3068600	1859515	1883000	1454300	1545500				1103815	1040695	2.03493e+06	2.27941e+07	20914500	6.62543e+06	1547200			84	AAQAHEDIIHGSGK;AGESVLVHGASGGVGLATCQIAR;EEFQQFAGLLQAGIEK;ETSIIGVSLSSSTKEEFQQFAGLLQAGIEK;GVDVIIEMLANENLSNDLK;GWVKPVIGSEYPLEK;KPALPYTPGSDVAGIIESVGDK;KPALPYTPGSDVAGIIESVGDKVSAFK;LQSDVVVPVPQSHQVLIK;LVLQNGAHEVFNHK;MSVGDKDKGVDVIIEMLANENLSNDLK;QGAALGIPYFTACR;VFEFGGPEVLK;VHACGVNPVETYIR
Q9CR62	Q9CR62	11	11	11	Mitochondrial 2-oxoglutarate/malate carrier protein	Slc25a11	sp|Q9CR62|M2OM_MOUSE Mitochondrial 2-oxoglutarate/malate carrier protein OS=Mus musculus OX=10090 GN=Slc25a11 PE=1 SV=3	56.7	34.155	314	176.77	2919750	3630700	5916100	2866850	3049750	4286300	2012000	959715	525240		2884335	1936600	1.36605e+07	9881400	8369700	9.30023e+06	5.47103e+06	2640134	164	ALIGMTAGATGAFVGTPAEVALIR;AVVVNAAQLASYSQSK;FLFGGLAGMGATVFVQPLDLVK;LGIYTVLFER;LGPHTVLTFIFLEQMNK;LTGADGTPPGFLLK;MIDGKPEYK;NVFNALVR;QFLLDSGYFSDNILCHFCASMISGLVTTAASMPVDIVK;TSFHALTSILK;YEGFFSLWK
P97450	P97450	3	3	3	ATP synthase-coupling factor 6, mitochondrial	Atp5pf	sp|P97450|ATP5J_MOUSE ATP synthase-coupling factor 6, mitochondrial OS=Mus musculus OX=10090 GN=Atp5pf PE=1 SV=1	43.5	12.496	108	26.737	7254600	2537600		1588000	2114400			1138350						36056500	19364550		8546250	1.527e+07	31	FDDPKFEVIDKPQS;GEMDTFPTFK;QASGGPVDIGPEYQQDLDRELYK
Q64459;Q64481	Q64459	16;6	7;1	7;1	Cytochrome P450 3A11	Cyp3a11	sp|Q64459|CP3AB_MOUSE Cytochrome P450 3A11 OS=Mus musculus OX=10090 GN=Cyp3a11 PE=1 SV=1	29.2	57.854	504;504	39.231		2201200	4623100	1197500	3695690						3885400	4222500	23614800	12442000	3109900				36	ALLSPTFTSGK;ALSDMEITAQSIIFIFAGYETTSSTLSFTLHSLATHPDIQK;APPTYDTVMEMEYLDMVLNETLR;DFGPVGIMSK;ECFSVFTNR;EMFPVIEQYGDILVK;FDMECYKK;GSIDPYVYLPFGNGPR;KLQDEIDEALPNKAPPTYDTVMEMEYLDMVLNETLR;KQGIPGPKPLPFLGTVLNYYK;LKEMFPVIEQYGDILVK;PLPFLGTVLNYYK;QGIPGPKPLPFLGTVLNYYK;QGLLQPEKPIVLK;TWGLFDGQTPLLAVTDPETIK;VDFLQLMMNSHNNSK
Q60665	Q60665	1	1	1	Ski-like protein	Skil	sp|Q60665|SKIL_MOUSE Ski-like protein OS=Mus musculus OX=10090 GN=Skil PE=1 SV=2	1.9	76.358	675	-2		1863000		3720500	2433900	3748100					1329300	4376250	27029000	20123500	25547500	6680300			3	IILEEMKEKFSMR
P26516	P26516	6	6	6	26S proteasome non-ATPase regulatory subunit 7	Psmd7	sp|P26516|PSMD7_MOUSE 26S proteasome non-ATPase regulatory subunit 7 OS=Mus musculus OX=10090 GN=Psmd7 PE=1 SV=2	38.3	36.539	321	39.648	2389900	3354750	6144350	2891950	2293600	2268225	1373400				1974585	1.88317e+06	1.35886e+07	11739500	6.45117e+06	2.16951e+06		1473600	99	LPINHQIIYQLQDVFNLLPDASLQEFVK;TNDQMVVVYLASLIR;VLDVSNSFAVPFDEDDKDDSVWFLDHDYLENMYGMFK;VVGVLLGSWQK;VVVHPLVLLSVVDHFNR;YCPNSVLVIIDVKPK
Q922R8	Q922R8	10	10	10	Protein disulfide-isomerase A6	Pdia6	sp|Q922R8|PDIA6_MOUSE Protein disulfide-isomerase A6 OS=Mus musculus OX=10090 GN=Pdia6 PE=1 SV=3	37	48.1	440	139.01	14057500	2195000	3819450	843535	1780400	1389260	1460850	443580	719915	2759400	1249810	1222700	1.85525e+07	38864000	5.09167e+06	1.07749e+06	3342500	2.43297e+06	146	ALDLFSDNAPPPELLEIINEDIAK;ALDLFSDNAPPPELLEIINEDIAKK;EPWDGKDGELPVEDDIDLSDVELDDLEKDEL;GSFSEQGINEFLR;GSTAPVGGGSFPTITPR;IFQKGESPVDYDGGR;NLEPEWAAAATEVK;NSYLEVLLK;TGEAIVDAALSALR;VGAVNADKHQSLGGQYGVQGFPTIK
P14246	P14246	3	3	3	Solute carrier family 2, facilitated glucose transporter member 2	Slc2a2	sp|P14246|GTR2_MOUSE Solute carrier family 2, facilitated glucose transporter member 2 OS=Mus musculus OX=10090 GN=Slc2a2 PE=1 SV=3	9.2	57.106	523	16.106	6313700	2766350	2847100	1780150	1151835							1961800	12850400	10238450	6040300				30	HVLGVPLDDRK;SFEEIAAEFR;SVSGLYCGLISGLVPMYIGEIAPTTLR
P61211	P61211	1	1	1	ADP-ribosylation factor-like protein 1	Arl1	sp|P61211|ARL1_MOUSE ADP-ribosylation factor-like protein 1 OS=Mus musculus OX=10090 GN=Arl1 PE=1 SV=1	8.8	20.411	181	12.375	2977450												1.02268e+06						3	GTGLDEAMEWLVETLK
G3X982	G3X982	12	12	11	Aldehyde oxidase 3	Aox3	sp|G3X982|AOXC_MOUSE Aldehyde oxidase 3 OS=Mus musculus OX=10090 GN=Aox3 PE=1 SV=1	15.4	146.9	1335	47.508	4803150	3237100	4771500	3442150	2278800	870790	3112200	1360950		1214700	1925700	1050500	11130595	4074200	2.8524e+06	2049500			66	FTDVSYPIIISPAR;GHGTQCGFCTPGMVMSIYTLLR;GLGEAGTFLGCSVFFAIAAAVAAAR;GLSPIWAINSPATAEVIR;HATGEAVFCDDMSVLPGELFLAVVTSSK;IASVTDIPEEFHVSLLTPTPNPK;NADPEVNLLFYLR;NHPEPSTEQIMETLGGNLCR;NVASLGGHIISR;RLEPIIK;TTWIAPGTLNDLLELK;WEFVSAFR
Q8K010	Q8K010	13	13	13	5-oxoprolinase	Oplah	sp|Q8K010|OPLA_MOUSE 5-oxoprolinase OS=Mus musculus OX=10090 GN=Oplah PE=1 SV=1	19.1	137.61	1288	35.132	10105600	1205600	5035050	1680400	1298100	420220	1190500			2739850	415885	2858700	15886700	10495250	5956100	5988600			52	DLLHIGTQARPDLFDLAVPMPEVLYEEVVEVDER;EEALLSVLTER;EFGFIIPER;GCTGDLLEIQQPVDLAALR;GIHSLAVVLMHSYTWAQHEQQVGTLAR;GIQLVGELIGQYGLDVVQAYMGHIQANAELAVR;GLNLLIR;HSGLLSALGLALADVVHEAQEPCSLSYTPETFAQLDQR;IQSGPPHVEK;LDPIQLSIFSHR;LLPASFPCIFGPGEDQPLSPEASR;NLHDNLSDLR;SQISTESFLHLR
Q9Z2U0;Q9CWH6	Q9Z2U0;Q9CWH6	6;3	6;3	6;3	Proteasome subunit alpha type-7;Proteasome subunit alpha type-8	Psma7;Psma8	sp|Q9Z2U0|PSA7_MOUSE Proteasome subunit alpha type-7 OS=Mus musculus OX=10090 GN=Psma7 PE=1 SV=1;sp|Q9CWH6|PSMA8_MOUSE Proteasome subunit alpha type-8 OS=Mus musculus OX=10090 GN=Psma8 PE=1 SV=1	35.5	27.855	248;250	69.052	3256800	2333900	4956900	2498550	1961200	2971400						1953600	16689100		2.88481e+06				54	AITVFSPDGHLFQVEYAQEAVK;AITVFSPDGHLFQVEYAQEAVKK;GKDIVVLGVEK;KICALDDNVCMAFAGLTADAR;LTVEDPVTVEYITR;RPFGISALIVGFDFDGTPR
Q9QUM9	Q9QUM9	7	7	7	Proteasome subunit alpha type-6	Psma6	sp|Q9QUM9|PSA6_MOUSE Proteasome subunit alpha type-6 OS=Mus musculus OX=10090 GN=Psma6 PE=1 SV=1	36.2	27.372	246	24.377	7808000		1484900	1536300	1689050	2496700						1327700	12089000		2510700				17	GKDCAVIVTQK;HITIFSPEGR;ILTEAEIDAHLVALAERD;ITESIGCVMTGMTADSR;LLDSSTVTHLFK;LYQVEYAFK;YGYEIPVDMLCK
P03893	P03893	1	1	1	NADH-ubiquinone oxidoreductase chain 2	mt-Nd2	sp|P03893|NU2M_MOUSE NADH-ubiquinone oxidoreductase chain 2 OS=Mus musculus OX=10090 GN=mt-Nd2 PE=1 SV=2	7.5	38.752	345	34.395	4775500	3505100	4340200	1053440	1456150							2381100	9765600		3782700				29	TKPNLMFSTLAIMSTMTLPLAPQLIT
Q9DC69	Q9DC69	9	9	9	NADH dehydrogenase [ubiquinone] 1 alpha subcomplex subunit 9, mitochondrial	Ndufa9	sp|Q9DC69|NDUA9_MOUSE NADH dehydrogenase [ubiquinone] 1 alpha subcomplex subunit 9, mitochondrial OS=Mus musculus OX=10090 GN=Ndufa9 PE=1 SV=2	37.9	42.525	377	155.01	13974100	2061450	3870500	1401250	1994450	2548575	724830	423295	294600			663980	9511102		2.41567e+06	2.59546e+06	89581	703855	110	AVQHSNVVINLIGR;CDVYDIMHLR;GIVNATKDPDAVGK;IHISDVMPTDLPGLEDLGVQPTPLELK;LMGDLGQLTFLEWDAR;NFDFEDVFVNIPR;SSVSGVVATVFGATGFLGR;SVFPEAIIIRPSDIFGR;WFLAVPLVSLGFK
P62858	P62858	2	2	2	Small ribosomal subunit protein eS28	Rps28	sp|P62858|RS28_MOUSE Small ribosomal subunit protein eS28 OS=Mus musculus OX=10090 GN=Rps28 PE=1 SV=1	23.2	7.8409	69	20.07	5827550	1489800		1571000	1660100	4180750	4287350	2225300			1419800	2.67587e+06	1.79068e+07	16773500	8.79073e+06	19436500	11467000	6644000	55	EGDVLTLLESER;GPVREGDVLTLLESER
Q9DCS2	Q9DCS2	3	3	3	Methyltransferase-like 26	Mettl26	sp|Q9DCS2|MTL26_MOUSE Methyltransferase-like 26 OS=Mus musculus OX=10090 GN=Mettl26 PE=1 SV=1	36.3	22.687	204	104.45	6224100	3641550	4201700	1312865	1555615	1378705						2104600	9.73093e+06		1.71997e+06				88	DTVLLEELGQASGLVLER;SLDLLLCINMIHISPLNCTEGLFR;VLEVASGSGQHAAHFAQAFPNAEWQPSDVDQR
Q8VHG0	Q8VHG0	2	2	2	Dimethylaniline monooxygenase [N-oxide-forming] 4	Fmo4	sp|Q8VHG0|FMO4_MOUSE Dimethylaniline monooxygenase [N-oxide-forming] 4 OS=Mus musculus OX=10090 GN=Fmo4 PE=1 SV=3	8.2	63.791	560	50.081	4306150	1811150																	4	ILVVGLGNTGGDIAVELSEIAAQVFLSTR;LDFITYMDELTQCIGAK
Q9CQC9	Q9CQC9	10	10	9	GTP-binding protein SAR1b	Sar1b	sp|Q9CQC9|SAR1B_MOUSE GTP-binding protein SAR1b OS=Mus musculus OX=10090 GN=Sar1b PE=1 SV=1	67.2	22.382	198	84.358	6875800	4152550	4939550	3281350	1556500	2690000	555370		422560	1551150	3008575	3.42743e+06	1.06903e+07	15799500	4.14853e+06	2522200		1976000	118	ELNARPLEVFMCSVLK;ELNARPLEVFMCSVLKR;EMFGLYGQTTGK;IDRPEAISEER;LGQHVPTLHPTSEELTIAGMTFTTFDLGGHVQAR;LLESKEELDSLMTDETIANVPILILGNK;LVFLGLDNAGK;NYLPAINGIVFLVDCADHER;PLEVFMCSVLK;PLEVFMCSVLKR
O54909	O54909	11	8	8	Retinol dehydrogenase 16	Rdh16	sp|O54909|RDH16_MOUSE Retinol dehydrogenase 16 OS=Mus musculus OX=10090 GN=Rdh16 PE=1 SV=1	40.7	35.743	317	166.48	2321300	4649450	2332150	3409700	2599000						3360650	2.63483e+06	10602420	13452500	8.21587e+06	3897200		631220	53	DLSGVTDCMEHALTACHPR;ELSYFGVK;GLWGLVNNAGISTPSGPNEWMK;KQDFAHVLDVNLLGMIEVTLSMLPLVR;LCSNTQMLWDQTSSEIR;LCSNTQMLWDQTSSEIREIYGEK;LETVILDVTK;TESIVTATQWVK;TSDRLETVILDVTK;VAIIEPGFFLTGVTSSAR;VLAACLTEK
Q8BGL3	Q8BGL3	6	5	5	Sulfotransferase 2A8	Sult2a8	sp|Q8BGL3|ST2A8_MOUSE Sulfotransferase 2A8 OS=Mus musculus OX=10090 GN=Sult2a8 PE=1 SV=1	27	33.295	282	13.276		2612300	9934500	1444600	1216650	1953000	1251500						5.96832e+06	692655	1.10748e+06	2057020	186561		49	AADFPQELFSWE;ENILVLSYEQLK;LMASLLPIQLFPK;NHFTVAQAEAFDK;SGTHWLNEIVCLILTK;TDEFLWIEGIPFPTVYYSQEIIR
Q9WVM8	Q9WVM8	5	5	5	Kynurenine/alpha-aminoadipate aminotransferase, mitochondrial	Aadat	sp|Q9WVM8|AADAT_MOUSE Kynurenine/alpha-aminoadipate aminotransferase, mitochondrial OS=Mus musculus OX=10090 GN=Aadat PE=1 SV=1	25.4	47.597	425	84.04		8983000	3326200	1604350	1156485	5331700	744595	359190					7.01644e+06		2.21343e+06	3.20087e+06		1411000	56	ALQYSPSYGIPELLSWLK;ASFSLATPAQMDTAFQR;EVLLVPGNGFFIDGSAPTSFFR;KYDFLIIEDDPYYFLQFSKPWEPTFLSMDVDGR;TLISLAPGSPNPSMFPFK
Q8R146	Q8R146	7	7	7	Acylamino-acid-releasing enzyme	Apeh	sp|Q8R146|ACPH_MOUSE Acylamino-acid-releasing enzyme OS=Mus musculus OX=10090 GN=Apeh PE=1 SV=3	24	81.58	732	28.614	7286200	2629700	3096650	2652300	1885600	888910					3373200	1406200	12523450				2068100		18	DVQFAVQQVLQEEHFDAR;EQSVSWVSLEEAEPIPDIHWGIR;QLGESFSGIYCSLLPLGCWSADSQR;QYLVFHDGDSVVFAGPAGNSVETR;SQVPMVVMPHGGPHSSFVTAWMLFPAMLCK;VALMGGSHGGFLSCHLIGQYPETYSACIAR;VVYLQYPSLAPHHQCSQLFLYDWYTK
Q9DBE0	Q9DBE0	19	19	19	Cysteine sulfinic acid decarboxylase	Csad	sp|Q9DBE0|CSAD_MOUSE Cysteine sulfinic acid decarboxylase OS=Mus musculus OX=10090 GN=Csad PE=1 SV=1	58.4	55.144	493	323.31	10688800	2741650	4577400	2372200	2613250	3120350	704075	536470	450490			6237400	3.6057e+07		1.71993e+07	14042600	3876950	1776100	208	ALPPLALFTSK;ALVGWNSGDGVFCPGGSISNMYAMNLAR;CHGSQASYLFQQDK;EGFELVMEPEFVNVCFWFVPPSLR;FFNQLFSGLDPHALAGR;GAAFLGLGTDSVR;GTMMIGYQPHGTR;HLLDGIQR;IITESLNTSQYTYEIAPVFVLMEEEVLK;IITESLNTSQYTYEIAPVFVLMEEEVLKK;KGTMMIGYQPHGTR;LLAAGLQCSALLLR;QIILAEAEGSVPFLVSATSGTTVLGAFDPLDAIADVCQR;QLLDLELQSQGESR;RIDQAFALTR;TLDGDPVAVEALLQDVFGIVVDEAILK;TLDGDPVAVEALLQDVFGIVVDEAILKGTSASEK;TVIHYSVK;VCEWKEPEELKQLLDLELQSQGESR
Q922E4	Q922E4	5	5	5	Ethanolamine-phosphate cytidylyltransferase	Pcyt2	sp|Q922E4|PCY2_MOUSE Ethanolamine-phosphate cytidylyltransferase OS=Mus musculus OX=10090 GN=Pcyt2 PE=1 SV=1	27	45.234	404	54.012	4122900	3056500	5163100	1787950	1781220	2630500					1571245	712250	21801700	3269050	2065400				42	ELAFLEATK;EPQPGETVIYVAGAFDLFHIGHVDFLQEVHK;IIQFASGKEPQPGETVIYVAGAFDLFHIGHVDFLQEVHK;WVDEVVPAAPYVTTLETLDKHNCDFCVHGNDITLTVDGR;YVSEVVIGAPYSVTAELLNHFK
Q9CXW4	Q9CXW4	6	6	6	Large ribosomal subunit protein uL5	Rpl11	sp|Q9CXW4|RL11_MOUSE Large ribosomal subunit protein uL5 OS=Mus musculus OX=10090 GN=Rpl11 PE=1 SV=4	35.4	20.252	178	118.36	7807950	6449800	1548730	1654500	1184410	1609985		1387680			3458600	1182495	3.69427e+06	7992950	5.78067e+06	545053	3177600	2838250	73	LCLNICVGESGDR;VLEQLTGQTPVFSK;YDGIILPGK;YDPSIGIYGLDFYVVLGR;YDPSIGIYGLDFYVVLGRPGFSIADK;YDPSIGIYGLDFYVVLGRPGFSIADKK
P84084	P84084	7	3	2	ADP-ribosylation factor 5	Arf5	sp|P84084|ARF5_MOUSE ADP-ribosylation factor 5 OS=Mus musculus OX=10090 GN=Arf5 PE=1 SV=2	33.3	20.529	180	17.423	7319300	4032000	3829500	2400100	765325	283690					1578710	1037990	2350800	4603800	1797160	1755100			33	DAVLLVFANK;HYFQNTQGLIFVVDSNDRER;LGEIVTTIPTIGFNVETVEYK;LKLGEIVTTIPTIGFNVETVEYK;MLQEDELRDAVLLVFANK;NICFTVWDVGGQDK;TWYVQATCATQGTGLYDGLDWLSHELSK
Q61316;P48722	Q61316	9;2	9;2	8;1	Heat shock 70 kDa protein 4	Hspa4	sp|Q61316|HSP74_MOUSE Heat shock 70 kDa protein 4 OS=Mus musculus OX=10090 GN=Hspa4 PE=1 SV=1	17.4	94.132	841;838	196.56	9038550	2826300	2440950	1137015	2403700	790940					2496700	1282100	1.5745e+07	12514550	2130400	1.53488e+07	8.65463e+06	7.64443e+06	48	EFSITDVVPYPISLR;FLEMCDDLLAR;GCALQCAILSPAFK;KEPFTLEAYYSSPQDLPYPDPAIAQFSVQK;LKETAESVLK;LMNETTAVALAYGIYK;NFTTEQVTAMLLSK;NVVFVDMGHSAYQVSVCAFNK;SVMDATQIAGLNCLR
Q9CR09	Q9CR09	1	1	1	Ubiquitin-fold modifier-conjugating enzyme 1	Ufc1	sp|Q9CR09|UFC1_MOUSE Ubiquitin-fold modifier-conjugating enzyme 1 OS=Mus musculus OX=10090 GN=Ufc1 PE=1 SV=1	15	19.481	167	33.472	11196600	2024900	4029850	1454990	706150	1848300	506200			764620		491310	4.89483e+06	1675500	707720				49	FGLAHLMALGLGPWLAVEVPDLIQK
Q3UJU9	Q3UJU9	7	7	7	Regulator of microtubule dynamics protein 3	Rmdn3	sp|Q3UJU9|RMD3_MOUSE Regulator of microtubule dynamics protein 3 OS=Mus musculus OX=10090 GN=Rmdn3 PE=1 SV=2	19.4	52.028	470	89.56	6747450	3696950	4851300	2820700	2170650	603150	882640			884620	1135990	928493	9.72257e+06	4396750	2.47879e+06	3.7663e+06	343580		66	EGFQLLLNNK;KTATALFESPLSATVQDALQSFLK;LAQELPDVTNEDSAFQKDLEELEVILG;LDFVLTSLMALR;SLQGLAGEIVGEVR;TATALFESPLSATVQDALQSFLK;VLDRLDFVLTSLMALR
Q9DCT2	Q9DCT2	10	10	10	NADH dehydrogenase [ubiquinone] iron-sulfur protein 3, mitochondrial	Ndufs3	sp|Q9DCT2|NDUS3_MOUSE NADH dehydrogenase [ubiquinone] iron-sulfur protein 3, mitochondrial OS=Mus musculus OX=10090 GN=Ndufs3 PE=1 SV=2	50.2	30.149	263	107.92	8694950	4194800	4723400	3084800	2639250	2001200	1788950	503775	415290			1609600	1.11429e+07		3.79593e+06	8300100	2.97557e+06	3706950	159	DFPLTGYVELR;EVWDMFGVFFFNHPDLR;FDLNSPWEAFPAYR;FEIVYNLLSLR;ILTDYGFEGHPFR;KFDLNSPWEAFPAYR;QLSAFGEYVAEILPK;SLADLTAVDVPTR;TYADELTPIDSIVSVHIAANWYER;VVAEPVELAQEFR
O09174	O09174	12	12	12	Alpha-methylacyl-CoA racemase	Amacr	sp|O09174|AMACR_MOUSE Alpha-methylacyl-CoA racemase OS=Mus musculus OX=10090 GN=Amacr PE=1 SV=4	58.3	41.704	381	189.11	8936200	2625450	3124600	2656850	2339250	1393800			754745	2326750	2156350	2054250	2.90427e+06	10977250	6203600	544342	1163730	930570	80	ADVLLEPFR;AEWCQIFDGTDACVTPVLTFEEALHHQHNR;ASFITDGEQLPSPR;ASFITDGEQLPSPRPAPLLSR;EYGFSQEEILQLHSDR;GQNILDGGAPFYTTYK;GQVIDSSMVEGTAYLSSFLWK;LQLGPETLLQDNPK;RDPSVGEHTVEVLR;SGENPYPPLNLLADFGGGGLMCTLGIVLALFER;TADGEFMAVGAIEPQFYALLLK;VVELAGLAPGPFCGMVLADFGAEVVR
P62869	P62869	1	1	1	Elongin-B	Elob	sp|P62869|ELOB_MOUSE Elongin-B OS=Mus musculus OX=10090 GN=Elob PE=1 SV=1	6.8	13.17	118	2.7239	6896300	1536060	948635										4875570	1536450	1.04092e+06	768230	1115370		32	MDVFLMIR
Q68FL6	Q68FL6	3	3	3	Methionine--tRNA ligase, cytoplasmic	Mars1	sp|Q68FL6|SYMC_MOUSE Methionine--tRNA ligase, cytoplasmic OS=Mus musculus OX=10090 GN=Mars1 PE=1 SV=1	7	101.43	902	8.4703	3853400		2426150									1136800		2237250	3280600				9	DNVPFHGLVFPCSVLGAEDNYTLVK;FYLLYIRPEGQDSAFSWTDLLIK;ILATSFICTLPAGHR
P62245	P62245	4	4	4	Small ribosomal subunit protein uS8	Rps15a	sp|P62245|RS15A_MOUSE Small ribosomal subunit protein uS8 OS=Mus musculus OX=10090 GN=Rps15a PE=1 SV=2	40	14.839	130	37.505	5001550	2571200	3619800	2139000	1761400	5632300	1734350	2696800			3351800	1479800		2255200	2027050				50	HGYIGEFEIIDDHR;MNVLADALK;QFGFIVLTTSAGIMDHEEAR;WQNNLLPSR
Q91WD5	Q91WD5	7	7	7	NADH dehydrogenase [ubiquinone] iron-sulfur protein 2, mitochondrial	Ndufs2	sp|Q91WD5|NDUS2_MOUSE NADH dehydrogenase [ubiquinone] iron-sulfur protein 2, mitochondrial OS=Mus musculus OX=10090 GN=Ndufs2 PE=1 SV=1	30.5	52.625	463	63.211	9213900	1626850	3873400	1456350	864235	1836650							1.94927e+06	2989900	2059350				31	AVTNMTLNFGPQHPAAHGVLR;ETAHWKPPPWNDVDILK;GEFGVYLVSDGSSRPYR;GHMLADVVAIIGTQDIVFGEIDR;IDEVEEMLTNNR;MHAAYIRPGGVHQDLPLGLLDDIYEFSK;TVDIGVVTAEDALNYGFSGVMLR
Q9CPR4	Q9CPR4	5	5	5	Large ribosomal subunit protein uL22	Rpl17	sp|Q9CPR4|RL17_MOUSE Large ribosomal subunit protein uL22 OS=Mus musculus OX=10090 GN=Rpl17 PE=1 SV=4	33.2	21.397	184	17.451		3552400		2245300	1688600	5192900	4175650	2073800				4.51377e+06	30873400	24208500	15093200	9009200	7.47033e+06	8883600	61	EQIVPKPEEEVAQK;GLDVDSLVIEHIQVNK;GLDVDSLVIEHIQVNKAPK;INPYMSSPCHIEMILTEK;SAEFLLHMLK
P63028	P63028	4	4	4	Translationally-controlled tumor protein	Tpt1	sp|P63028|TCTP_MOUSE Translationally-controlled tumor protein OS=Mus musculus OX=10090 GN=Tpt1 PE=1 SV=1	39.5	19.462	172	35.844	7607300	2127150	4196900	1233300	1558900	2210600					1189110	2.18433e+06	8.71613e+06	14709500	9420500	6651400	1181380	3919975	52	DLISHDELFSDIYK;EDGVTPFMIFFK;EIADGLCLEVEGK;HILANFNNYQFFIGENMNPDGMVALLDYR
P35979	P35979	6	6	6	Large ribosomal subunit protein uL11	Rpl12	sp|P35979|RL12_MOUSE Large ribosomal subunit protein uL11 OS=Mus musculus OX=10090 GN=Rpl12 PE=1 SV=2	47.3	17.804	165	57.885	5117100	4277400	1557000	1956800	2125500	4243700	5905300	1690100	1560650			4670850	39475650	21160000	1.2219e+07	9791700	7.37853e+06		99	CTGGEVGATSALAPK;EILGTAQSVGCNVDGR;ELSGTIKEILGTAQSVGCNVDGR;HSGNITFDEIVNIAR;IGPLGLSPK;QAQIEVVPSASALIIK
Q91XE8	Q91XE8	2	2	2	Transmembrane protein 205	Tmem205	sp|Q91XE8|TM205_MOUSE Transmembrane protein 205 OS=Mus musculus OX=10090 GN=Tmem205 PE=1 SV=1	13.8	21.18	189	40.989		3552600	3144700	2031700	3343150	3289150	5665050	2296150	2044600		1005470	2436750	16705290	39678000	4.42097e+07	35577500	8694200	19822500	26	GLGTEVPGNFQGPDPYR;HTFGLVQSK
Q99P30	Q99P30	5	5	5	Peroxisomal coenzyme A diphosphatase NUDT7	Nudt7	sp|Q99P30|NUDT7_MOUSE Peroxisomal coenzyme A diphosphatase NUDT7 OS=Mus musculus OX=10090 GN=Nudt7 PE=1 SV=2	36.4	26.856	236	24.204	2118600	1927450	9205600	2675900	1871950	2304450	3383500	1959400			2860065	1287700	3.14258e+06	2455700	2.57323e+06	3178460	1869600	1635900	73	DFIMHCFEYKDPETGVNYLIQGMTSK;EVFFVPLDYFLHPQVYYQK;FSVLVPLLAR;IDFDLHDLIPSCER;LAVLVALIILEQSPAFK
Q9CZX8	Q9CZX8	5	5	5	Small ribosomal subunit protein eS19	Rps19	sp|Q9CZX8|RS19_MOUSE Small ribosomal subunit protein eS19 OS=Mus musculus OX=10090 GN=Rps19 PE=1 SV=3	23.4	16.085	145	28.749	2866800	3521800										1777600	16801650	6314600	2.87713e+06	3050050	2875650	4097100	20	DVNQQEFVR;ELAPYDENWFYTR;HKELAPYDENWFYTR;RVLQALEGLK;VLQALEGLK
P57776	P57776	6	6	6	Elongation factor 1-delta	Eef1d	sp|P57776|EF1D_MOUSE Elongation factor 1-delta OS=Mus musculus OX=10090 GN=Eef1d PE=1 SV=3	27.8	31.293	281	71.029	14282500	1826100	1425200	1072060	1544285	1311500	974980			895800	1625480	2661800	9.51083e+06	10940000	5.80203e+06	1.05156e+07			51	ATAPQTQHVSPMR;GVVQDLQQAISK;GVVQDLQQAISKLEAR;ITSLEVENQNLR;SIQLDGLVWGASK;SSILLDVKPWDDETDMAQLETCVR
Q9R0N0	Q9R0N0	7	7	7	Galactokinase	Galk1	sp|Q9R0N0|GALK1_MOUSE Galactokinase OS=Mus musculus OX=10090 GN=Galk1 PE=1 SV=2	32.9	42.295	392	132.86	10827500	3580200	4420300	1344400	2565000	1316895	3470700	950575	411945			954863	1.39392e+07		2.95131e+06		1511010	4022860	100	AEHSFAGVPCGIMDQLIALLGQK;AFMEEFGAEPELAVSAPGR;HVVSEIR;LQFPLPSAQWSLEPGIPQWANYVK;SLETSLVPLSDPK;TDGLVSLLTTSK;VNLIGEHTDYNQGLVLPMALELVTVMVGSPR
Q8R081	Q8R081	6	6	6	Heterogeneous nuclear ribonucleoprotein L	Hnrnpl	sp|Q8R081|HNRPL_MOUSE Heterogeneous nuclear ribonucleoprotein L OS=Mus musculus OX=10090 GN=Hnrnpl PE=1 SV=2	27.1	63.963	586	110.2	9014950	2824650	2820400	1578900	1844600	1184200				1307950	2309680	1.83917e+06	9991800	5868950	3927000	7.63317e+06	3274750	744770	62	GLIDGVVEADLVEALQEFGPISYVVVMPK;IQHPSNVLHFFNAPLEVTEENFFEICDELGVK;SDALETLGFLNHYQMK;SVNSVLLFTILNPIYSITTDVLYTICNPCGPVQR;VFNVFCLYGNVEK;YGPQYGHPPPPPPPPDYGPHADSPVLMVYGLDQSK
Q922B1	Q922B1	3	3	3	ADP-ribose glycohydrolase MACROD1	Macrod1	sp|Q922B1|MACD1_MOUSE ADP-ribose glycohydrolase MACROD1 OS=Mus musculus OX=10090 GN=Macrod1 PE=1 SV=2	16.1	35.294	323	23.667		5843400	5306300	1458700	1237300	2268700					738080	1233910	18235950	4318000	4079800	9069100	1371200		20	LIICVFLEKDEGIYR;SCYLSSLDLLLEHR;YVIHTVGPIAVGQPTASQAAELR
P47757	P47757	2	2	2	F-actin-capping protein subunit beta	Capzb	sp|P47757|CAPZB_MOUSE F-actin-capping protein subunit beta OS=Mus musculus OX=10090 GN=Capzb PE=1 SV=3	13.7	31.345	277	67.146	11121500	546940	616535		616075					1332820			3719900						24	NLSDLIDLVPSLCEDLLSSVDQPLK;SDQQLDCALDLMR
P17225	P17225	12	12	11	Polypyrimidine tract-binding protein 1	Ptbp1	sp|P17225|PTBP1_MOUSE Polypyrimidine tract-binding protein 1 OS=Mus musculus OX=10090 GN=Ptbp1 PE=1 SV=3	46.3	59.321	555	98.752	3705050	3085250	5288600	2370450	2025900	2897700				556100	2307045	1.63983e+06	7.65413e+06	6404400	3.06013e+06	1566500			89	AQAALQAVNSVQSGNLALAASAAAVDAGMAMAGQSPVLR;GKNQAFIEMNTEEAANTMVNYYTSVAPVLR;GQPIYIQFSNHK;HQSVQLPR;IAIPGLAGAGNSVLLVSNLNPER;IIVENLFYPVTLDVLHQIFSK;KLPSDVTEGEVISLGLPFGK;MALIQMGSVEEAVQALIELHNHDLGENHHLR;NFQNIFPPSATLHLSNIPPSVSEDDLK;NNQFQALLQYADPVSAQHAK;VTNLLMLK;VTPQSLFILFGVYGDVQR
Q8K2C9	Q8K2C9	5	5	5	Very-long-chain (3R)-3-hydroxyacyl-CoA dehydratase 3	Hacd3	sp|Q8K2C9|HACD3_MOUSE Very-long-chain (3R)-3-hydroxyacyl-CoA dehydratase 3 OS=Mus musculus OX=10090 GN=Hacd3 PE=1 SV=2	25.1	43.131	362	121.9	3968000	3255050	4413100	2718650	2314100	2731350					3268660	2109100	11748500	7886450	5.43223e+06	5120700			94	FSFTLPYPVK;GDNVYEFHLEFLDLVKPEPAYR;METQVLTPHVYWAQR;RPLFLAPDFDRWLDESDAEMELR;VELSDVQNPAISITDNVLHFK
Q9CQN1	Q9CQN1	13	13	13	Heat shock protein 75 kDa, mitochondrial	Trap1	sp|Q9CQN1|TRAP1_MOUSE Heat shock protein 75 kDa, mitochondrial OS=Mus musculus OX=10090 GN=Trap1 PE=1 SV=1	32.4	80.208	706	200.5	7765000	2893500	4162950	1654550	1517200	1462935				3261600	1622720	1.81027e+06	1.32408e+07	9043000	3.38757e+06	4295350	895460		105	AFLEALQNQAETSSK;EGIVTTAEQDIKEDIAK;ESEPELAQLLVDQIYENAMIAAGLVDDPR;FFEDYGLFMR;INTLQAIWMMDPK;KGTITIQDTGIGMTQEELVSNLGTIAR;KLLDIVAR;LDTHPAMVTVLEMGAAR;LSEKETEDLMAWMR;SAAPESPGYQWLSDGSGVFEIAEASGVRPGTK;SIFYVPEMKPSMFDVSR;YESSALPAGQLTSLPDYASR;YIAQAYDKPR
Q9DC50	Q9DC50	23	23	23	Peroxisomal carnitine O-octanoyltransferase	Crot	sp|Q9DC50|OCTC_MOUSE Peroxisomal carnitine O-octanoyltransferase OS=Mus musculus OX=10090 GN=Crot PE=1 SV=1	54.9	70.264	612	281.18	6592250	6766600	4584450	5900900	1976750	1316615	1113905	560565	379980			4.27303e+06	2.84044e+07		1.15022e+07	4489300	5575700	6.24437e+06	221	AASDLQIAASTFTSFGK;AFVFDVLHEGCLITPPELLR;AREYLISLDPENLTLLEK;DIPLPEELVFTVDEK;DSIMNYFK;EEALHPDTFIQLALQLAYYR;EEGLPVPELFEDPLFSR;EYLISLDPENLTLLEK;GFDRHLLGLLLIAKEEGLPVPELFEDPLFSR;HLLGLLLIAK;HLLGLLLIAKEEGLPVPELFEDPLFSR;IQTSLFVYSIEDSSPHATPEEYSQVFEMLLGGDPSVR;LHGRPGCCYETAMTR;LTKEEALHPDTFIQLALQLAYYR;LVQMIFHAFHDMIQLMNTAHL;NWLEEWWLNVAYLDVR;RNWLEEWWLNVAYLDVR;SGGGGNFVLSTSLVGYLR;SYNLISFANGIFGCCCDHAPYDAMVMVNIAHYVDE…
Q9DC70	Q9DC70	6	6	6	NADH dehydrogenase [ubiquinone] iron-sulfur protein 7, mitochondrial	Ndufs7	sp|Q9DC70|NDUS7_MOUSE NADH dehydrogenase [ubiquinone] iron-sulfur protein 7, mitochondrial OS=Mus musculus OX=10090 GN=Ndufs7 PE=1 SV=1	37.9	24.683	224	86.307	5419050	4503300	5122600	3094900	2065950		1739900	762430				1333140	2.12218e+07		4637220		2.7252e+06	4520715	60	IVPVDIYVPGCPPTAEALLYGILQLQR;KVYDQMPEPR;LDDLINWAR;QADVMIVAGTLTNK;RSSLWPMTFGLACCAVEMMHMAAPR;SSLWPMTFGLACCAVEMMHMAAPR
P09813	P09813	2	2	2	Apolipoprotein A-II;Proapolipoprotein A-II	Apoa2	sp|P09813|APOA2_MOUSE Apolipoprotein A-II OS=Mus musculus OX=10090 GN=Apoa2 PE=1 SV=2	34.3	11.309	102	7.2682	4538700	1957900	6582850	1723100	2152050	3210300	4693800		1160900	3004350	2200100	1681930	1733100	14573000			3047900		35	SAGTSLVNFFSSLMNLEEKPAPAAK;THEQLTPLVR
Q9CPQ8	Q9CPQ8	2	2	2	ATP synthase subunit g, mitochondrial	Atp5mg	sp|Q9CPQ8|ATP5L_MOUSE ATP synthase subunit g, mitochondrial OS=Mus musculus OX=10090 GN=Atp5mg PE=1 SV=1	19.4	11.424	103	7.3418		1366750	8124900	1915300	1693200	4967400	1448800				631585	1635650	1.30018e+07	5782250	3495100	8.82467e+06			49	VELVPPTPAEIPTAIQSVK;VELVPPTPAEIPTAIQSVKK
Q99J99	Q99J99	9	9	9	3-mercaptopyruvate sulfurtransferase	Mpst	sp|Q99J99|THTM_MOUSE 3-mercaptopyruvate sulfurtransferase OS=Mus musculus OX=10090 GN=Mpst PE=1 SV=4	46.5	33.097	297	123.06	7345450	2182300	4182850	1078850	1503350					1116000	1700345	1.79397e+06	12864300	5325450	5.22557e+06	1875600			73	ALVSAQWVAEALK;AQPEHIISEGR;DGIEPGHIPGSVNIPFTEFLTNEGLEK;HWLNQNLPISSGK;KVDLSKPLVATCGSGVTACHVVLGAFLCGK;LLDASWYLPK;SDVPVYDGSWVEWYMR;SHSEPAEFSAQLDPSFIK;VDLSKPLVATCGSGVTACHVVLGAFLCGK
P21981	P21981	20	20	20	Protein-glutamine gamma-glutamyltransferase 2	Tgm2	sp|P21981|TGM2_MOUSE Protein-glutamine gamma-glutamyltransferase 2 OS=Mus musculus OX=10090 GN=Tgm2 PE=1 SV=4	43.9	77.06	686	203.16	7650150	2192350	2965460	2996600	2291650	3733350		1021700		1076650	798885	3451500	25501500	24439000	6470800	1.146e+06	1961000		118	AEELLLER;AIKEGDLSTKYDAPFVFAEVNADVVDWIR;DLYLENPEIK;EGDLSTKYDAPFVFAEVNADVVDWIR;EYVLTQQGFIYQGSVK;GLLIEPAANSYLLAER;GLLIEPAANSYLLAERDLYLENPEIK;KLVAEVSLK;KLVAEVSLKNPLSDPLYDCIFTVEGAGLTK;NPLSDPLYDCIFTVEGAGLTK;SEGTYCCGPVSVR;SEMIWNFHCWVESWMTRPDLQPGYEGWQAIDPTPQEK;SVEVSDPVPAGDLVK;SVPWNFGQFEDGILDTCLMLLDMNPK;VDLFPTDIGLHK;VVSAMVNCNDDQGVLLGR;VVTNYNSAHDQNSNLLIEYFR;WDNNYGDGISPMAWIGSVDILR;YGQCWVFAAVACTVLR;YSGCLTESN…
O70503	O70503	9	9	9	Very-long-chain 3-oxoacyl-CoA reductase	Hsd17b12	sp|O70503|DHB12_MOUSE Very-long-chain 3-oxoacyl-CoA reductase OS=Mus musculus OX=10090 GN=Hsd17b12 PE=1 SV=1	36.2	34.741	312	89.477	5112150	3792350	5466350	3769350	2115200	4828900	2881200	947745	475115		2339350	2.27677e+06	1.46603e+07	15027000	9081600	8.10687e+06	6133500		139	AFVDFFSQCLHEEYK;GIFVQSVMPYLVATK;GVILNISSASGMLPVPLLTIYSATK;LGEWAVVTGGTDGIGK;LININVLSVCK;SKGVILNISSASGMLPVPLLTIYSATK;SQDKLNQVSNNIK;TIAVDFSLDDIYDK;TIAVDFSLDDIYDKIK
Q9CY58	Q9CY58	6	6	6	SERPINE1 mRNA-binding protein 1	Serbp1	sp|Q9CY58|SERB1_MOUSE SERPINE1 mRNA-binding protein 1 OS=Mus musculus OX=10090 GN=Serbp1 PE=1 SV=2	20.1	44.714	407	46.371	7825450	1700900	2881900		710320					1365900	1767900	917760	9748800	1892350	2.54047e+06	3.12613e+06	1927700		27	FDQLFDDESDPFEVLK;KNPLPPSVGVADKK;PGHLQEGFGCVVTNRFDQLFDDESDPFEVLK;RFEKPLEEK;SKSEEAHAEDSVMDHHFR;SSFSHYSGLK
P62862	P62862	1	1	1	Ubiquitin-like FUBI-ribosomal protein eS30 fusion protein;Ubiquitin-like protein FUBI;Small ribosomal subunit protein eS30	Fau	sp|P62862|RS30_MOUSE Ubiquitin-like FUBI-ribosomal protein eS30 fusion protein OS=Mus musculus OX=10090 GN=Fau PE=1 SV=2	7.5	14.416	133	3.0617		3952300						2611200					8405400	27102000	3081900		8715850	1.29674e+07	19	FVNVVPTFGK
P47911	P47911	5	5	5	Large ribosomal subunit protein eL6	Rpl6	sp|P47911|RL6_MOUSE Large ribosomal subunit protein eL6 OS=Mus musculus OX=10090 GN=Rpl6 PE=1 SV=3	19.6	33.509	296	95.11	2094450	5065150	4873900	2940800	3032100	5277850	3289300	1781300	1218660		4065550	2.56027e+06	1.55539e+07	13480150	7.42947e+06	10035800	5561400	4385800	196	EKVLATVTK;HLTDAYFK;QLDSGLLLVTGPLVINR;SSITPGTVLIILTGR;YYPTEDVPR
P36552	P36552	10	10	10	Oxygen-dependent coproporphyrinogen-III oxidase, mitochondrial	Cpox	sp|P36552|HEM6_MOUSE Oxygen-dependent coproporphyrinogen-III oxidase, mitochondrial OS=Mus musculus OX=10090 GN=Cpox PE=1 SV=2	29.3	49.714	443	60.694	9735950	2652550	5746100	2479600	2441250	1219890	1682400	439080		2358500	3070660	3.11023e+06	21331000	13949500	7.65193e+06	5671000	3342400	1934712	105	AGVSISVVHGNLSEEAANQMR;ALAQVDGVADFTVDRWER;CSTFMSSPVTELR;EAEILEVLR;GIGGIFFDDLDSPSKEEAFR;IESILMSLPLTAR;MELMIMETQAQVCR;RGIGGIFFDDLDSPSKEEAFR;WCDDYFFIVHR;YVEFNLLYDR
Q91VD9	Q91VD9	15	15	15	NADH-ubiquinone oxidoreductase 75 kDa subunit, mitochondrial	Ndufs1	sp|Q91VD9|NDUS1_MOUSE NADH-ubiquinone oxidoreductase 75 kDa subunit, mitochondrial OS=Mus musculus OX=10090 GN=Ndufs1 PE=1 SV=2	34.9	79.776	727	317.61	5682050	2739550	5071100	2832150	2692000	783300					4243200	1.20852e+06	17694100	7229100	5.03853e+06	3564380	573947		147	ALSEIAGITLPYDTLDQVR;DCFIVYQGHHGDVGAPMADVILPGAAYTEK;DDGAAILVAVSNMVQK;FASEIAGVDDLGTTGR;FEAPLFNAR;GLLTYTSWEDALSR;GWNILTNSEK;IASQVAALDLGYKPGVEAIR;LVNQEVLADPLVPPQLTIK;LVNQEVLADPLVPPQLTIKDFYMTDSISR;MFMSELSGNVIDICPVGALTSKPYAFTAR;MFMSELSGNVIDICPVGALTSKPYAFTARPWETR;MLFLLGADGGCITR;VAGMLQNFEGNAVAAIAGGLVDAEALVALK;VALIGSPVDLTYR
P50136	P50136	8	8	8	2-oxoisovalerate dehydrogenase subunit alpha, mitochondrial	Bckdha	sp|P50136|ODBA_MOUSE 2-oxoisovalerate dehydrogenase subunit alpha, mitochondrial OS=Mus musculus OX=10090 GN=Bckdha PE=1 SV=1	27.1	50.37	442	62.886	4117500	2273850	5698350	2672800	1812350						736210	2396000	22404300	8049300	1133700				50	AVAENQPFLIEAMTYR;HFVTISSPLATQIPQAVGAAYAAK;KLKPNPSLLFSDVYQEMPAQLR;LKPNPSLLFSDVYQEMPAQLR;QGQIINPSEDPHLPQEEVLK;QYLLNQGWWDEEQEK;TDLVFGQYR;VDGNDVFAVYNATK
P60335	P60335	9	9	8	Poly(rC)-binding protein 1	Pcbp1	sp|P60335|PCBP1_MOUSE Poly(rC)-binding protein 1 OS=Mus musculus OX=10090 GN=Pcbp1 PE=1 SV=1	51.7	37.497	356	189.12	7117550	5603650	6373450	3144100	1996400	1459555	2091250	1092485	989310	1061390	3663900	3660600	27688100	19202000	7133000	6833300	6792200	6841850	113	AFAMIIDKLEEDINSSMTNSTAASRPPVTLR;AITIAGVPQSVTECVK;ESTGAQVQVAGDMLPNSTER;GYWASLDASTQTTHELTIPNNLIGCIIGR;IITLTGPTNAIFK;LVVPATQCGSLIGK;QICLVMLETLSQSPQGR;QVTITGSAASISLAQYLINAR;VMTIPYQPMPASSPVICAGGQDR
Q8R4N0	Q8R4N0	6	6	6	Citramalyl-CoA lyase, mitochondrial	Clybl	sp|Q8R4N0|CLYBL_MOUSE Citramalyl-CoA lyase, mitochondrial OS=Mus musculus OX=10090 GN=Clybl PE=1 SV=2	30.2	37.548	338	98.582	10726950	5027050	5979850	2978600	2121600	1631300	1062225	284415	130140	3591600	1521945	2.53764e+06	1.11236e+07	9621100	8.63247e+06	7.43367e+06			103	AFGLQAIDLVYIDFRDEDGLLR;IQWAEELIAAFK;KLEQPMNLIPFVETAMGLLNFK;QAQNIVTLATSIK;QVIHPNQIAVVQEQFTPTPEK;TLEDFDLGTTEK
Q9R1P3	Q9R1P3	8	8	8	Proteasome subunit beta type-2	Psmb2	sp|Q9R1P3|PSB2_MOUSE Proteasome subunit beta type-2 OS=Mus musculus OX=10090 GN=Psmb2 PE=1 SV=1	53.2	22.906	201	83.215	7392500	3179100	5782450	2472950	2819050	2018310	3520000	1399355	1502710			1.61777e+06	2.26433e+07		1.83091e+07	1.07687e+07	4301800		65	AVELLRK;EYLIGIQGPDYVLVASDR;FILNLPTFSVR;MEYLIGIQGPDYVLVASDR;NLADCLR;TPYHVNLLLAGYDEHEGPALYYMDYLAALAK;VAASNIVQMKDDHDK;VIDKDGIHNLENIAFPK
P24369	P24369	7	7	7	Peptidyl-prolyl cis-trans isomerase B	Ppib	sp|P24369|PPIB_MOUSE Peptidyl-prolyl cis-trans isomerase B OS=Mus musculus OX=10090 GN=Ppib PE=1 SV=2	35.2	23.713	216	15.379	3345800											6949000	6131700	39650500	18641500				15	DFMIQGGDFTR;DTNGSQFFITTVK;HYGPGWVSMANAGK;TVDNFVALATGEK;VIKDFMIQGGDFTR;VVFGLFGK;VYFDLQIGDESVGR
P47962	P47962	9	9	9	Large ribosomal subunit protein uL18	Rpl5	sp|P47962|RL5_MOUSE Large ribosomal subunit protein uL18 OS=Mus musculus OX=10090 GN=Rpl5 PE=1 SV=3	30	34.4	297	66.673	2928350	5051100	7432350	4104700	3256750	3527100	1676500	752175	1457300	3382100	3105695	2435300	1.45276e+07	15471800	4792800	6.32357e+06	3719850	1127100	104	DIICQIAYAR;EFNAEVHR;EFNAEVHRK;GAVDGGLSIPHSTK;GAVDGGLSIPHSTKR;NNVTPDMMEEMYK;TTTGNKVFGALK;VGLTNYAAAYCTGLLLAR;YLMEEDEDAYKK
Q8CGK3	Q8CGK3	15	15	15	Lon protease homolog, mitochondrial	Lonp1	sp|Q8CGK3|LONM_MOUSE Lon protease homolog, mitochondrial OS=Mus musculus OX=10090 GN=Lonp1 PE=1 SV=2	26.8	105.84	949	161.3	10319800	4212750	4476150	2648700	2597350	3283700	1925300	331050	402490	1311500	2888645	2787100	18545100	15237500	7619000	8.76017e+06	3436900		232	AQLSAAVLTLLIK;DGPSAGCTIVTALLSLALGQPVLQNLAMTGEVSLTGK;DIFPIAFPR;DIIALNPLYR;DYSDLAPFITEGLEVHFVEHYR;DYSDLAPFITEGLEVHFVEHYRDIFPIAFPR;ESVLQMMQAGQR;GYQGDPSSALLELLDPEQNANFLDHYLDVPVDLSK;HVMDVVDEELSK;IVSGEAQTVQVTPENLQDFVGKPVFTVER;LALLDNHSSEFNVTR;NYLDWLTSIPWGR;TENPLVLIDEVDKIGR;VLEFIAVSQLR;VLFICTANVIDTIPEPLRDR
Q91XE4	Q91XE4	5	5	5	N-acyl-aromatic-L-amino acid amidohydrolase (carboxylate-forming)	Acy3	sp|Q91XE4|ACY3_MOUSE N-acyl-aromatic-L-amino acid amidohydrolase (carboxylate-forming) OS=Mus musculus OX=10090 GN=Acy3 PE=1 SV=1	29.6	35.286	318	111.84	6306100	3607650	3612900	2485600	1364650	2763900					2214500	903760	9336300	3707450	1137600				35	ALVASILDFIELFNQGMDLPAFEMDIYR;LFLYEPAGTETFSVESISK;NGICLEMGPQPQGVLR;PSFSAMPVLANPAATAACCR;YWLQNPGELQRPSFSAMPVLANPAATAACCR
P62717	P62717	6	6	6	Large ribosomal subunit protein eL20	Rpl18a	sp|P62717|RL18A_MOUSE Large ribosomal subunit protein eL20 OS=Mus musculus OX=10090 GN=Rpl18a PE=1 SV=1	34.1	20.732	176	18.013	2843500	3517150	8641750	2415700	2906950	4172100	3464500	1287850	1019550		1657500	3.32633e+06	7634150	21123000	1.21643e+07				39	AHSIQIMK;CHTPPLYR;DLTTAGAVTQCYR;IFAPNHVVAK;NFGIWLR;SSGEIVYCGQVFEK
P68254	P68254	8	4	4	14-3-3 protein theta	Ywhaq	sp|P68254|1433T_MOUSE 14-3-3 protein theta OS=Mus musculus OX=10090 GN=Ywhaq PE=1 SV=1	32.2	27.778	245	90.705	13173500	2442350	2746450	1850600	1120855	1315550	932805			1257865	601775	699633	9.05423e+06	4065350	2823900	4.05033e+06	1180875	1.04664e+07	69	DSTLIMQLLR;EMQPTHPIR;KEMQPTHPIR;LGLALNFSVFYYEILNNPELACTLAK;NLLSVAYK;SICTTVLELLDK;SICTTVLELLDKYLIANATNPESK;TAFDEAIAELDTLNEDSYKDSTLIMQLLR
Q9QZD8	Q9QZD8	11	11	11	Mitochondrial dicarboxylate carrier	Slc25a10	sp|Q9QZD8|DIC_MOUSE Mitochondrial dicarboxylate carrier OS=Mus musculus OX=10090 GN=Slc25a10 PE=1 SV=2	63.8	31.715	287	152.34	7830700	2792050	5113700	1909450	1608250	999950						2.28603e+06	29893100		5.78987e+06		3035350	650770	125	DSQGPLPFYNK;GALVTVGQLSCYDQAK;GLFPAGIR;LIPHTVLTFMFLEQLR;MTGMALQVVR;NYSHALDGLYR;QLVLSTGYLSDNIFTHFVSSFIAGGCATFLCQPLDVLK;TDGFLALYNGLSASLCR;VHLQTQQEVK;VLLGGISGLTGGFVGTPADLVNVR;WYFGGLASCGAACCTHPLDLLK
Q99MR8	Q99MR8	10	10	10	Methylcrotonoyl-CoA carboxylase subunit alpha, mitochondrial	Mccc1	sp|Q99MR8|MCCA_MOUSE Methylcrotonoyl-CoA carboxylase subunit alpha, mitochondrial OS=Mus musculus OX=10090 GN=Mccc1 PE=1 SV=2	24.4	79.343	717	97.362	5928800	2707650	5023200	2500750	1999300	3531050	1951550			1142100	2230450	1.55163e+06	1.27067e+07	8361100	4.36793e+06	2911700			70	ESVCQAALGLILK;IIEEAPAPGINPEVR;IYAEDPDNNFMPGAGPLVHLSTPSADMSTR;LHTQDQFSPFSFSSGR;LQVEHPVTEMITGTDLVEWQLR;QEGIIFIGPPSSAIR;RLNISYTR;SIMAAAGVPVVEGYHGK;SSAAQAIHPGYGFLSENMEFAELCK;YVGAGTVEFIMDSR
Q8BFR5	Q8BFR5	16	16	16	Elongation factor Tu, mitochondrial	Tufm	sp|Q8BFR5|EFTU_MOUSE Elongation factor Tu, mitochondrial OS=Mus musculus OX=10090 GN=Tufm PE=1 SV=1	55.8	49.508	452	191.33	12378000	3387200	6021050	1647800	1978950	2058600	1996505	575135	376600	1496400	1355455	2191000	2.3023e+07	23791500	1.24741e+07	20444000	1706800		160	AEAGDNLGALVR;DKPHVNVGTIGHVDHGK;DLDKPFLLPVESVYSIPGR;EHLLLAK;ELLTEFGYKGEETPVIVGSALCALEQR;ELLTEFGYKGEETPVIVGSALCALEQRDPELGVK;GITINAAHVEYSTAAR;GLVMVKPGSIQPHQK;GTVVTGTLER;HKPFVSHFMPVMFSLTWDMACR;HYAHTDCPGHADYVK;LLDAVDTYIPVPTR;NMITGTAPLDGCILVVAANDGPMPQTR;QIGVEHVVVYVNK;TIGTGLVTDVPAMTEEDKNIK;VEAQVYILSK
Q921W0	Q921W0	2	2	2	Charged multivesicular body protein 1a	Chmp1a	sp|Q921W0|CHM1A_MOUSE Charged multivesicular body protein 1a OS=Mus musculus OX=10090 GN=Chmp1a PE=1 SV=1	12.2	21.607	196	2.5295							5171650	2795850	2192400										2	GVTKNMAQVTKALDK;MDDTLFQLK
Q3TL44	Q3TL44	1	1	1	NLR family member X1	Nlrx1	sp|Q3TL44|NLRX1_MOUSE NLR family member X1 OS=Mus musculus OX=10090 GN=Nlrx1 PE=1 SV=1	2.1	107.83	975	3.3298	6664000	3235800	7106650	2978500	2926600	3823250	3511650	182870	149465	1184155	2980100	2.21017e+06	14806900	16123400	5.85857e+06	1414827			60	GCLEAGIKTEEEFQLLQIFR
Q9CQR2	Q9CQR2	2	2	2	Small ribosomal subunit protein eS21	Rps21	sp|Q9CQR2|RS21_MOUSE Small ribosomal subunit protein eS21 OS=Mus musculus OX=10090 GN=Rps21 PE=1 SV=1	31.3	9.1413	83	119.22	13612000	1513900	2149750	623285	871220	1704520				1752650			4.08067e+06	2563100	1116000	1716700	1180200		27	MQNDAGEFVDLYVPR;RMGESDDSILR
O55135	O55135	3	3	3	Eukaryotic translation initiation factor 6	Eif6	sp|O55135|IF6_MOUSE Eukaryotic translation initiation factor 6 OS=Mus musculus OX=10090 GN=Eif6 PE=1 SV=2	26.1	26.511	245	4.8075	3422200																		4	LSALGNVTTCNDYVALVHPDLDRETEEILADVLK;LSALGNVTTCNDYVALVHPDLDRETEEILADVLKVEVFR;QTVADQVLVGSYCVFSNQGGLVHPK
Q60866	Q60866	5	5	5	Phosphotriesterase-related protein	Pter	sp|Q60866|PTER_MOUSE Phosphotriesterase-related protein OS=Mus musculus OX=10090 GN=Pter PE=1 SV=1	22.1	39.218	349	84.587	15758500	2233650	3862700	1273250	1567050	2177635	460800		91986	1761100	127700	1.00025e+06	6582300	2440050	845460	1643290			58	AMSVEQLTDVLINEILHGADGTSIK;ENLQLNQEVGAIREELLYFK;ILMAHDIHTK;NLFWIQK;VQTVLGLVEPSQLGR
Q61133	Q61133	8	8	8	Glutathione S-transferase theta-2	Gstt2	sp|Q61133|GSTT2_MOUSE Glutathione S-transferase theta-2 OS=Mus musculus OX=10090 GN=Gstt2 PE=1 SV=4	49.2	27.634	244	184.66	7293700	3814550	4084500	5037250	2888700	3641250	2597750	857790	644545	833990	1607750	4.21983e+06	1.9735e+07	26307500	1.04133e+07	13127050	4904250	4983500	146	AFLVGQQVTLADLMSLEELMQPVALGYNLFEGRPQLTAWR;ERVEAFLGAELCQEAHSTILSILGQAAK;GLELYLDLLSQPSR;GTFGVLLWTK;MVLVLQQLEDK;MVLVLQQLEDKFLR;VEAFLGAELCQEAHSTILSILGQAAK;VLGPLIGVQVPQEK
Q00623	Q00623	6	6	6	Apolipoprotein A-I;Proapolipoprotein A-I;Truncated apolipoprotein A-I	Apoa1	sp|Q00623|APOA1_MOUSE Apolipoprotein A-I OS=Mus musculus OX=10090 GN=Apoa1 PE=1 SV=2	36.4	30.615	264	18.816	12174500	1249875	2071250	1049555	600255					1438240	1318945	1017700	11270900	3315000	3112700				35	DFWDNLEKETDWVR;DYVSQFESSSLGQQLNLNLLENWDTLGSTVSQLQER;QEMNKDLEEVK;SNPTLNEYHTR;TQLAPHSEQMR;VKDFANVYVDAVK
O08997	O08997	3	3	3	Copper transport protein ATOX1	Atox1	sp|O08997|ATOX1_MOUSE Copper transport protein ATOX1 OS=Mus musculus OX=10090 GN=Atox1 PE=1 SV=1	47.1	7.3384	68	26.416		3434100											9418000	51850000	40189000			3002900	12	LGGVEFNIDLPNK;LGGVEFNIDLPNKK;VCIDSEHSSDTLLATLNK
P20852	P20852	27	27	7	Cytochrome P450 2A5	Cyp2a5	sp|P20852|CP2A5_MOUSE Cytochrome P450 2A5 OS=Mus musculus OX=10090 GN=Cyp2a5 PE=2 SV=1	60.9	56.74	494	245.89	11704500	5258500	4462050	2545850	3695100	1078945	1397100	382700	440920	2670000	4945650	1.28538e+07	7.31057e+07	42502000	29343800	2.68213e+07	15622100	2.09877e+07	407	DFIDSFLIR;EALVDQAEEFSGR;EALVDQAEEFSGRGEQATFDWLFK;ELQGLEDFITK;FADMIPMGLAR;GEQATFDWLFK;GTEVFPMLGSVLK;GTEVFPMLGSVLKDPK;HFLDDKGQFK;HFLDDKGQFKK;HLPGPQQQAFK;IQEEAGFLIDSFR;IQEEAGFLIDSFRK;KNDAFVPFSIGK;KNPNTEFYMK;LPPGPTPLPFIGNFLQLNTEQMYNSLMK;LVGFATIPPTYTMSFLSR;MELFLFLTNIMQNFHFK;MMLGSFQFTATSMGQLYEMFSSVMK;NDAFVPFSIGK;NLVLTTLNLFFAGTETVSTTLR;RFSIATLR;TLDPNSPRDFIDSFLIR;TVSNVISSIVFGDR;TVSNVISSIVFGDRFDYEDKEFLSLL…
P11983	P11983	13	13	13	T-complex protein 1 subunit alpha	Tcp1	sp|P11983|TCPA_MOUSE T-complex protein 1 subunit alpha OS=Mus musculus OX=10090 GN=Tcp1 PE=1 SV=3	36.3	60.448	556	58.926	15049500	1416050	1489350	1151400	859270	685535				1306930	639370	573847	3.06946e+06	5946350	444530	1754500	445550		70	AFHNEAQVNPERK;EQLAIAEFAR;FATEAAITILR;ICDDELILIK;LGVQVVITDPEKLDQIR;LLEVEHPAAK;MEGPLSVFGDR;SLLVIPNTLAVNAAQDSTDLVAK;SQNVMAAASIANIVK;SVVPGGGAVEAALSIYLENYATSMGSR;VLCELADLQDKEVGDGTTSVVIIAAELLK;YFVEAGAMAVR;YINENLIINTDELGR
Q9D1Q6	Q9D1Q6	3	3	3	Endoplasmic reticulum resident protein 44	Erp44	sp|Q9D1Q6|ERP44_MOUSE Endoplasmic reticulum resident protein 44 OS=Mus musculus OX=10090 GN=Erp44 PE=1 SV=1	14	46.852	406	11.158	3456200											1101600	15840350	5314750	2977200				15	HMYVFGDFKDVLIPGK;SNPVHEIQSLDEVTNLDR;VASILHDDCAFLSAFGDLSKPER
Q99MZ7	Q99MZ7	8	8	8	Peroxisomal trans-2-enoyl-CoA reductase	Pecr	sp|Q99MZ7|PECR_MOUSE Peroxisomal trans-2-enoyl-CoA reductase OS=Mus musculus OX=10090 GN=Pecr PE=1 SV=1	38.6	32.41	303	57.061	1037400	6329650	7336650	4186350	3277850	3770650	782610	948530			4690400	2.85787e+06	3577100	18667000	4465250	4.58663e+06	4928700	5806900	82	EHGGSIVNIIVLLNNGFPTAAHTGAAR;ELLHLGCNVVIASR;EVYNSWMR;INFLVNNGGGQFMAPVEDITAK;KEEEVSNLVK;LTAAVDELR;NQVAVVTGGGTGIGK;SMALAWASSGVR
P61979	P61979	11	11	11	Heterogeneous nuclear ribonucleoprotein K	Hnrnpk	sp|P61979|HNRPK_MOUSE Heterogeneous nuclear ribonucleoprotein K OS=Mus musculus OX=10090 GN=Hnrnpk PE=1 SV=1	32.6	50.976	463	218.99	7335800	4098550	5570550	3252150	2852650	5131950	1761950	846715	288185	1339850	2414815	2945100	26953000	14152000	6.97917e+06	9508050		1594600	191	AQPYDPNFYDETYDYGGFTMMFDDRR;GSYGDLGGPIITTQVTIPK;IILDLISESPIK;IILDLISESPIKGR;IITITGTQDQIQNAQYLLQNSVK;ILSISADIETIGEILK;ILSISADIETIGEILKK;LFQECCPHSTDR;LLIHQSLAGGIIGVK;NLPLPPPPPPR;RPAEDMEEEQAFKR
Q9D0M3	Q9D0M3	6	6	6	Cytochrome c1, heme protein, mitochondrial	Cyc1	sp|Q9D0M3|CY1_MOUSE Cytochrome c1, heme protein, mitochondrial OS=Mus musculus OX=10090 GN=Cyc1 PE=1 SV=1	29.5	35.327	325	135.09	9709050	3047750	5757150	2143350	2407600	385380			817380	1350000	1915040	1.60413e+06	10575700	26924500	4.01133e+06		1910850		63	ALAEEVEVQDGPNDDGEMFMRPGK;DVATFLR;GLLSSLDHTSIR;HGGEDYVFSLLTGYCEPPTGVSLR;HLVGVCYTEEEAK;LSDYFPKPYPNPEAAR
Q76MZ3;Q7TNP2	Q76MZ3	14;3	14;3	14;3	Serine/threonine-protein phosphatase 2A 65 kDa regulatory subunit A alpha isoform	Ppp2r1a	sp|Q76MZ3|2AAA_MOUSE Serine/threonine-protein phosphatase 2A 65 kDa regulatory subunit A alpha isoform OS=Mus musculus OX=10090 GN=Ppp2r1a PE=1 SV=3	34.8	65.322	589;601	87.965	10126950	2933050	3319450	1887900	1329650	1220340				382640	2979600	752820	7486900	6421550	1734540	442735			93	AAADGDDSLYPIAVLIDELRNEDVQLR;DNTIEHLLPLFLAQLK;DNTIEHLLPLFLAQLKDECPEVR;ELVSDANQHVK;ENVIMTQILPCIK;IGPILDNSTLQSEVKPILEK;LLAVEACVNIAQLLPQEDLEALVMPTLR;LNIISNLDCVNEVIGIR;LSTIALALGVER;SALASVIMGLSPILGK;SALASVIMGLSPILGKDNTIEHLLPLFLAQLKDECPEVR;TDLVPAFQNLMK;TSACGLFSVCYPR;YFAQEALTVLSLA
Q6ZWN5	Q6ZWN5	5	5	5	Small ribosomal subunit protein uS4	Rps9	sp|Q6ZWN5|RS9_MOUSE Small ribosomal subunit protein uS4 OS=Mus musculus OX=10090 GN=Rps9 PE=1 SV=3	22.7	22.591	194	11.275		3891400	5215700	2065750	3172250	2869950	6422700	2463400	1707150	859360	1704300	3615300	28998900	25075500	1.04379e+07	33297200	6.45137e+06	5.53703e+06	72	LDYILGLK;LFEGNALLR;LIGEYGLR;QVVNIPSFIVR;RLQTQVFK
P80314	P80314	18	18	18	T-complex protein 1 subunit beta	Cct2	sp|P80314|TCPB_MOUSE T-complex protein 1 subunit beta OS=Mus musculus OX=10090 GN=Cct2 PE=1 SV=4	53.8	57.477	535	111.29	12746000	3069700	4545100	2270650	1789700	3362050	2059450	847110	604610	961565	2020905	1.90677e+06	1.97968e+07	10904200	5.74677e+06	3550150	934430		104	AAHSEGHITAGLDMK;ASLSLAPVNIFK;DAALMVTNDGATILK;FWQDLMNIAGTTLSSK;HGINCFINR;LALVTGGEIASTFDHPELVK;LGGSLADSYLDEGFLLDKK;LIEEVMIGEDKLIHFSGVALGEACTIVLR;LIHFSGVALGEACTIVLR;LSSFIGAIAIGDLVK;MLPTIIADNAGYDSADLVAQLR;QLIYNYPEQLFGAAGVMAIEHADFAGVER;QVLLSAAEAAEVILR;SLHDALCVLAQTVK;SLHDALCVLAQTVKDPR;TVYGGGCSEMLMAHAVTQLANR;VAEIEHAEKEK;VQDDEVGDGTTSVTVLAAELLR
Q8R086	Q8R086	14	14	14	Sulfite oxidase, mitochondrial	Suox	sp|Q8R086|SUOX_MOUSE Sulfite oxidase, mitochondrial OS=Mus musculus OX=10090 GN=Suox PE=1 SV=2	39.4	60.755	546	248.81	8766500	3280850	7118450	2350100	2419150	1121800	2298360		508580	2498000	2249350	2600500	13300700	15791500	8.01483e+06	4.95086e+06	1.70367e+06	2803505	170	AMDPEAEVLLAYEMNGQPLPR;AVDDSYNVQPDTVAPIWNLR;DHGFPVR;GVLSNAWHR;HEVTVTLQCAGNR;HEVTVTLQCAGNRR;INSQRPFNAEPPPELLTEGYITPNPIFFTR;LCDSEAHVCFEGLDSDPTGTAYGASIPLAR;LCDVLAQAGHR;LHVVGAPGGQSLSLSLDDLHK;LHVVGAPGGQSLSLSLDDLHKFPK;LMLAAGGPLEPFWALYAVHNQPHVR;NHLPVPNLDPHTYR;VVVPGVVGAR
P19639	P19639	11	5	4	Glutathione S-transferase Mu 3	Gstm3	sp|P19639|GSTM3_MOUSE Glutathione S-transferase Mu 3 OS=Mus musculus OX=10090 GN=Gstm3 PE=1 SV=2	31.7	25.701	218	143.25	7078500	3275950	3750850	2225550	3374550	1228700				10665750	13619550	1.82075e+07	35881000	142085000	78727000	6374200	9053000	1.08245e+07	122	CLDAFPNLR;CLDAFPNLRDFLAR;FNLGLDFPNLPYLIDGSHK;IQLMIVCCSPDFEK;IRVDTLENQVMDTR;KHNLCGETEEER;LYSEFLGK;PMTLGYWNTR;RPWFAGDK;RPWFAGDKVTYVDFLAYDILDQYR;VTYVDFLAYDILDQYR
Q9CQV8	Q9CQV8	7	2	2	14-3-3 protein beta/alpha;14-3-3 protein beta/alpha, N-terminally processed	Ywhab	sp|Q9CQV8|1433B_MOUSE 14-3-3 protein beta/alpha OS=Mus musculus OX=10090 GN=Ywhab PE=1 SV=3	19.9	28.086	246	57.807	14560500	3080550	3273650	1059150	1429500	789085	258660			1468400	108390	1682500	8.27007e+06	1944000	711070				37	DSTLIMQLLR;EKIEAELQDICNDVLELLDK;EMQPTHPIR;KEMQPTHPIR;LGLALNFSVFYYEILNSPEK;NLLSVAYK;TAFDEAIAELDTLNEESYKDSTLIMQLLR
Q04857	Q04857	2	2	2	Collagen alpha-1(VI) chain	Col6a1	sp|Q04857|CO6A1_MOUSE Collagen alpha-1(VI) chain OS=Mus musculus OX=10090 GN=Col6a1 PE=1 SV=1	3.6	108.49	1025	7.3222	3500600									4343750									4	DAEEVISQTIDTIVDMIK;NLVWNAGALHYSDEVEIIR
Q6Q2Z6	Q6Q2Z6	6	1	1	Acyl-coenzyme A thioesterase 5	Acot5	sp|Q6Q2Z6|ACOT5_MOUSE Acyl-coenzyme A thioesterase 5 OS=Mus musculus OX=10090 GN=Acot5 PE=1 SV=2	10.9	46.572	421	-2		2429800			3025500	5053650						7956700							6	GLAPEQPVTLR;GPGVGLLGISKGAELSLSMASFLKGITAAVVINGATVNVISTLYYK;HFMAPGVR;SDTAFLFLVGQDDHNWK;TPALGGSFSGLEPMGLLWAMEPDRPFWR;YRADSHGELDLAR
P03930	P03930	1	1	1	ATP synthase protein 8	Mtatp8	sp|P03930|ATP8_MOUSE ATP synthase protein 8 OS=Mus musculus OX=10090 GN=Mtatp8 PE=1 SV=1	14.9	7.7662	67	3.8358		3509100													1612000		5946000	5537300	7	IYLPHSLPQQ
Q9CR57	Q9CR57	3	3	3	Large ribosomal subunit protein eL14	Rpl14	sp|Q9CR57|RL14_MOUSE Large ribosomal subunit protein eL14 OS=Mus musculus OX=10090 GN=Rpl14 PE=1 SV=3	16.1	23.564	217	19.197	6923600	3841200	7285400	1750050	2630500	3027100	3213250	1776600	1192500	2480400	960330	3.41317e+06	28430350	15223000	9.76847e+06	19599700	6.05327e+06	4.89313e+06	88	AAIAAAAAAAAAK;CMQLTDFILK;LVAIVDVIDQNR
Q8QZS1	Q8QZS1	14	14	14	3-hydroxyisobutyryl-CoA hydrolase, mitochondrial	Hibch	sp|Q8QZS1|HIBCH_MOUSE 3-hydroxyisobutyryl-CoA hydrolase, mitochondrial OS=Mus musculus OX=10090 GN=Hibch PE=1 SV=1	45.7	43.037	385	111.1	8911550	3738900	5824850	2023850	3039600	2637815	3803300	726615	1115650	2454150	1702370	1952400	1.42668e+07	18062000	7.68793e+06	12892800	4.07443e+06	1336355	152	AGIATHFVDSEK;AVLIDKDQTPK;FLNALSLNMIR;GCGGVITLNRPK;INSCFSANTVEQIIENLR;ITQACMEGHDFHEGVR;QNLTQDLFR;RGCGGVITLNRPK;SIIFEEHMDKINSCFSANTVEQIIENLR;SLFAMPETGIGLFPDVGGGYFLPR;SPSAEDVAGVLESYHAK;TLQEVLIMEYR;TWEQDPDTFLIIIK;VLEEELLALK
P47963	P47963	6	6	6	Large ribosomal subunit protein eL13	Rpl13	sp|P47963|RL13_MOUSE Large ribosomal subunit protein eL13 OS=Mus musculus OX=10090 GN=Rpl13 PE=1 SV=3	30.3	24.305	211	21.566		3246700	8515900	2831100	3316300	1269200		2053000					3885200	19693500	1.22662e+07	1.13338e+07	1654300		29	GFSLEELR;LATQLTGPVMPIR;NGMILKPHFHK;PASGPIRPIVR;STESLQANVQR;VDTWFNQPAR
Q9D5J6	Q9D5J6	7	7	7	Sedoheptulokinase	Shpk	sp|Q9D5J6|SHPK_MOUSE Sedoheptulokinase OS=Mus musculus OX=10090 GN=Shpk PE=1 SV=1	29.6	51.302	476	70.777	8811600	2979150	3708550	2670700	1858000	1634305						2294850	6.94503e+06	3527200	3.09813e+06				55	AFPFPVCFGQDVDAAFGAALVMLQR;AGFPIHLLPDIAEPGSMAGR;ASRPVTLGIDLGTTSVK;GIVQNLHSMLPFQQLK;IIQALNECLDALPR;PLMSDQNAASWGYFNTQSQSWNLDTLEK;SYDAAGTIQDYVVAMLCGLPR
P62715;P63330;P97470	P62715;P63330	4;4;1	4;4;1	4;4;1	Serine/threonine-protein phosphatase 2A catalytic subunit beta isoform;Serine/threonine-protein phosphatase 2A catalytic subunit alpha isoform	Ppp2cb;Ppp2ca	sp|P62715|PP2AB_MOUSE Serine/threonine-protein phosphatase 2A catalytic subunit beta isoform OS=Mus musculus OX=10090 GN=Ppp2cb PE=1 SV=1;sp|P63330|PP2AA_MOUSE Serine/threonine-protein phosphatase 2A catalytic subunit alpha isoform OS=Mus musculus OX=10090	24.6	35.575	309;309;307	70.47	8124850	6819700	5040650	3044700	1123665	835965	356640					1973500	7.65693e+06	2575400	1285300				36	NVVTIFSAPNYCYR;QITQVYGFYDECLR;YFTDLFDYLPLTALVDGQIFCLHGGLSPSIDTLDHIR;YSFLQFDPAPR
Q64516;Q9WU65	Q64516	16;3	16;3	16;3	Glycerol kinase	Gk	sp|Q64516|GLPK_MOUSE Glycerol kinase OS=Mus musculus OX=10090 GN=Gk PE=1 SV=2	46.9	61.227	559;554	105.77	11672500	3343800	5089100	4535900	1171290	1441370	964300	782910		833375	351435	1150300	1.08229e+07	10910250	3.35563e+06	8.39733e+06	1.93943e+06	2764800	107	ALFGTIDSWLIWSLTGGIHGGVHCTDVTNASR;AVLGPLVGAVDQGTSSTR;DCGIPLSHLQVDGGMTSNK;DKPVYYALEGSVAIAGAVIR;EILQSVYECIEK;ETTVVWDKVTGEPLYNAVVWLDLR;EVGTSYGCYFVPAFSGLYAPYWEPSAR;FEPQINAEESEIR;GIICGLTQFTNK;LGQLNIDISNIK;RIPGNNNFVK;TAELLSHHQVEIK;TGLPLSTYFSAVK;TMLFNIHSLEWDKELCEFFGIPMEILPNVR;VTGEPLYNAVVWLDLR;WLLDNVK
Q9QYR7	Q9QYR7	14	10	8	Acyl-coenzyme A thioesterase 3	Acot3	sp|Q9QYR7|ACOT3_MOUSE Acyl-coenzyme A thioesterase 3 OS=Mus musculus OX=10090 GN=Acot3 PE=1 SV=1	48.4	47.489	432	188.13	4099300	4208850	4174350	4464350	3138250	1675350						3.14933e+06	1.32433e+07		5.38663e+06	2645600		1041800	175	AHAMAQVDAWQQLQTFFHNHLDGK;ASLNSLVGGPVIWGGEPR;ATLFLPPGTGPFPGIIDLFGIGSGLLEYR;DMDIIHLEYFEEAVTYLLSHPQVTGSGVGVLGISK;DVQTPFVVELEVLDGHEPDGGQR;EKPQIICYPETGHHIEPPYFPLCK;GFAVMALAYNNYEDLPK;GGELGFAMASFLK;GLAPEQPVTLR;HFMAPGVR;MAPTVILEPAGGCLCDQPVHIAVR;SDTAFLFLVGQDDHNWK;TPALGGSFSGLEPMGLLWAMEPDRPFWR;YRADSHGELDLAR
Q9R1P4	Q9R1P4	5	5	5	Proteasome subunit alpha type-1	Psma1	sp|Q9R1P4|PSA1_MOUSE Proteasome subunit alpha type-1 OS=Mus musculus OX=10090 GN=Psma1 PE=1 SV=1	33.5	29.546	263	59.18	4499700	1979900	5454050	2543100	3736100							1287930	9.98775e+06						29	DLEFTIYDDDDVSPFLDGLEERPQR;DLEFTIYDDDDVSPFLDGLEERPQRK;ILHVDNHIGISIAGLTADAR;RPYGVGLLIAGYDDMGPHIFQTCPSANYFDCR;THAVLVALKR
Q91XE0	Q91XE0	16	16	15	Glycine N-acyltransferase	Glyat	sp|Q91XE0|GLYAT_MOUSE Glycine N-acyltransferase OS=Mus musculus OX=10090 GN=Glyat PE=1 SV=1	78	34.098	296	230.01	3908150	3715050	8042150	3889000	3118150	2585000	2644400	1417100			3194660	4.86117e+06	4.18312e+07	33887500	1.92599e+07	20253000	4.55953e+06	2857700	307	ALVDKWPDFNTVVVRPQEQEMTDDLDFYINTYQVYSK;DPQNCQEFLESSEVINWK;FWLFGGNER;IVPLQGAQMLQMLEK;KLFPSLLDTK;KYLPESLK;LFPSLLDTK;LQGLVSFVVHSQDQIMTK;LSSLDVVHAALVNK;MIVPLQGAQMLQMLEK;MSYTLQHLPMPCAWNQWK;NFPSSCVLGPEGTPASWTLMDQTGEMR;QHLQIQSSQSHLNK;RGYPVYSHTEK;TIQNLASIQSFQIK;VYGTVYHMIHGNPFNLK
P14148	P14148	8	8	8	Large ribosomal subunit protein uL30	Rpl7	sp|P14148|RL7_MOUSE Large ribosomal subunit protein uL30 OS=Mus musculus OX=10090 GN=Rpl7 PE=1 SV=2	28.1	31.419	270	44.707	5030550	4218850	9900750	2420000	2738750	5307850	2866750	285140	290295	2669150	1651100	2.30713e+06	1.63011e+07	18023500	7.62577e+06	12376670	49422	1011900	184	FGIICMEDLIHEIYTVGK;FGIICMEDLIHEIYTVGKR;IVEPYIAWGYPNLK;KAGNFYVPAEPK;KTTHFVEGGDAGNREDQINR;KVPAVPETLK;KVPAVPETLKK;TTHFVEGGDAGNREDQINR
Q3UMC0;Q9D3R6	Q3UMC0;Q9D3R6	2;1	2;1	2;1	ATPase family gene 2 protein homolog A;Katanin p60 ATPase-containing subunit A-like 2	Afg2a;Katnal2	sp|Q3UMC0|AFG2A_MOUSE ATPase family gene 2 protein homolog A OS=Mus musculus OX=10090 GN=Afg2a PE=1 SV=2;sp|Q9D3R6|KATL2_MOUSE Katanin p60 ATPase-containing subunit A-like 2 OS=Mus musculus OX=10090 GN=Katnal2 PE=2 SV=2	5.7	97.255	893;539	3.3437								3683200							918000		4953500	4323200	7	GLLLYGPPGTGK;REILNLQFHSMPISNEVDLDELVLQTDTYSGAEIIAVCK
P42932	P42932	10	10	10	T-complex protein 1 subunit theta	Cct8	sp|P42932|TCPQ_MOUSE T-complex protein 1 subunit theta OS=Mus musculus OX=10090 GN=Cct8 PE=1 SV=3	27.9	59.555	548	45.409	3937400	2640550	6998450	3662450	2287000	4719600	1573100				635025	2313300	7956450	13640000	5958600	4910800			49	AIAGTGANVIVTGGK;DMLEASILDTYLGK;FAEAFEAIPR;GSTDNLMDDIERAVDDGVNTFK;IAVYSCPFDGMITETK;ILGSGIYSSSVLHGMVFK;LFVTNDAATILR;LVPGGGATEIELAK;TAEELMNFSKGEENLMDAQVK;VADIALHYANK
P27659	P27659	9	9	9	Large ribosomal subunit protein uL3	Rpl3	sp|P27659|RL3_MOUSE Large ribosomal subunit protein uL3 OS=Mus musculus OX=10090 GN=Rpl3 PE=1 SV=3	26.3	46.109	403	90.335	6633700	1939200	4785700	2275200	2132300	3053050	5048300			4579650	2392950	2550900	1.42401e+07	26866500	1.243e+07	18937710	2193000	2179500	72	DDASKPVHLTAFLGYK;ERLEQQVPVNQVFGQDEMIDVIGVTK;HGSLGFLPR;IIAHTQMR;LEQQVPVNQVFGQDEMIDVIGVTK;NNASTDYDLSDKSINPLGGFVHYGEVTNDFIMLK;SINPLGGFVHYGEVTNDFIMLK;TVFAEHISDECK;TVFAEHISDECKR
P84078;P61205;Q8BSL7	P84078;P61205;Q8BSL7	7;6;4	7;6;4	3;2;1	ADP-ribosylation factor 1;ADP-ribosylation factor 3;ADP-ribosylation factor 2	Arf1;Arf3;Arf2	sp|P84078|ARF1_MOUSE ADP-ribosylation factor 1 OS=Mus musculus OX=10090 GN=Arf1 PE=1 SV=2;sp|P61205|ARF3_MOUSE ADP-ribosylation factor 3 OS=Mus musculus OX=10090 GN=Arf3 PE=2 SV=2;sp|Q8BSL7|ARF2_MOUSE ADP-ribosylation factor 2 OS=Mus musculus OX=10090 GN=A	56.4	20.697	181;181;181	109.29	7086150	5362050	6471400	3176000	2796100	3943050	2462600	960120	1180750	2063650	861990	2.45723e+06	2.8711e+07	15322500	11726800		8.63357e+06	7.64593e+06	168	DAVLLVFANK;HYFQNTQGLIFVVDSNDRER;LGEIVTTIPTIGFNVETVEYK;LKLGEIVTTIPTIGFNVETVEYK;MLAEDELRDAVLLVFANK;NISFTVWDVGGQDK;NWYIQATCATSGDGLYEGLDWLSNQLR
P35492	P35492	14	14	14	Histidine ammonia-lyase	Hal	sp|P35492|HUTH_MOUSE Histidine ammonia-lyase OS=Mus musculus OX=10090 GN=Hal PE=1 SV=1	38.4	72.257	657	117.49	3273250	6739500	6809400	2073250	3095950	307740				2987300	1138150	1722540	12043600	5722650	4354400		1138800		73	AFDTDIHAVRPHR;ALDYLAIGVHELAAISER;DIITTELNSATDNPMVFASR;GETISGGNFHGEYPAK;LCNPSLSELPAFLVAEGGLNSGFMIAHCTAAALVSESK;NKPDNGGFTSVDEVQFLVHR;QADIVAALTLEVLK;QVIEAFNASCLSYVPEK;SHSSGVGKPLSPER;SLLDSDHHPSEIAESHR;SVVRPWIK;VVEHVEQVLAIELLAACQGIEFLRPLK;VWEVAAPYIEK;YIALDGDSLSTEDLVNLGK
Q6P3A8	Q6P3A8	8	8	8	2-oxoisovalerate dehydrogenase subunit beta, mitochondrial	Bckdhb	sp|Q6P3A8|ODBB_MOUSE 2-oxoisovalerate dehydrogenase subunit beta, mitochondrial OS=Mus musculus OX=10090 GN=Bckdhb PE=1 SV=2	35.6	42.88	390	49.334	8232300	2382900	6080050	2349400	1942700	3663250	1530800				2979800	1742340	14573200	6841550	3.07537e+06	5031400			71	AAVEQVPVEPYKIPLSQAEVIQEGSDVTLVAWGTQVHVIR;GLLLSCIEDKNPCIFFEPK;LGVSCEVIDLR;MNLFQSITSALDNSLAK;MNLFQSITSALDNSLAKDPTAVIFGEDVAFGGVFR;TIVPWDVDTVCK;VCGYDTPFPHIFEPFYIPDK;VCGYDTPFPHIFEPFYIPDKWK
Q8VDJ3	Q8VDJ3	13	13	13	Vigilin	Hdlbp	sp|Q8VDJ3|VIGLN_MOUSE Vigilin OS=Mus musculus OX=10090 GN=Hdlbp PE=1 SV=1	16.8	141.74	1268	137.58	14003500	1808250	3086375	913000	940470	2291400	3187500			2511150	1570200	2.20527e+06	1.11294e+07	10354000	2803975				65	ARHEVLLISAEQDKR;ASVITQVFHVPLEER;DKFPEVIINFPDPAQK;DLANIAEVEVSIPAK;DQGLSIMVSGK;EALEALVPVTIEVEVPFDLHR;EAQKELEALIQNLENVVEDYMLVDPK;EIAEEYGGVMVSFPR;IIFPAAEDKDQDLITIIGK;IVGELEQMVSEDVPLDHR;LHNSLIGTK;MVADLVENSYSISVPIFK;SSVAVLTQESFAEHR
P62889	P62889	5	5	5	Large ribosomal subunit protein eL30	Rpl30	sp|P62889|RL30_MOUSE Large ribosomal subunit protein eL30 OS=Mus musculus OX=10090 GN=Rpl30 PE=1 SV=2	51.3	12.784	115	74.692	4957600	2646100	5570200	2218950	2198150	5331450	5103950	1974700		986035	1861950	4000300	2.77518e+07	27209000	9.52477e+06	23626500	2301700		97	KSEIEYYAMLAK;LVILANNCPALR;SEIEYYAMLAK;TGVHHYSGNNIELGTACGK;VCTLAIIDPGDSDIIR
O09131;Q8K2Q2	O09131	5;1	5;1	5;1	Glutathione S-transferase omega-1	Gsto1	sp|O09131|GSTO1_MOUSE Glutathione S-transferase omega-1 OS=Mus musculus OX=10090 GN=Gsto1 PE=1 SV=2	30	27.497	240;248	39.07	11477000	3349450	6340350	2784800	1640615	1411635	3844550	1500950	1416250	3196500	1226405	3.12877e+06	1.72196e+07	8025150	7229100	1.0347e+07	5.43423e+06		113	EYLNLYLQDSPEACDYGL;GSAPPGPVPEGQIR;HEVININLK;SFLGGDSPSMVDYLTWPWFQR;VPPLIASFVR
Q02053;P31254	Q02053	21;3	21;3	21;3	Ubiquitin-like modifier-activating enzyme 1	Uba1	sp|Q02053|UBA1_MOUSE Ubiquitin-like modifier-activating enzyme 1 OS=Mus musculus OX=10090 GN=Uba1 PE=1 SV=1	40.7	117.81	1058;1058	216.62	9344150	4429150	5378050	3853250	2071300	1037240	245330				1611525	1614520	15433000	10528750	3113700	595630	1223000		180	AAVASLLQSVQVPEFTPK;AVTLHDQGTTQWADLSSQFYLR;CPHPLTFDVNNTLHLDYVMAAANLFAQTYGLTGSQDR;DEFEGLFK;FMPIMQWLYFDALECLPEDKEALTEEK;GLFGQLFCDFGEEMVLTDSNGEQPLSAMVSMVTK;GNVQVVIPFLTESYSSSQDPPEK;IIPAIATTTAAVVGLVCLELYK;IYDDDFFQNLDGVANALDNIDAR;KLAYVAAGDLAPINAFIGGLAAQEVMK;LAGTQPLEVLEAVQR;MLQTSSVLVSGLR;MYPIDFEKDDDSNFHMDFIVAASNLR;NEEDATELVGLAQAVNAR;NFPNAIEHTLQWAR;NGFLNLALPFFGFSEPLAAPR;QLLHNFPPDQLTSSGAPFWSGPK;RCPHPLTFDVN…
Q8VDK1	Q8VDK1	5	5	5	Deaminated glutathione amidase	Nit1	sp|Q8VDK1|NIT1_MOUSE Deaminated glutathione amidase OS=Mus musculus OX=10090 GN=Nit1 PE=1 SV=2	29.4	35.705	323	70.261	10953250	2984400	6004550	1531450	2884950	1152675	875040			2439150	1226630	855503	1.40929e+07	6444950	3.02463e+06	232520	4083800		82	ECGIWLSLGGFHER;IDLHFLQQMR;LAQAGAEILTYPSAFGSVTGPAHWEVLLR;LGACLAFLPEAFDFIAR;NPAETLLLSEPLNGDLLGQYSQLAR
Q9Z2I9	Q9Z2I9	9	9	9	Succinate--CoA ligase [ADP-forming] subunit beta, mitochondrial	Sucla2	sp|Q9Z2I9|SUCB1_MOUSE Succinate--CoA ligase [ADP-forming] subunit beta, mitochondrial OS=Mus musculus OX=10090 GN=Sucla2 PE=1 SV=2	32	50.113	463	157.46	5789300	5695950	6683700	3555500	2507600	2618700	2417000	902820				1.76528e+06	1.37505e+07		5.47887e+06	1.13359e+07	2657500		90	CDVIAQGIVMAVK;ICNQVLVCER;LHGGTPANFLDVGGGATVQQVTEAFK;LSEIVTLAK;LYNLFLK;MGFPSNIVDSAAENMIK;REYYFAITMER;SFQGPVLIGSAQGGVNIEDVAAENPEAIVKEPIDIVEGIKK;VQAILVNIFGGIMR
Q9DCM0	Q9DCM0	6	6	6	Persulfide dioxygenase ETHE1, mitochondrial	Ethe1	sp|Q9DCM0|ETHE1_MOUSE Persulfide dioxygenase ETHE1, mitochondrial OS=Mus musculus OX=10090 GN=Ethe1 PE=1 SV=2	45.7	27.738	254	102.85		5774100		3450200	2093950							3238600	1.68219e+07		6244100	3585150	5654600		59	ASPGHTPGCVTFVLNDQSMAFTGDALLIR;EAVLIDPVLETAHR;IFTLPGNCLIYPAHDYHGLTVSTVEEER;SCTYTYLLGDR;SLLPGCQSVISR;VMDNLNLPKPQQIDIAVPANMR
P53395	P53395	9	9	9	Lipoamide acyltransferase component of branched-chain alpha-keto acid dehydrogenase complex, mitochondrial	Dbt	sp|P53395|ODB2_MOUSE Lipoamide acyltransferase component of branched-chain alpha-keto acid dehydrogenase complex, mitochondrial OS=Mus musculus OX=10090 GN=Dbt PE=1 SV=2	29.5	53.246	482	75.562	9930950	3950350	7450250	3280400	2902050	4011150	1882400	337520	293460	2044050	1678735	1.67317e+06	1.09036e+07	9254500	5033900	10658300	3406750		128	AASLGLLQFPILNASVDENCQNITYK;ASHNIGIAMDTELGLIVPNVK;ILKEDILSFLEK;IPHFGYCDEIDLTQLVK;PVILPPEVAIGALGAIK;RLAMENNIK;SVFEIAMELNR;SYLENPAFMLLDLK;TFPTPIAKPPVFTGK
P63325	P63325	4	4	4	Small ribosomal subunit protein eS10	Rps10	sp|P63325|RS10_MOUSE Small ribosomal subunit protein eS10 OS=Mus musculus OX=10090 GN=Rps10 PE=1 SV=1	29.1	18.916	165	14.117	4548050	3085600	8586600	3276750	3449300	4154400	1928700	1312750			2756650	2378400	1.51694e+07	8594450	6543500	9.10167e+06	3660500	4.17313e+06	173	DYLHLPPEIVPATLR;HFYWYLTNEGIQYLR;IAIYELLFK;NVPNLHVMK
P32261;CON__P41361	P32261	7;1	7;1	7;1	Antithrombin-III	Serpinc1	sp|P32261|ANT3_MOUSE Antithrombin-III OS=Mus musculus OX=10090 GN=Serpinc1 PE=1 SV=1	33.1	52.003	465;465	58.518	5447200	8752000	2781800	3694700	1021800	1098900				2298300	1559550	1020995	12814090	3451550	3156100	3435500	3947400	2977700	62	DIPVNPLCIYR;EQLQDMGLIDLFSPEK;EVALNTIIFMGR;FATNFYQHLADSKNDNDNIFLSPLSISTAFAMTK;IKDVIPQGAINELTALVLVNTIYFK;VAEGTQVLELPFKGDDITMVLILPKPEK;VEQELTPELLQEWLDELSETMLVVHMPR
P58044	P58044	3	3	3	Isopentenyl-diphosphate Delta-isomerase 1	Idi1	sp|P58044|IDI1_MOUSE Isopentenyl-diphosphate Delta-isomerase 1 OS=Mus musculus OX=10090 GN=Idi1 PE=1 SV=1	20.7	26.289	227	22.386	6902100	3247950	3024650	2720000	3122400						1779630	865155	4.87227e+06	3642050	4292900				29	AFSVFLFNTENK;AQSDGIWGEHEVDYILFLR;WWDNLNHLSPFVDHEK
Q11011	Q11011	2	2	2	Puromycin-sensitive aminopeptidase	Npepps	sp|Q11011|PSA_MOUSE Puromycin-sensitive aminopeptidase OS=Mus musculus OX=10090 GN=Npepps PE=1 SV=2	2.4	103.32	920	2.4826	3806800											15399000	14997000	48856500	6.21683e+07				10	PDLLDFTFEGK;VALSNMNVIDR
Q8QZY2	Q8QZY2	6	6	6	Glycerate kinase	Glyctk	sp|Q8QZY2|GLCTK_MOUSE Glycerate kinase OS=Mus musculus OX=10090 GN=Glyctk PE=1 SV=1	19.1	55.292	523	105.11	7073850	4520050	7130150	1307650	2220435	626130				907970	499180	619437	8696200	4319050	1192270	1067500			35	AVLGMAAAAEELLAQHLVQGVISVPK;EMLLKPHSR;ENLYLVGFGK;GATIQELNTIR;GGTHLLHTGLTGTNVMDVHLLILHPQ;QLFDSAVGAVQPGPMLQR
Q91V61	Q91V61	3	2	2	Sideroflexin-3	Sfxn3	sp|Q91V61|SFXN3_MOUSE Sideroflexin-3 OS=Mus musculus OX=10090 GN=Sfxn3 PE=1 SV=1	5.9	35.406	321	5.3092		3815300											5331900	9335000					6	FVPFAAVAAANCINIPLMR;QGIFQVVISR;WDQSTFLGR
P48758	P48758	13	13	13	Carbonyl reductase [NADPH] 1	Cbr1	sp|P48758|CBR1_MOUSE Carbonyl reductase [NADPH] 1 OS=Mus musculus OX=10090 GN=Cbr1 PE=1 SV=3	59.9	30.641	277	306.69	11329500	2912350	5971100	2425600	2039000	1243835		840880		1586200	1882600	5659600	2.97087e+07	38871000	17252800	5460500	4972600	6899500	105	ALRDFLLKEYGGLDVLVNNAGIAFK;ELLPLIKPQGR;EYGGLDVLVNNAGIAFK;FRSETITEEELVGLMNK;ILLNACCPGWVR;KFSGDVVLAAR;KGVHAEEGWPNSAYGVTK;SETITEEELVGLMNK;SPEEGAETPVYLALLPPDAEGPHGQFVQDK;SPEEGAETPVYLALLPPDAEGPHGQFVQDKK;SSSRPVALVTGANK;VNDDTPFHIQAEVTMK;VVNVSSMVSLR
O08573	O08573	6	6	6	Galectin-9	Lgals9	sp|O08573|LEG9_MOUSE Galectin-9 OS=Mus musculus OX=10090 GN=Lgals9 PE=1 SV=1	27.8	40.035	353	33.417	7736850	3816200	3863900	3435100	2460850	1703900					3245400	2296600	10698900	7292300					49	CGGDIAFHLNPR;FVVNFQNSFNGNDIAFHFNPR;GMPFELCFLVQR;GQSFSVWIICEGHCFK;LKNLQDINTLEVAGDIQLTHVQT;SIMISGNVLPDATR
P97742	P97742	14	14	14	Carnitine O-palmitoyltransferase 1, liver isoform	Cpt1a	sp|P97742|CPT1A_MOUSE Carnitine O-palmitoyltransferase 1, liver isoform OS=Mus musculus OX=10090 GN=Cpt1a PE=1 SV=4	30.4	88.25	773	92.512	3259600	3932850	9903000	2840050	2816800	510940		3657100		1075980	2746350	5395600	2.52301e+07	28357500	1.13642e+07	13888000	2000600	5501400	130	AAFFVTLDESEQGYREEDPEASIDSYAK;GDKNPNIPKPTR;GRGPIMVNSNYYAMEMLYITPTHIQAAR;HIVVYHR;HLFCLYVVSK;IGINAEHSWADAPIVGHLWEYVMATDVFQLGYSEDGHCK;LLGSTIPLCSAQWER;QAMMDIITLFGLTANSK;SCTTESCNFVLAMMDPTTTAEQR;SITFVVFK;TSPDAFIQLALQLAHYK;TVDREELKPIR;YLAVDSPFLK;YLESVRPLMK
Q8VCB3	Q8VCB3	13	13	13	Glycogen [starch] synthase, liver	Gys2	sp|Q8VCB3|GYS2_MOUSE Glycogen [starch] synthase, liver OS=Mus musculus OX=10090 GN=Gys2 PE=1 SV=2	32.5	80.87	704	64.276	8154450	2086550	8809800	2174100	1451550	1008830	3300600			516820	1265900	1639000	1.7917e+07	3505500	1.06649e+06	2361910	585007	538283	69	ASVHCAHVFTTVSEITAIEAEHMLK;EANDMLIFGSLTAWFLK;FRSPDDSCNQLTQFLYGFCK;GADIFLESLSR;GEIPDMNSILDRDDLTIMK;HGCQVHFGR;KLPIATVFTTHATLLGR;LSDLLDWR;TLFLFIAGR;TTADEWGENYFLIGPYFEHNMK;VILHPEFLSSTSPLLPMDYEEFVR;WLIEGSPYVVLFDISSSAWNLDR;YLCAANIDFYNQLDKFDIDKEAGER
Q71RI9	Q71RI9	14	14	14	Kynurenine--oxoglutarate transaminase 3	Kyat3	sp|Q71RI9|KAT3_MOUSE Kynurenine--oxoglutarate transaminase 3 OS=Mus musculus OX=10090 GN=Kyat3 PE=1 SV=1	44.6	51.126	455	98.128	12639000	3375450	3168600	2780700	3474500	3590000	1404600	427600		689225	1885870	3.32867e+06	1.5003e+07	14244500	3.63487e+06	3550500	2520800	3230200	128	AIILNTPHNPLGK;DSTLDAAEEIFR;GFGHPALVK;HDTLCISDEVYEWLVYTGHTHVK;HLQTVQQNSFYTCATPLQAALAEAFWIDIK;IATLPGMWER;LAADPSVVNLGQGFPDISPPSYVKEELSK;LTAIPVSAFCDSK;MAGAVPVFIPLR;MDDPECYFNSLPK;QELQVIADLCVK;RIEGLDSNVWVEFTK;RMDDPECYFNSLPK;WTSSDWTFDPR
A3KFU9	A3KFU9	3	3	3	Protein dispatched homolog 3	Disp3	sp|A3KFU9|DISP3_MOUSE Protein dispatched homolog 3 OS=Mus musculus OX=10090 GN=Disp3 PE=2 SV=1	4	148.44	1347	2.5406	3863900																		3	DLADFTSETLQR;IYYDGMGQDLADIR;LSLNASLPAPWQAVSPGDGEVPSFQVYR
P33267	P33267	19	18	18	Cytochrome P450 2F2	Cyp2f2	sp|P33267|CP2F2_MOUSE Cytochrome P450 2F2 OS=Mus musculus OX=10090 GN=Cyp2f2 PE=1 SV=1	45.8	55.948	491	206.68	4407050	5540350	10885700	4258850	2234350	2214180	1039420	370685		1035480	8159300	3364100	4.72644e+07	10230050	8.60947e+06	5.82067e+06	5352200	2.54677e+06	315	DFIDCFLTK;EALVDKGEEFSGR;EHQDSLDPNSPR;EYGSVFTVYLGSR;FADVIPMNLPHR;GKGQLPPGPKPLPILGNLLQLR;GQLPPGPKPLPILGNLLQLR;GTDVITLLNTVHYDSDQFK;ILEEGSFLLEVLR;ILEEGSFLLEVLRK;IMSSPWGEMYNIFPSVLDWIPGPHK;IMSSPWGEMYNIFPSVLDWIPGPHKR;LLTIIHFINDNFK;MEGKPFDPVFILSR;PLPILGNLLQLR;PVIVLSGYQTVK;QDPLSHFNMDTLLMTTHNLLFGGTETVGTTLR;SVSNIICSVVFGSR;VQEEIDRVVGR
P19253	P19253	2	2	2	Large ribosomal subunit protein uL13	Rpl13a	sp|P19253|RL13A_MOUSE Large ribosomal subunit protein uL13 OS=Mus musculus OX=10090 GN=Rpl13a PE=1 SV=4	11.3	23.464	203	19.452	6016200					1736435													7	CEGINISGNFYR;YQAVTATLEEK
Q9CQT1	Q9CQT1	3	3	3	Methylthioribose-1-phosphate isomerase	Mri1	sp|Q9CQT1|MTNA_MOUSE Methylthioribose-1-phosphate isomerase OS=Mus musculus OX=10090 GN=Mri1 PE=1 SV=1	24.4	39.41	369	19.865	4227400		5953300	1479000								1490300	2548300	4284000					11	VTVLTHCNTGALATAGYGTALGVIR;VWNPAFDVTPHELITGGIITELGVFAPEELR;YSPGSLQILDQLQLPEHCHYEALSSVQQASEAIR
Q9D7J9	Q9D7J9	7	7	7	Enoyl-CoA hydratase domain-containing protein 3, mitochondrial	Echdc3	sp|Q9D7J9|ECHD3_MOUSE Enoyl-CoA hydratase domain-containing protein 3, mitochondrial OS=Mus musculus OX=10090 GN=Echdc3 PE=1 SV=1	43	32.402	300	95.289	6943900	5300800	4886850	2934500	2974000	2091650	2136000					2.01433e+06	7373300		4.98307e+06	4049200			98	DYHAEVFQTCSEVMMLIR;KVALEMLFTGEPISAQEALR;NIVLSNPR;SDILHEAESEDLKVIIISAEGPVFSSGHDLK;SSFATPGVNVGLFCSTPAVALGR;TAYFLASQAMVDNLALQDGQEGIEAFIQK;VIIISAEGPVFSSGHDLK
Q66JT0	Q66JT0	2	2	2	Wee1-like protein kinase 2	Wee2	sp|Q66JT0|WEE2_MOUSE Wee1-like protein kinase 2 OS=Mus musculus OX=10090 GN=Wee2 PE=1 SV=2	5.8	62.342	555	3.13	8598550	2799450	3654900	2329750	2478300	3595000					2353735	2.54587e+06	10335800	7332350	4.91357e+06	9808800			30	FLANEILQENYQHLPK;SSRHMRLTPASLMDEK
Q9QXT0	Q9QXT0	7	7	7	Protein canopy homolog 2	Cnpy2	sp|Q9QXT0|CNPY2_MOUSE Protein canopy homolog 2 OS=Mus musculus OX=10090 GN=Cnpy2 PE=1 SV=1	48.4	20.767	182	82.454	10599400	4320250	2390750	2546050	1172920	2439555						2252600	1.7551e+07		7151300	4376900			65	ALVDELEWEIAR;FACESIVEEYEDELIEFFSR;INPDGSQSVVEVPYAR;MKEYGEQIDPSTHR;RTDLCDHALHR;SEAHLTELLEEVCDR;TDLCDHALHR
P51410	P51410	7	7	7	Large ribosomal subunit protein uL6	Rpl9	sp|P51410|RL9_MOUSE Large ribosomal subunit protein uL6 OS=Mus musculus OX=10090 GN=Rpl9 PE=1 SV=2	44.8	21.881	192	115.2	4151650	3361200	7133950	3564050	2926400	6631950	4725950	1802600	1011760		2088950	4.16683e+06	7.21387e+06	11949100	6806500	1.18652e+07	8.97433e+06		155	DFNHINVELSLLGK;FLDGIYVSEK;RDFNHINVELSLLGK;SVYAHFPINVVIQENGSLVEIR;TICSHVQNMIK;TILSNQTVDIPENVEITLK;VDKWWGNRK
P63323	P63323	5	5	5	Small ribosomal subunit protein eS12	Rps12	sp|P63323|RS12_MOUSE Small ribosomal subunit protein eS12 OS=Mus musculus OX=10090 GN=Rps12 PE=1 SV=3	45.5	14.515	132	112.07	7917200	3256800		1280000				3285000				608110	9.72013e+06	50468000	1.78017e+07	5734750	7.64687e+06	14788100	36	AEEGIAAGGVMDVNTALQEVLK;DVIEEYFK;KVVGCSCVVVK;KVVGCSCVVVKDYGK;LVEALCAEHQINLIK
Q9DCD0	Q9DCD0	13	13	13	6-phosphogluconate dehydrogenase, decarboxylating	Pgd	sp|Q9DCD0|6PGD_MOUSE 6-phosphogluconate dehydrogenase, decarboxylating OS=Mus musculus OX=10090 GN=Pgd PE=1 SV=3	53.2	53.247	483	216.25	13762500	4309500	2968360	3382050	2377950	731485			24286			974273	1.07684e+07		754018	615060	196392		119	AQADIALIGLAVMGQNLILNMNDHGFVVCAFNR;DYFGAHTYELLTKPGEFIHTNWTGHGGSVSSSSYNA;GILFVGSGVSGGEEGAR;GTGKWTAISALEYGMPVTLIGEAVFAR;HEEMAQAFEEWNKTELDSFLIEITANILK;IKDAFERNPELQNLLLDDFFK;LVPLLDTGDIIIDGGNSEYRDTTR;MVHNGIEYGDMQLICEAYHLMK;NPELQNLLLDDFFK;RVISTGVQAGIPMPCFTTALSFYDGYR;VGTGEPCCDWVGDEGAGHFVK;VISTGVQAGIPMPCFTTALSFYDGYR;WTAISALEYGMPVTLIGEAVFAR
Q60668;Q9Z130	Q60668	5;1	5;1	5;1	Heterogeneous nuclear ribonucleoprotein D0	Hnrnpd	sp|Q60668|HNRPD_MOUSE Heterogeneous nuclear ribonucleoprotein D0 OS=Mus musculus OX=10090 GN=Hnrnpd PE=1 SV=2	11	38.354	355;301	9.9464	5871500	2075250	7785900	4822250	3570200	5654700	2866050	1394500	1531850	3566700	1243515	4302900	2.30196e+07	14415500	1.14077e+07	15830250	3979900	2435800	56	GFCFITFK;GFGFVLFK;IFVGGLSPDTPEEK;KYHNVGLSK;YHNVGLSK
Q9D5T0	Q9D5T0	4	4	4	Outer mitochondrial transmembrane helix translocase	Atad1	sp|Q9D5T0|ATAD1_MOUSE Outer mitochondrial transmembrane helix translocase OS=Mus musculus OX=10090 GN=Atad1 PE=1 SV=1	14.1	40.744	361	14.486	3958250									707470		739420	7293250	1688600	1220600				13	FHINQPALK;FINLQPSTLTDKWYGESQK;HLFENSR;LQPSIIFIDEIDSFLR
P62242	P62242	8	8	8	Small ribosomal subunit protein eS8	Rps8	sp|P62242|RS8_MOUSE Small ribosomal subunit protein eS8 OS=Mus musculus OX=10090 GN=Rps8 PE=1 SV=2	41.8	24.205	208	165.84	7347400	2869900						1695900				2488100	6180200	49384000	4343000		7235250	12127000	32	ELEFYLR;IIDVVYNASNNELVR;ISSLLEEQFQQGK;KYELGRPAANTK;LDVGNFSWGSECCTR;NCIVLIDSTPYR;QWYESHYALPLGR;YELGRPAANTK
P62984;P62983;P0CG49;P0CG50	P62984;P62983;P0CG49;P0CG50	3;3;3;3	3;3;3;3	3;3;3;3	Ubiquitin-ribosomal protein eL40 fusion protein;Ubiquitin;Large ribosomal subunit protein eL40;Ubiquitin-ribosomal protein eS31 fusion protein;Ubiquitin;Small ribosomal subunit protein eS31;Polyubiquitin-B;Ubiquitin;Polyubiquitin-C;Ubiquitin;Ubiquitin-related 1;Ubiquitin-related 2	Uba52;Rps27a;Ubb;Ubc	sp|P62984|RL40_MOUSE Ubiquitin-ribosomal protein eL40 fusion protein OS=Mus musculus OX=10090 GN=Uba52 PE=1 SV=2;sp|P62983|RS27A_MOUSE Ubiquitin-ribosomal protein eS31 fusion protein OS=Mus musculus OX=10090 GN=Rps27a PE=1 SV=2;sp|P0CG49|UBB_MOUSE Polyubiq	29.7	14.728	128;156;305;734	39.655	6883300			1068300										8257300					6	ESTLHLVLR;IQDKEGIPPDQQR;TITLEVEPSDTIENVK
P97364	P97364	11	11	11	Selenide, water dikinase 2	Sephs2	sp|P97364|SPS2_MOUSE Selenide, water dikinase 2 OS=Mus musculus OX=10090 GN=Sephs2 PE=1 SV=3	48.9	47.833	452	138.28	5186050	2277650	9417800	3361250	1966650	3205100	2491100			1902150	1867130	3756600	30998600	12557000	5560300	5097250			103	AEAAAAGASGETMAALVAAEGSLGPAGWSAGR;FGLLQGTSAETSGGLLICLPR;HGGLSLVQTTDFFYPLVEDPYMMGR;IACANVLSDLYAMGITECDNMLMLLSVSQSMSEK;IACANVLSDLYAMGITECDNMLMLLSVSQSMSEKER;IACANVLSDLYAMGITECDNMLMLLSVSQSMSEKEREK;MVVSREEVELAYQEAMFNMATLNR;NEVSFVIHNLPIIAK;SFSNYRPFEPQTLGFSPSWR;TAAGLMHTFNAHAATDITGFGILGHSQNLAK;YGEGHQAWIVGIVEK
P62900	P62900	6	6	6	Large ribosomal subunit protein eL31	Rpl31	sp|P62900|RL31_MOUSE Large ribosomal subunit protein eL31 OS=Mus musculus OX=10090 GN=Rpl31 PE=1 SV=1	38.4	14.463	125	57.572	10110000	3653800	5414600	2762700	2639700	4532000	4284600	1543300	1603400	3278600	2015740	2.88973e+06	2.13918e+07	29460000	16086500	29354600	9481400	1.1074e+07	120	EYTINIHK;EYTINIHKR;LYTLVTYVPVTTFK;NEDEDSPNKLYTLVTYVPVTTFK;RIHGVGFK;SAINEVVTR
Q9DBA8	Q9DBA8	12	12	12	Probable imidazolonepropionase	Amdhd1	sp|Q9DBA8|HUTI_MOUSE Probable imidazolonepropionase OS=Mus musculus OX=10090 GN=Amdhd1 PE=1 SV=1	54.5	46.488	426	235.46	2703900	3876950	11497600	3011650	2582000	4632650	128573					2603400	3.73532e+07		3.10343e+06		2275400		160	AAELGAELGAQAISHLEEVSDEGIAAMAAAR;AVGPAAVIQK;KMLDEGVIVALGSDFNPNAYCFSMPMVMHLACVNMR;LAGATYMDIHQAGGGINFTVEHTR;LLLENAQQVVLVCAR;MSMPEALAAATINAAYALGK;NGDLHVDNIDVFCEK;QASEEELFCSFQQR;QGDAIIINASR;SLAVLEGASVVVGTDGLIK;TAVEAADDIISHHLPR;WEHLIYQFGGHHELIDYVITK
P00397	P00397	1	1	1	Cytochrome c oxidase subunit 1	Mtco1	sp|P00397|COX1_MOUSE Cytochrome c oxidase subunit 1 OS=Mus musculus OX=10090 GN=Mtco1 PE=1 SV=2	6.2	56.909	514	14.971			7011300	2428100	2749000							1838400	7295300	9296100	1000000				10	EVMSVSYASTNLEWLHGCPPPYHTFEEPTYVK
Q60932	Q60932	9	9	9	Voltage-dependent anion-selective channel protein 1	Vdac1	sp|Q60932|VDAC1_MOUSE Voltage-dependent anion-selective channel protein 1 OS=Mus musculus OX=10090 GN=Vdac1 PE=1 SV=3	47	32.351	296	52.86	7113800	1876200	10435000	2118350	1633300	2269200	3000450					2518900	24054750	16212000	8930500		2940950	5712400	45	EHINLGCDVDFDIAGPSIR;GYGFGLIK;KLETAVNLAWTAGNSNTR;LTLSALLDGK;TDEFQLHTNVNDGTEFGGSIYQK;VNNSSLIGLGYTQTLKPGIK;VTQSNFAVGYK;WNTDNTLGTEITVEDQLAR;WTEYGLTFTEK
Q9D051	Q9D051	13	13	13	Pyruvate dehydrogenase E1 component subunit beta, mitochondrial	Pdhb	sp|Q9D051|ODPB_MOUSE Pyruvate dehydrogenase E1 component subunit beta, mitochondrial OS=Mus musculus OX=10090 GN=Pdhb PE=1 SV=1	49	38.937	359	147.25	14120000	2620150	4797650	2101250	3028400	3746200	1316000	792870		1942300	4435400	3.16123e+06	3.69741e+07	9863900	7577700	8570700			125	DFLIPIGK;DNNPVVMLENELMYGVAFELPAEAQSK;EAINQGMDEELERDEKVFLLGEEVAQYDGAYK;EGIECEVINLR;IMEGPAFNFLDAPAVR;QGTHITVVAHSR;SAIRDNNPVVMLENELMYGVAFELPAEAQSK;SAIRDNNPVVMLENELMYGVAFELPAEAQSKDFLIPIGK;TIRPMDIEAIEASVMK;TNHLVTVEGGWPQFGVGAEICAR;TYYMSAGLQPVPIVFR;VFLLGEEVAQYDGAYK;VLEDNSVPQVK
P07901	P07901	23	17	17	Heat shock protein HSP 90-alpha	Hsp90aa1	sp|P07901|HS90A_MOUSE Heat shock protein HSP 90-alpha OS=Mus musculus OX=10090 GN=Hsp90aa1 PE=1 SV=4	28.2	84.787	733	259.27	9726550	3729900	5154800	2751100	2196850	3466200	1482700			2964530	1590355	2.22457e+06	1.61602e+07	14944000	6.72293e+06	14720000		3753100	224	ADLINNLGTIAK;AFMEALQAGADISMIGQFGVGFYSAYLVAEK;CLELFTELAEDKENYKK;DLVILLYETALLSSGFSLEDPQTHANR;DQVANSAFVER;GVVDSEDLPLNISR;HFSVEGQLEFR;HGLEVIYMIEPIDEYCVQQLK;HGLEVIYMIEPIDEYCVQQLKEFEGK;HIYFITGETK;HNDDEQYAWESSAGGSFTVR;HSQFIGYPITLFVEK;HSQFIGYPITLFVEKER;KHGLEVIYMIEPIDEYCVQQLK;KLSELLR;LVTSPCCIVTSTYGWTANMER;NPDDITNEEYGEFYK;RVFIMDNCEELIPEYLNFIR;SLTNDWEEHLAVK;SVKDLVILLYETALLSSGFSLEDPQTHANR;VFIMDNCEELIPEYLNFIR…
P49722	P49722	5	5	5	Proteasome subunit alpha type-2	Psma2	sp|P49722|PSA2_MOUSE Proteasome subunit alpha type-2 OS=Mus musculus OX=10090 GN=Psma2 PE=1 SV=3	30.8	25.926	234	48.213	8169900	4108000	5249350	2297200	2016000	2800350				2693600	2588135	1.84697e+06	1.15711e+07	9544050	2670740				90	KLAQQYYLVYQEPIPTAQLVQR;LAQQYYLVYQEPIPTAQLVQR;LVQIEYALAAVAGGAPSVGIK;SVHKVEPITK;YNEDLELEDAIHTAILTLK
Q80XL6	Q80XL6	18	18	18	Acyl-CoA dehydrogenase family member 11	Acad11	sp|Q80XL6|ACD11_MOUSE Acyl-CoA dehydrogenase family member 11 OS=Mus musculus OX=10090 GN=Acad11 PE=1 SV=2	43.5	87.365	779	236.22	10968000	5431450	4895150	3942700	2194650	1058940	484130			952320	2319950	2203300	25118300	11037800	3.86597e+06	786650	722025		229	AAIYVSVAETLAWLHSLDIR;AEGLWNLFLPAVSGLSQVDYALIAEETGK;ALFSIGFPVAK;ALFSIGFPVAKPLLYCR;DASVIGTEFYVMEHVQGR;GDITSVFCMTEPNVSSSDATNIECTIQR;GIDPNLPNWNFFMALSFFK;GSHIPENTGIPLMEELISIYCHR;IADWAIQVHGGAGVSQDYPLANMYAIIR;KPPGSLLPK;KWWSSGAGNPK;METDVTSDTVEVLPQHK;QWLEPLLR;QYQASAHQSIPAMDQLSTWLMK;SGQSNPTFFLQK;SLEAYLNQHLPGFGSDSR;VIAVLDWELSTFGHPLTDLAHLSLFYYWPR;YLMGNNSSEDSFLTANTVQPLAETGLQLSK
Q99LB2	Q99LB2	10	10	10	Dehydrogenase/reductase SDR family member 4	Dhrs4	sp|Q99LB2|DHRS4_MOUSE Dehydrogenase/reductase SDR family member 4 OS=Mus musculus OX=10090 GN=Dhrs4 PE=1 SV=3	44.1	29.884	279	135.41	7284450	2465400	7172300	2585800	3129800	2206830				5509350	2430850	5.13293e+06	2.25078e+07	54889500	20435000	2004200	3622130	1507400	116	AVATLQGEGLSVTGIVCHVGK;FSSVLWEEK;GGGSVVIVGSVAGFTR;HQGIDILVSNAAVNPFFGNLMDVTEEVWDK;LAEDGAHVVVSSR;RGGGSVVIVGSVAGFTR;RHQGIDILVSNAAVNPFFGNLMDVTEEVWDK;RLAEDGAHVVVSSR;VALVTASTDGIGFAIAR;VLSINVTATAMMIK
Q80YY7	Q80YY7	1	1	1	Zinc finger protein 618	Znf618	sp|Q80YY7|ZN618_MOUSE Zinc finger protein 618 OS=Mus musculus OX=10090 GN=Znf618 PE=2 SV=3	2.3	104.87	953	2.2247					1438100	8004800	3043500								4.94977e+07	2.05415e+07			7	PVPPYQHEEIISKVCELINEVK
Q9CQA3	Q9CQA3	9	9	9	Succinate dehydrogenase [ubiquinone] iron-sulfur subunit, mitochondrial	Sdhb	sp|Q9CQA3|SDHB_MOUSE Succinate dehydrogenase [ubiquinone] iron-sulfur subunit, mitochondrial OS=Mus musculus OX=10090 GN=Sdhb PE=1 SV=1	31.2	31.814	282	39.546	10845800	3798750	4587200	2122100	2977100	3252800	1588150			2140950	2619160	2070500	5.2376e+07	16682500	6422300	8.65527e+06	3.08523e+06	4837400	111	CGPMVLDALIK;DLVPDLSNFYAQYK;IYPLPHMYVIK;LQDPFSVYR;QQYLQSIEDR;QQYLQSIEDREK;RIDTDLSK;WDPDKTGDKPR;YLGPAVLMQAYR
P80317	P80317	11	11	11	T-complex protein 1 subunit zeta	Cct6a	sp|P80317|TCPZ_MOUSE T-complex protein 1 subunit zeta OS=Mus musculus OX=10090 GN=Cct6a PE=1 SV=3	31.6	58.004	531	181.12	17830000	1862350	3619800	1836800	1432700	1918395	728180			1782350		1532000	6598140	3806800	1.66293e+06	854835			89	AQLGVQAFADALLIIPK;DGNVLLHEMQIQHPTASLIAK;EGIVALRR;GIDPFSLDALAK;KKDEPIDLFMVEIMEMK;NAIDDGCVVPGAGAVEVALAEALIK;QLLHSCTVIATNILLVDEIMR;QLLHSCTVIATNILLVDEIMRAGMSSLKG;TKVHAELADVLTEAVVDSILAIR;VHAELADVLTEAVVDSILAIR;VLAQNSGFDLQETLVK
Q9CZM2	Q9CZM2	5	5	5	Large ribosomal subunit protein eL15	Rpl15	sp|Q9CZM2|RL15_MOUSE Large ribosomal subunit protein eL15 OS=Mus musculus OX=10090 GN=Rpl15 PE=1 SV=4	31.9	24.146	204	27.446	4636850	6436800	7129800	3861550	3177300	7293250	3102950	1075895	1025560	1248870	3132485	2.33343e+06	2.39754e+07	16370500	1.38374e+07	20487000	8.53613e+06	7.67772e+06	182	FFEVILIDPFHK;FHHTIGGSR;GATYGKPVHHGVNQLK;RNPDTQWITKPVHK;VLNSYWVGEDSTYK
Q8BW75	Q8BW75	13	13	13	Amine oxidase [flavin-containing] B	Maob	sp|Q8BW75|AOFB_MOUSE Amine oxidase [flavin-containing] B OS=Mus musculus OX=10090 GN=Maob PE=1 SV=4	41.3	58.557	520	98.781	6915150	6508600	5279600	2599750	3145050	1502990	3496750				2494200	5338300	3.01796e+07	24226000	9.06843e+06	1.04336e+07	8829200	1367700	125	DFCGTMVIEGEEAPIAYTLDDTKPDGTYAAIMGFILAHK;EILHAIGK;IFFAGTETASHWSGYMEGAVEAGER;IHYSPPLPMLR;IPEDEIWQPEPESLDVPARPITSTFLER;KFIGGSGQVSER;KLCELYAK;LLHDCGLSVVVLEAR;SDVIVVGGGISGMAAAK;TLNHEIYEAK;TMDEMGQEIPSDAPWK;TMDEMGQEIPSDAPWKAPLAEEWDYMTMK;YVISAIPPALGMK
P10922	P10922	2	2	2	Histone H1.0;Histone H1.0, N-terminally processed	H1-0	sp|P10922|H10_MOUSE Histone H1.0 OS=Mus musculus OX=10090 GN=H1-0 PE=2 SV=4	11.3	20.861	194	8.902	4209400													26956500	7244850		4.09801e+06	5.23687e+06	17	RLVTTGVLK;YSDMIVAAIQAEK
P00186;P00184	P00186	13;3	13;3	13;3	Cytochrome P450 1A2	Cyp1a2	sp|P00186|CP1A2_MOUSE Cytochrome P450 1A2 OS=Mus musculus OX=10090 GN=Cyp1a2 PE=1 SV=1	36.8	58.183	513;524	177.64	6900300	4202050	8230750	2478300	1203735	2332725				1022650	3306650	4844400	46614900	16809000	20520000	1.29698e+07	6.54657e+06	4.50017e+06	193	AMAEVGHFEPVSQVVESVANVIGAMCFGK;DFVENVTSGNAVDFFPVLR;FLTNNNSAIDK;IGSTPVVVLSGLNTIK;IHEELDTVVGR;KIHEELDTVVGR;KSEEMLNIVNNSKDFVENVTSGNAVDFFPVLR;LSDRPQLPYLEAFILEIYR;LSQQYGDVLQIR;NPPGPWGLPFIGHMLTVGK;NSIQDITSALFK;SMTFNPDSGPVWAAR;TFNDNFVLFLQK
Q62087	Q62087	5	5	5	Serum paraoxonase/lactonase 3	Pon3	sp|Q62087|PON3_MOUSE Serum paraoxonase/lactonase 3 OS=Mus musculus OX=10090 GN=Pon3 PE=1 SV=2	33.6	39.351	354	17.857	4242400											1849850	16975200	6696400	2.34401e+06	4.58103e+06			18	HDNWDLTPVKVIQLGTLVDNLTVDPATGDILAGCHPNPMK;IFLMDLNEQNPEAQALEISGGLDQESLNPHGISTFIDK;LLIYNPEDPPGSEVLR;SVNDIVVLGPEQFYATR;TLKHELLK
Q9CQ69	Q9CQ69	5	5	5	Cytochrome b-c1 complex subunit 8	Uqcrq	sp|Q9CQ69|QCR8_MOUSE Cytochrome b-c1 complex subunit 8 OS=Mus musculus OX=10090 GN=Uqcrq PE=1 SV=3	64.6	9.7681	82	91.527	1711700	5528050	4312100	6831500	2262350	4911000					1115775	2.70029e+06	1.31041e+07	7559200	10842700	7899700	4723800	6393350	63	GIPNVLR;GREFGNLAR;HVISYSLSPFEQR;VAPPFVVVYLIYTWGNQEFEQSK;VAPPFVVVYLIYTWGNQEFEQSKR
O35969	O35969	11	11	11	Guanidinoacetate N-methyltransferase	Gamt	sp|O35969|GAMT_MOUSE Guanidinoacetate N-methyltransferase OS=Mus musculus OX=10090 GN=Gamt PE=1 SV=1	78.4	26.336	236	105.88	7654900	3438550	8805850	1937700	1628075	2095400					4433600	1900460	1.11177e+07	6222650	4.29483e+06				90	ENICTEVMALVPPADCR;GLWEEVAPTLPDGHFDGILYDTYPLSEEAWHTHQFNFIK;SKYTDITTMFEETQVPALQEAGFLK;SSSAASPLFAPGEDCGPAWR;TGGVLTYCNLTSWGELMK;VLEVGFGMAIAASR;VQQAPIEEHWIIECNDGVFQR;WETPYMHALAAAAASR;YTDITTMFEETQVPALQEAGFLK;YYAFPQMITPLVTK;YYAFPQMITPLVTKH
P60843	P60843	13	13	7	Eukaryotic initiation factor 4A-I	Eif4a1	sp|P60843|IF4A1_MOUSE Eukaryotic initiation factor 4A-I OS=Mus musculus OX=10090 GN=Eif4a1 PE=1 SV=1	41.6	46.153	406	163.19	16314000	4745350	3450700	3474050	2577750	3227650	3113900	924260	800245	2975750	2485650	3.67959e+06	2.75544e+07	35887000	14773500		3246400		118	DIETFYNTSIEEMPLNVADLI;GFKDQIYDIFQK;GIDVQQVSLVINYDLPTNR;GIYAYGFEKPSAIQQR;GYDVIAQAQSGTGK;KGVAINMVTEEDKR;KVDWLTEK;LNSNTQVVLLSATMPSDVLEVTK;LNSNTQVVLLSATMPSDVLEVTKK;LQMEAPHIIVGTPGR;MFVLDEADEMLSR;TLRDIETFYNTSIEEMPLNVADLI;VLITTDLLAR
Q62186	Q62186	2	2	2	Translocon-associated protein subunit delta	Ssr4	sp|Q62186|SSRD_MOUSE Translocon-associated protein subunit delta OS=Mus musculus OX=10090 GN=Ssr4 PE=1 SV=1	17.4	18.936	172	15.301	4318900	4354300	6012550	4007750	2778300						8190700	2.12437e+06	15340200	8357000	4.00073e+06	4058600	3420700	854040	26	FFDEESYSLLR;NNEDVSIIPPLFTVSVDHR
Q62264	Q62264	2	2	2	Thyroid hormone-inducible hepatic protein	Thrsp	sp|Q62264|THRSP_MOUSE Thyroid hormone-inducible hepatic protein OS=Mus musculus OX=10090 GN=Thrsp PE=1 SV=1	26	17.093	150	28.948	15920500	806475	3308450	1012445	442620						2500700		7615150						16	DVQLSGPGGSVQDGAPDLYTYFTMLK;NMEQVVMIPSLLR
Q8BHI7	Q8BHI7	1	1	1	Very long chain fatty acid elongase 5	Elovl5	sp|Q8BHI7|ELOV5_MOUSE Very long chain fatty acid elongase 5 OS=Mus musculus OX=10090 GN=Elovl5 PE=1 SV=1	4.3	35.332	299	5.9834	16935500	2698250	3637500	3557200	2475600			169370	696490	1253600	3279105	1.23584e+06	8.18587e+06	4114350					30	MEHFDASLSTYFK
P97372	P97372	6	6	6	Proteasome activator complex subunit 2	Psme2	sp|P97372|PSME2_MOUSE Proteasome activator complex subunit 2 OS=Mus musculus OX=10090 GN=Psme2 PE=1 SV=4	41.4	27.057	239	86.78	8387000	2969650	5701450	1650150	1792050	5397250				1002805	1989215	1.08606e+06	1.16364e+07	5280150	3145900				110	AFYAELYHIISSNLEK;ALVHERDEAAYGALR;KIISLSQLLQEDSLNVADLSSLR;LLALLALVKPEVWTLK;QNLFQEADDFLCTFLPR;TKVEAFQTTISK
P10639	P10639	7	7	7	Thioredoxin	Txn	sp|P10639|THIO_MOUSE Thioredoxin OS=Mus musculus OX=10090 GN=Txn PE=1 SV=3	88.6	11.675	105	82.859	18452500	4057850	2201900	2389500	1181450	1503700		559325		2751150		2497500	6.26813e+06	5789850	6164000	2462900			168	CMPTFQFYK;EAFQEALAAAGDK;EAFQEALAAAGDKLVVVDFSATWCGPCK;EKLEASITEYA;LVVVDFSATWCGPCK;MIKPFFHSLCDKYSNVVFLEVDVDDCQDVAADCEVK;VGEFSGANKEKLEASITEYA
P25444	P25444	10	10	10	Small ribosomal subunit protein uS5	Rps2	sp|P25444|RS2_MOUSE Small ribosomal subunit protein uS5 OS=Mus musculus OX=10090 GN=Rps2 PE=1 SV=3	35.2	31.231	293	80.462	5585900	4476550	8823050	2381350	2676750	5074050	3931050	1813100			3683100	2.56903e+06	2.71273e+07	16230550	6.26217e+06	8.21977e+06	5879400	5.90358e+06	153	AEDKEWIPVTK;ESEIIDFFLGASLKDEVLK;GTGIVSAPVPK;IGKPHTVPCK;KLLMMAGIDDCYTSAR;LLMMAGIDDCYTSAR;SLEEIYLFSLPIK;SLEEIYLFSLPIKESEIIDFFLGASLKDEVLK;SPYQEFTDHLVK;TYSYLTPDLWK
Q91YQ5	Q91YQ5	14	14	14	Dolichyl-diphosphooligosaccharide--protein glycosyltransferase subunit 1	Rpn1	sp|Q91YQ5|RPN1_MOUSE Dolichyl-diphosphooligosaccharide--protein glycosyltransferase subunit 1 OS=Mus musculus OX=10090 GN=Rpn1 PE=1 SV=1	35.5	68.527	608	153.51	6090950	4496700	7862800	3667050	3029650	7899250	1550350	524340		2409500	957075	2541200	1.38335e+07	17161000	6790600	12346000	1353200	2667900	143	ASSFVLALEPELESR;AVTSEIAVLQSR;FVDHVFDEQVIDSLTVK;IDHILDAL;ISVVVETVYTHVLHPYPTQITQSEK;NIQVDSPYDISR;NLVEQHIQDIVVHYTFNK;QFVVFEGNHYFYSPYPTK;SEDVLDYGPFK;SEDVLDYGPFKDIPAYSQDTFK;THYIVGYNLPSYEYLYNLGDQYALK;TVDLSSHLAK;VHYENNSPFLTITSMTR;VTAEVVLVHPGGGSTSR
Q9QZQ8	Q9QZQ8	7	7	6	Core histone macro-H2A.1	Macroh2a1	sp|Q9QZQ8|H2AY_MOUSE Core histone macro-H2A.1 OS=Mus musculus OX=10090 GN=Macroh2a1 PE=1 SV=4	24.7	39.289	369	118.7	3222950	4264250	4557800	2968100	4616000	2959250	8869050	3843300				1705150	1.75293e+07		6219700	6772300			55	EFVEAVLELR;GGKEFVEAVLELR;GVTIASGGVLPNIHPELLAK;HILLAVANDEELNQLLK;IGVGAPVYMAAVLEYLTAEILELAGNAAR;KGGKEFVEAVLELR;SIAFPSIGSGR
Q9WVD5	Q9WVD5	8	8	8	Mitochondrial ornithine transporter 1	Slc25a15	sp|Q9WVD5|ORNT1_MOUSE Mitochondrial ornithine transporter 1 OS=Mus musculus OX=10090 GN=Slc25a15 PE=1 SV=1	59.1	32.823	301	121.47	2770900	5094850	10795650	4164000	3696000	2689750	1735600					4.49593e+06	1.80739e+07		8.92817e+06	5.40453e+06	3.79893e+06	3384600	132	DGPLGFYHGLSSTLLR;EVPGYFFFFGGYELSR;GTSPALIANIAENSVLFMCYGFCQQVVR;LSDLQNAAAGSFASAFAALVLCPTELVK;MQTFPDLYR;NEGITALYSGLKPTMIR;SKDELGPVPLMLSGGFGGICLWLAVYPVDCIK;SNPAIQAAIDLTAGAAGGTACVLTGQPFDTMK
P62911	P62911	4	4	4	Large ribosomal subunit protein eL32	Rpl32	sp|P62911|RL32_MOUSE Large ribosomal subunit protein eL32 OS=Mus musculus OX=10090 GN=Rpl32 PE=1 SV=2	23.7	15.86	135	14.339	6536500	3894950	8543650	2587300	2599600	5305600	6522350	1958050	1944650	4331850	1759400	1.50607e+06	6409275	19436200	1824900	6.85613e+06	2590550	1928620	58	ELEVLLMCNK;HMLPSGFR;HMLPSGFRK;SYCAEIAHNVSSK
Q8VBW8	Q8VBW8	7	7	7	Tetratricopeptide repeat protein 36	Ttc36	sp|Q8VBW8|TTC36_MOUSE Tetratricopeptide repeat protein 36 OS=Mus musculus OX=10090 GN=Ttc36 PE=1 SV=1	38.7	20.132	186	49.145	10544950	1980250	5774450	1652400	2269750					391350	418685	1376590	28236800	5925900	549960				26	AAEAGDLHTALEK;ALELQGVR;FGQAISLLPDR;LQGDVAGALEDLER;QLVLLNPYAALCNR;QSFVQSGLLAR;RLQGDVAGALEDLER
Q8QZR5	Q8QZR5	16	16	16	Alanine aminotransferase 1	Gpt	sp|Q8QZR5|ALAT1_MOUSE Alanine aminotransferase 1 OS=Mus musculus OX=10090 GN=Gpt PE=1 SV=3	57.3	55.142	496	309.22	8330800	6172250	6787200	4776500	2763800	1244995		1278500		1758435	1910070	2.51593e+06	1.29239e+07	16649250	6.10533e+06			699270	159	ANIGDAQAMGQRPITFFR;AWALDIAELR;AWALDIAELRR;CNPVQGAMYSFPQIQLPLK;DGGIPADPNNIFLSTGASDAIVTMLK;FAFEEGLFLMADEVYQDNVYAEGSQFHSFK;FAFEEGLFLMADEVYQDNVYAEGSQFHSFKK;ILQACGGHSLGAYSISSGIQPIR;ILQACGGHSLGAYSISSGIQPIREDVAQYIER;LCPPVPGQALMGMVVSPPTPSEPSFK;LTEQVFNEAPGIR;QVLALCVYPNLLSSPDFPEDAKR;TGVLIPIPQYPLYSAALAELDAVQVDYYLDEER;VLCVINPGNPTGQVQTR;VLTEMGPPYATQQELASFHSVSK;VLTLDTMNPCVR
P35576	P35576	6	6	6	Glucose-6-phosphatase catalytic subunit 1	G6pc1	sp|P35576|G6PC1_MOUSE Glucose-6-phosphatase catalytic subunit 1 OS=Mus musculus OX=10090 GN=G6pc1 PE=1 SV=2	38.7	40.472	357	292.1	13588500	1411800	5619000	2473250	1755800	2055240				2620750	3816950	3351800	21180600	23954000	9696200	359965			194	IYLAAHFPHQVVAGVLSGIAVAETFSHIR;MEEGMNILHDFGIQSTR;NLGTLLGLGLALNSSMYR;QFPVTCETGPGSPSGHAMGAAGVYYVMVTSTLAIFR;SATVPFASVSLIPYCLAR;WCERPEWVHLDTTPFASLFK
Q99020	Q99020	4	4	4	Heterogeneous nuclear ribonucleoprotein A/B	Hnrnpab	sp|Q99020|ROAA_MOUSE Heterogeneous nuclear ribonucleoprotein A/B OS=Mus musculus OX=10090 GN=Hnrnpab PE=1 SV=1	15.4	30.831	285	9.0007	12851500	3224300	6096750	3565000	3040500	4077050	1846650	1241200			4007505	3.13243e+06	1.76091e+07	11872350	9.89993e+06	10216000	9730900	6720600	52	GFGFILFK;GFVFITFK;GFVFITFKEEDPVKK;IREYFGQFGEIEAIELPIDPK
Q8K4Z3	Q8K4Z3	6	6	6	NAD(P)H-hydrate epimerase	Naxe	sp|Q8K4Z3|NNRE_MOUSE NAD(P)H-hydrate epimerase OS=Mus musculus OX=10090 GN=Naxe PE=1 SV=1	40.1	30.972	282	75.252	2904000	5853300	8009950	2693500	2866200	4686350					3071000	1675050	1.63419e+07	7095600	7.92017e+06	6387800	3910500	5819700	83	EPFHSILSVLSGLTVPIASIDIPSGWDVEK;GDVREPFHSILSVLSGLTVPIASIDIPSGWDVEK;GNPSGIQPDLLISLTAPK;LFGYQPTIYYPK;MDIPFLGEMPPEPMMVDELYELVVDAIFGFSFK;YQLNLPSYPDTECVYR
P03911	P03911	2	2	2	NADH-ubiquinone oxidoreductase chain 4	Mtnd4	sp|P03911|NU4M_MOUSE NADH-ubiquinone oxidoreductase chain 4 OS=Mus musculus OX=10090 GN=Mtnd4 PE=1 SV=1	7.4	51.881	459	52.413	7895900	4822100	5218050	4422850	2689040	4960400	1511650			698080	550495	876647	22764800	3705500	2.6288e+06	4922200			64	ELTLMALHMIPLILLTTSPK;LTNHMINLQPSHTR
Q91WT9	Q91WT9	10	10	10	Cystathionine beta-synthase	Cbs	sp|Q91WT9|CBS_MOUSE Cystathionine beta-synthase OS=Mus musculus OX=10090 GN=Cbs PE=1 SV=3	34.9	61.543	561	247.75	9030800	4881000	5636350	4391650	2275450	965990				2006805	829985	2170590	13192900	2675800	7906750	1595000			113	AGNLKPGDTIIEPTSGNTGIGLALAAAVK;ALGAEIVR;AMADSPHYHTVLTK;EKGFDQAPVVNESGAILGMVTLGNMLSSLLAGK;GFDQAPVVNESGAILGMVTLGNMLSSLLAGK;IIGVDPEGSILAEPEELNQTEQTAYEVEGIGYDFIPTVLDR;LRVQELSLSAPLTVLPTVTCEDTIAILR;MLIAQEGLLCGGSSGSAMAVAVK;QQMVFGVVTAIDLLNFVAAR;VQELSLSAPLTVLPTVTCEDTIAILR
Q64105	Q64105	9	9	9	Sepiapterin reductase	Spr	sp|Q64105|SPRE_MOUSE Sepiapterin reductase OS=Mus musculus OX=10090 GN=Spr PE=1 SV=1	50.6	27.883	261	196.61	15701500	3728850	4774150	2756250	2630700	2891650	3350900	539910		2778500	2436900	2.9452e+06	2.07622e+07	35071500	9.23143e+06	4228050	1943925	1.53931e+06	137	DMLYQVLAAEEPSVR;ELPRPEGLQR;LKSDGALVDCGTSAQK;LLLINNAATLGDVSK;LLSPGSVMLVSAR;QLKEELGAQQPDLK;TVVNISSLCALQPYK;VLSYAPGPLDNDMQQLAR;VVLAAADLGTEAGVQR
Q60605;Q8CI43	Q60605	4;1	4;1	4;1	Myosin light polypeptide 6	Myl6	sp|Q60605|MYL6_MOUSE Myosin light polypeptide 6 OS=Mus musculus OX=10090 GN=Myl6 PE=1 SV=3	32.5	16.93	151;207	20.003	12739000	3140150	6920900	2098750	1942850				524440	1821700	2518960	1400180	6466400	11669850	6280300		1725400		78	ALGQNPTNAEVLK;HVLVTLGEK;ILYSQCGDVMR;VLDFEHFLPMLQTVAK
P62908	P62908	15	15	15	Small ribosomal subunit protein uS3	Rps3	sp|P62908|RS3_MOUSE Small ribosomal subunit protein uS3 OS=Mus musculus OX=10090 GN=Rps3 PE=1 SV=1	61.3	26.674	243	104.45	5597400	5647600	8567850	3317750	2904050	5838650	2738450	2170650		1454150	625170	5.94787e+06	5.26881e+07	42694000	1.83787e+07	26961500	4.43927e+06	4197550	126	AELNEFLTR;DEILPTTPISEQK;ELAEDGYSGVEVR;ELTAVVQKR;FGFPEGSVELYAEK;FVADGIFKAELNEFLTR;FVDGLMIHSGDPVNYYVDTAVR;GGKPEPPAMPQPVPTA;GLCAIAQAESLR;IMLPWDPSGK;KFVADGIFK;KFVADGIFKAELNEFLTR;KPLPDHVSIVEPK;KPLPDHVSIVEPKDEILPTTPISEQK;TEIIILATR
P70245	P70245	2	2	2	3-beta-hydroxysteroid-Delta(8),Delta(7)-isomerase	Ebp	sp|P70245|EBP_MOUSE 3-beta-hydroxysteroid-Delta(8),Delta(7)-isomerase OS=Mus musculus OX=10090 GN=Ebp PE=1 SV=3	10.9	26.215	230	11.898	8215200							2420300	3193500				12056000	37101000	19769150		8209700		19	HLTSAQSVLDSK;TTNTVPLHPYWPR
Q8BHN3	Q8BHN3	23	23	23	Neutral alpha-glucosidase AB	Ganab	sp|Q8BHN3|GANAB_MOUSE Neutral alpha-glucosidase AB OS=Mus musculus OX=10090 GN=Ganab PE=1 SV=1	45.2	106.91	944	323.31	5934950	6871600	9647700	5929400	4914800	2929000	373530	278180		620170	4335975	3.76107e+06	42302500	29319500	12378300	2516100	1.42112e+06	515890	305	ALLDTLQLGPDALTVHLIHEVTK;DAVHYGGWEHR;DIHNIYGLYVHMATADGLIQR;DLGIFWLNAAETWVDISSNTAGK;EPWLLASQYQDAIR;FGAVWTGDNTAEWDHLK;FSFSGSTLVSSSADPK;GHLETPIWIER;GLMAFEHQR;HHGPQTLYLPVTLSSIPVFQR;IILTAQPFRLDLLEDR;ISIPMCLSLALVGLSFCGADVGGFFK;LSFQHDPETSVLILR;LYNLDVFQYELNNPMALYGSVPVLLAHSFHR;MLDYLQGSGETPQTDIR;PGVSVASDWSIHLR;QYASLTGTQALPPLFSLGYHQSR;REPWLLASQYQDAIR;THSDSKPYGPTSVGLDFSLPGMEHVYGIPEHADSLR;TRDGSDYEGWCWPGSASYPDF…
P62281	P62281	4	4	4	Small ribosomal subunit protein uS17	Rps11	sp|P62281|RS11_MOUSE Small ribosomal subunit protein uS17 OS=Mus musculus OX=10090 GN=Rps11 PE=1 SV=3	29.7	18.431	158	13.872		4629300													6.30887e+06		3335300	5630700	11	DVQIGDIVTVGECRPLSK;DYLHYIR;EAIEGTYIDKK;NMSVHLSPCFR
Q91X91	Q91X91	10	10	10	Nicotinate-nucleotide pyrophosphorylase [carboxylating]	Qprt	sp|Q91X91|NADC_MOUSE Nicotinate-nucleotide pyrophosphorylase [carboxylating] OS=Mus musculus OX=10090 GN=Qprt PE=1 SV=1	48.8	31.53	299	113.58	6604650	6923900	9012050	6092000	5133500	2504550	320725		475750		682955	1759170	9.27157e+06	14192000	5.63087e+06		2321110	1415950	142	AAEAGADLVMLDNFKPEELHPTAATLK;CSGIASAAATAVEVAR;DNHVVAAGSMER;LFAEGDTPVPHAR;PFFDAIFTQLNCQVSWFLPEGSK;SPGVLAGRPFFDAIFTQLNCQVSWFLPEGSK;STGWTGHVAGTR;VEVECSSLEEAFR;YDLGGMVMVK;YGLQVGGAACHR
P62827;Q61820	P62827	4;1	4;1	4;1	GTP-binding nuclear protein Ran	Ran	sp|P62827|RAN_MOUSE GTP-binding nuclear protein Ran OS=Mus musculus OX=10090 GN=Ran PE=1 SV=3	25	24.423	216;216	14.906		1930050	10098000	3699750	2855450						777560	1787490	2185700	5710750	5899900		2540100		23	HLTGEFEKK;SNYNFEKPFLWLAR;VCENIPIVLCGNK;YVATLGVEVHPLVFHTNR
Q61598	Q61598	12	12	12	Rab GDP dissociation inhibitor beta	Gdi2	sp|Q61598|GDIB_MOUSE Rab GDP dissociation inhibitor beta OS=Mus musculus OX=10090 GN=Gdi2 PE=1 SV=1	38.4	50.537	445	126.46	12639000	4509500	9643000	3655700	3000950	4430950	2132550	1066555	763900	1515100	4055710	2.77687e+06	3.25732e+07	16650000	9377100	8.99377e+06	5.85083e+06	2.84184e+06	162	DLGTDSQIFISR;FDLGQDVIDFTGHSLALYR;FVSISDLFVPK;IYKVPSTEAEALASSLMGLFEK;KFDLGQDVIDFTGHSLALYR;KSDIYVCMISFAHNVAAQGK;LSAIYGGTYMLNKPIEEIIVQNGK;MLLFTEVTR;MNEEYDVIVLGTGLTECILSGIMSVNGK;SDIYVCMISFAHNVAAQGK;VLHMDQNPYYGGESASITPLEDLYK;VPSTEAEALASSLMGLFEK
O70251	O70251	6	6	6	Elongation factor 1-beta	Eef1b	sp|O70251|EF1B_MOUSE Elongation factor 1-beta OS=Mus musculus OX=10090 GN=Eef1b PE=1 SV=5	57.3	24.693	225	47.19	7701650	4208850	6586950	2460350	3011150	3964200					3611100	2022600	1.19163e+07	6960250	5.16183e+06	1.09961e+07			73	GFGDLKTPAGLQVLNDYLADK;KLQIQCVVEDDKVGTDMLEEQITAFEDYVQSMDVAAFNK;SIQADGLVWGSSK;SSILLDVKPWDDETDMTKLEECVR;SYIEGYVPSQADVAVFEAVSGPPPADLCHALR;TPAGLQVLNDYLADK
Q91X34	Q91X34	13	13	13	Bile acid-CoA:amino acid N-acyltransferase	Baat	sp|Q91X34|BAAT_MOUSE Bile acid-CoA:amino acid N-acyltransferase OS=Mus musculus OX=10090 GN=Baat PE=1 SV=1	59	46.481	420	244.11	11683000	5427150	6736600	4671450	2660550	1304155	184572			623040	2663355	1567180	19709400	9501850	594947	319188		1010205	251	ACHPYFPLQDIVVSPPLDSLTLER;ASEVGEVDLEHDPSLGGDYMGVHPMGLFWSLKPEK;DVMNSPYQIHIK;GALFLPPGEGPFPGVIDLFGGAGGLMEFR;GFATLALAYWNYDDLPSR;GFATLALAYWNYDDLPSRLEK;GNLFSSQAFYR;KNWTLLSYPGAGHLIEPPYTPLCQASR;LTAVPLSALVDEPVHIQVTGLAPFQVVCLQASLKDEK;MPILIPSLSWGGEVIPHAAAQEHSWK;NWTLLSYPGAGHLIEPPYTPLCQASR;QHLLPDLSSQL;VDLEYFEEGVEFLLR
Q99MN9	Q99MN9	20	20	20	Propionyl-CoA carboxylase beta chain, mitochondrial	Pccb	sp|Q99MN9|PCCB_MOUSE Propionyl-CoA carboxylase beta chain, mitochondrial OS=Mus musculus OX=10090 GN=Pccb PE=1 SV=2	61.2	58.408	541	323.31	20744500	4101700	6591850	2533450	2851600	3145200	1407860	464805	175940	3049100	2814085	2.58303e+06	1.78525e+07	12191000	7.56227e+06	9.09967e+06	2357100	955830	380	AFDNDVDALCNLR;AYNMLDIIHAVIDER;AYNMLDIIHAVIDEREFFEIMPSYAK;DTSYLFITGPEVVK;EFFEIMPSYAK;EFFNFLPLSSQDPAPIR;FCDAFNIPLITFVDVPGFLPGTAQEYGGIIR;GAVEIIFK;GFVDDIIQPSSTR;GHQDVEAAQAEYVEK;HLLGDTNYAWPTAEIAVMGAK;IMDQAITVGAPVIGLNDSGGAR;IQEGVESLAGYADIFLR;ISLLLDPGSFMESDMFVEHR;LLYAFAEATVPK;LVPELDTVVPLESSK;LVYVFSQDFTVFGGSLSGAHAQK;NKFPGDSVVTGR;NVTASGVIPQISLIMGPCAGGAVYSPALTDFTFMVK;SVTNEDVTQEQLGGAK
Q8BWQ1;Q80X89;Q6PDD0	Q8BWQ1	14;2;2	13;1;1	13;1;1	UDP-glucuronosyltransferase 2A3	Ugt2a3	sp|Q8BWQ1|UD2A3_MOUSE UDP-glucuronosyltransferase 2A3 OS=Mus musculus OX=10090 GN=Ugt2a3 PE=1 SV=1	38.4	61.119	534;528;528	218.37	2755250	7126450	11522850	5744900	5169100	6807450	2216600	726400	271100		3297340	2.47843e+06	2.35012e+07	5914950	8474700	5.62533e+06	374743	555430	189	ADIWLIR;ANLIASVLAQIPQK;AVFWIEFVMR;DAQYDVVVIDPVVPCGELVAEVLQIPFVYTLR;EMEEFVQSSGEHGVVVFSLGSMVK;IHHDQPVKPLDR;IPLHFENIPLLYEIETAENR;LFNWIPQNDLLGHPK;LNEIANLAVNVIPNLSLWEAAK;RIPLHFENIPLLYEIETAENR;TILEELGAR;TLQDFFLQVTGDFESICR;VLVWPCDMSHWLNLK;VSISTMTSTDLLSAVR
P56654	P56654	25	25	8	Cytochrome P450 2C37	Cyp2c37	sp|P56654|CP237_MOUSE Cytochrome P450 2C37 OS=Mus musculus OX=10090 GN=Cyp2c37 PE=1 SV=2	70.6	55.606	490	323.31	7797500	5550650	11680800	5143500	4481200	2355100		435180	194250	14342600	12380350	2.36823e+07	140621000	68961500	15043300	5507700	2556700	9.93823e+06	362	CLVEELRK;DFIDYFLINGGQEDGNQPLQNR;DFLNLMEK;DICQSFTNLSK;DIDVTPMLIGLASVPPAFQLCFIPS;EALVDHGEEFAGR;FDPGHFLDENGK;FIDLIPNSLPHEVTSDIK;FIDLIPNSLPHEVTSDIKFR;GKLPPGPTPLPIIGNILQIDVK;GTTVITSLSSVLHDSTEFPNPEK;GTTVITSLSSVLHDSTEFPNPEKFDPGHFLDENGK;IKEHEESLDVTIPR;ILSSPWLQICNTYPALLDYCPGSHK;KPTVVLHGYEAVK;KTNGSPCDPTFILGCAPCNVICSIIFQDR;LEHLAITVTDLFSAGTETTSTTLR;LPPGPTPLPIIGNILQIDVK;MELFLFLTSILQNFNLKPLVHPK;QFFKNYASIK;SDYF…
Q8VCR7	Q8VCR7	7	7	7	Putative protein-lysine deacylase ABHD14B	Abhd14b	sp|Q8VCR7|ABHEB_MOUSE Putative protein-lysine deacylase ABHD14B OS=Mus musculus OX=10090 GN=Abhd14b PE=1 SV=1	42.4	22.45	210	175.74	10019100	6383050	7735800	2633250	944710	2407150	2811750					5738150	35697800	36425000	10763500		2896700		57	AVAIDLPGLGR;FSSETWQNLGTLQR;FSVLLLHGIR;GFVPVAPICTDK;GFVPVAPICTDKINAVDYASVK;GLLDFLQGLA;TPALIVYGDQDPMGSSSFQHLK
Q921X9	Q921X9	8	8	8	Protein disulfide-isomerase A5	Pdia5	sp|Q921X9|PDIA5_MOUSE Protein disulfide-isomerase A5 OS=Mus musculus OX=10090 GN=Pdia5 PE=1 SV=1	27.3	59.266	517	38.183	4715300											1481100	3.64073e+06	5312550	3604980	2161900	1386485		31	FHISAFPTLK;FLFPYENYGSTAEDIVEWLK;GHIVLAGMNVYPSEFENIKEEYNVR;KIACAAVDCVK;MKPEFESAAEVLHGDAESSGVLAAVDATVNEALAGR;NNVLVLYSESEVAAESHLK;SIVAFLKDPK;TELGFTSFIR
O88428;Q60967	O88428	15;1	15;1	15;1	Bifunctional 3-phosphoadenosine 5-phosphosulfate synthase 2;Sulfate adenylyltransferase;Adenylyl-sulfate kinase	Papss2	sp|O88428|PAPS2_MOUSE Bifunctional 3-phosphoadenosine 5-phosphosulfate synthase 2 OS=Mus musculus OX=10090 GN=Papss2 PE=1 SV=2	43.2	70.35	621;624	146.8	14911000	5155450	5787950	2930550	2892950	1336170	169905			1737335	1667790	735173	8.21733e+06	2388450	1368675				148	AEAETLPSLPITK;DGVINMSIPIVLPVSADDKAR;EKEYLQTLHFDTLLDGVVPR;GCTVWLTGLSGAGK;IHESAGLPFFEIFVDAPLNICESR;KIHESAGLPFFEIFVDAPLNICESR;LDLQWVQILSEGWATPLK;LFADAGLVCITSFISPFAK;NLGFSAGDREENIRR;STIVAIFPSPMLYAGPTEVQWHCR;STNVVYQAHHVSR;TNLSSVSDCVQQVVELLQEQNIVPHTTIK;TTISFALEEYLVSHAIPCYSLDGDNVR;VALLQDPEFYEHR;VLSMAPGLTSVEIIPFR
P27786	P27786	5	5	5	Steroid 17-alpha-hydroxylase/17,20 lyase	Cyp17a1	sp|P27786|CP17A_MOUSE Steroid 17-alpha-hydroxylase/17,20 lyase OS=Mus musculus OX=10090 GN=Cyp17a1 PE=1 SV=1	15.8	57.637	507	102.18	11440500	4305950	4276650	4208200	1799300	2549800				1106575	449935	794890	1.7088e+07	1400800	3925500	3.79947e+06	5.51997e+06	1.08918e+06	67	ANIDSSIGEFAIPK;FLDPTGSHLITPTPSYLPFGAGPR;FNSESLSSLTDILIQAK;SLPFLPLVGSLPFLPR;VVFLIDPFK
Q8VCZ9	Q8VCZ9	3	3	3	Hydroxyproline dehydrogenase	Prodh2	sp|Q8VCZ9|HYPDH_MOUSE Hydroxyproline dehydrogenase OS=Mus musculus OX=10090 GN=Prodh2 PE=1 SV=1	13.4	50.723	456	151.77	8079950	5840400	4762100	3265250	1946950					2503270	2509475	2572400	7474200	1540150	1355310	10097030	1217000		35	LLVDAEYTFINPALSLLVAALAVR;NLQLSCLSTEQNQHLQASLSR;SIPYGCLEEVIPYLIR
Q9DBG6	Q9DBG6	19	19	19	Dolichyl-diphosphooligosaccharide--protein glycosyltransferase subunit 2	Rpn2	sp|Q9DBG6|RPN2_MOUSE Dolichyl-diphosphooligosaccharide--protein glycosyltransferase subunit 2 OS=Mus musculus OX=10090 GN=Rpn2 PE=1 SV=1	57.8	69.062	631	323.31	7627250	5473250	8112550	3951050	3054450	3940600	1374635					2916600	2.44934e+07		4.84783e+06	3.32936e+06	1506230	596120	258	ASLDRPFTDLESAFYSIVGLSSLGVQVPDVK;ASLDRPFTDLESAFYSIVGLSSLGVQVPDVKK;ELLLAAVSEDSPIAQIYHAVAALSGFGLPLASNEALGALTAR;GTFIADSHQNFALFFQLVDVNTGAELTPHQTFVR;ISTEVGITNVDLSTVDKDQSIAPK;KIEFDSASGTYTLYLIIGDATLK;KNFESLSEAFSVASAAAALSQNR;LDELGGVYLQFEEGLELTALFVAATYK;LGKEETVLATVQALQTASHLSQQADLR;LMDHVGTEPSMKEDQVIQLMNTIFSK;LQVSNVLSQPLAQAAVK;NFESLSEAFSVASAAAALSQNR;NIVEEIEDLVAR;NPILWNVADVVIK;NPILWNVADVVIKFPEEEAPSTVLSQSLFTPK…
P0DP28;P0DP27;P0DP26;Q9D6P8	P0DP28;P0DP27;P0DP26	4;4;4;1	4;4;4;1	4;4;4;1	Calmodulin-3;Calmodulin-2;Calmodulin-1	Calm3;Calm2;Calm1	sp|P0DP28|CALM3_MOUSE Calmodulin-3 OS=Mus musculus OX=10090 GN=Calm3 PE=1 SV=1;sp|P0DP27|CALM2_MOUSE Calmodulin-2 OS=Mus musculus OX=10090 GN=Calm2 PE=1 SV=1;sp|P0DP26|CALM1_MOUSE Calmodulin-1 OS=Mus musculus OX=10090 GN=Calm1 PE=1 SV=1	30.9	16.837	149;149;149;149	78.244	9654600	5581700		1939700	1861200	5027700				4187000	1871600	4535400	2.09804e+07	32713000	5124600				45	ADQLTEEQIAEFK;ADQLTEEQIAEFKEAFSLFDKDGDGTITTK;EAFSLFDKDGDGTITTK;VFDKDGNGYISAAELR
P84244;P02301	P84244;P02301	5;5	1;1	1;1	Histone H3.3;Histone H3.3C	H3-3a;H3-5	sp|P84244|H33_MOUSE Histone H3.3 OS=Mus musculus OX=10090 GN=H3-3a PE=1 SV=2;sp|P02301|H3C_MOUSE Histone H3.3C OS=Mus musculus OX=10090 GN=H3-5 PE=3 SV=3	23.5	15.328	136;136	142.65	11391000	5944900	6582350	3177100	3321700	5728050	2118000		305920	766745	900330	1.13917e+06	1.78891e+07	4816050	4.63117e+06	2.11543e+07	6.64047e+06	1.22544e+07	85	FQSAAIGALQEASEAYLVGLFEDTNLCAIHAK;LVREIAQDFKTDLR;RVTIMPK;STELLIR;YRPGTVALR
P97501	P97501	8	8	8	Flavin-containing monooxygenase 3	Fmo3	sp|P97501|FMO3_MOUSE Flavin-containing monooxygenase 3 OS=Mus musculus OX=10090 GN=Fmo3 PE=1 SV=1	27.3	60.515	534	100.61	6700000	4376750	7153750	3665900	2231050					696730		1595900	3.19625e+06	1439270	1.17539e+06	615785	1826700	1983650	94	EMMCFPDFPYPDDFPNFMHHSK;GVFPPQLEKPTMAVIGLVQSLGATIPITDLQAR;LAVEVFFGPCSPYQFR;LQEYITSFAK;NNLPTAISDWWYTR;VLVIGLGNSGCDIAAELSHVAQK;VWDDGYPWDMVVLTR;YIQFETPVTSINK
Q8BGA8	Q8BGA8	8	8	8	Acyl-coenzyme A synthetase ACSM5, mitochondrial	Acsm5	sp|Q8BGA8|ACSM5_MOUSE Acyl-coenzyme A synthetase ACSM5, mitochondrial OS=Mus musculus OX=10090 GN=Acsm5 PE=1 SV=1	25.4	64.328	578	68.945	9669350	2178550	2833650							1768300	632730	2364170	1.12707e+07	10731950	2.86461e+06				35	AFIVLSPAYASHDPEALTR;HCLTGGEALNPDVR;IHTQPPPPPIPEVVATWEAISLGR;QPVPEYFNFAHDVLDVWSQLEK;SGDSVAIYFTSGTTGAPK;SIVTSDALAPQVDAISADCPSLQTK;TGVVMIPGVSQLTAK;TVTAPYKYPR
Q9CW42	Q9CW42	13	13	12	Mitochondrial amidoxime-reducing component 1	Mtarc1	sp|Q9CW42|MARC1_MOUSE Mitochondrial amidoxime-reducing component 1 OS=Mus musculus OX=10090 GN=Mtarc1 PE=1 SV=2	52.1	37.978	340	323.31	12217500	4809050	7993350	3483900	3523650	2045450	221610				1633211	918807	6.67943e+06	3974750	1.26705e+06				153	DCGEDAAQWVSSFLK;DLLLPITPPATNPLLQCR;FWLVINEEGNMVTAR;GLSVSEAECTAMGLR;KEPLETLK;LCDPSEQALYGKLPIFGQYFALENPGTIR;LQQVGTVAQLWIYPIK;LVHFEPHMRPR;RLQQVGTVAQLWIYPIK;TKDQVAYSDASPFLVLSEASLEDLNSR;TKDQVAYSDASPFLVLSEASLEDLNSRLER;VGDPVYLLGQ;VHGLEIQGR
P97371	P97371	8	8	8	Proteasome activator complex subunit 1	Psme1	sp|P97371|PSME1_MOUSE Proteasome activator complex subunit 1 OS=Mus musculus OX=10090 GN=Psme1 PE=1 SV=2	36.9	28.673	249	71.713	5580950	8827250	8702650	3635250	4087950	8398850	2558900	2149100	168580	3395900	3232950	2.85357e+06	20544490	10436100	6241500	7.59477e+06	3760800	3.55091e+06	159	DVTEQLNLVTTWLQLQIPR;EPALNEANLSNLK;KISELDAFLKEPALNEANLSNLK;LEGFHTQISK;LKPEIKDVTEQLNLVTTWLQLQIPR;NAYAVLYDIILK;TENLLGSYFPK;VFELMTNLHTK
P58710	P58710	17	17	17	L-gulonolactone oxidase	Gulo	sp|P58710|GGLO_MOUSE L-gulonolactone oxidase OS=Mus musculus OX=10090 GN=Gulo PE=1 SV=3	48.6	50.478	440	174.24	9327800	7143000	6187150	6208550	4024200	7410600	2668400	1174240	621285	2395750	1678340	6.96237e+06	5.41707e+07	37809000	1.8188e+07	9.47523e+06	2957670		229	DSCYMNIIMYR;DSCYMNIIMYRPYGK;EKLDPTGMFLNSYLEK;EVLALAR;GDDILLSPCFQR;GVQFQNWAK;HGILATQVVALTLMK;HGLALSNLGAVSDVTVGGVIGSGTHNTGIK;IFSYECR;KQVTVEAGILLTDLHPQLDK;LDPTGMFLNSYLEK;LDYWLAYETIMK;LDYWLAYETIMKK;TKEALLELK;TYGCSPEMYYQPTSVGEVR;VHLGCLGVILTVTLQCVPQFHLLETSFPSTLK;VVAHYPVEVR
P12790	P12790	8	7	7	Cytochrome P450 2B9	Cyp2b9	sp|P12790|CP2B9_MOUSE Cytochrome P450 2B9 OS=Mus musculus OX=10090 GN=Cyp2b9 PE=1 SV=2	21	55.74	491	122.28	4378350	6395250	4007950	5172400							4471550	5.19943e+06	2.03364e+07	14051100	7.29797e+06	8483700		1573800	46	CEAFLPFSTGK;DYIDTYLLR;EIDQVIGSHR;FSDLVPIGLPHK;GTIAAAQLVMQDYGIFFASGQR;IPPAHQIYFLAR;NELFIFFTTILQNFSVASPVAPK;QQELLDYIAHSVEK
P62270	P62270	3	3	3	Small ribosomal subunit protein uS13	Rps18	sp|P62270|RS18_MOUSE Small ribosomal subunit protein uS13 OS=Mus musculus OX=10090 GN=Rps18 PE=1 SV=3	19.7	17.718	152	5.8446	4998450																		3	KIAFAITAIK;LREDLER;SLVIPEKFQHILR
D3Z6P0	D3Z6P0	7	7	7	Protein disulfide-isomerase A2	Pdia2	sp|D3Z6P0|PDIA2_MOUSE Protein disulfide-isomerase A2 OS=Mus musculus OX=10090 GN=Pdia2 PE=1 SV=1	23.3	58.316	527	23.403						5000450									1458460				16	AAALLAAESAVVTLAK;DMATFLALAK;EDIVIAELDATANELEAFSVLGYPTLK;GQVLFVMVDVAADNSHVLNYFGLK;WDMVVIGFFQDLQGK;YAPTGVIAITAASVAAFCQAVLHGEIK;YKDREDIVIAELDATANELEAFSVLGYPTLK
P80316	P80316	8	8	8	T-complex protein 1 subunit epsilon	Cct5	sp|P80316|TCPE_MOUSE T-complex protein 1 subunit epsilon OS=Mus musculus OX=10090 GN=Cct5 PE=1 SV=1	28.5	59.623	541	239.46	19298000	3396300	4621000	954135	828680	978755				2214670	1390030	713537	6.69763e+06	5241550	4277200				67	AFADALEVIPMALSENSGMNPIQTMTEVR;ASVGTLAFDEYGRPFLIIK;GSNDMQYQHVIETLIGK;LGFAGVVQEISFGTTK;SLHDALCVIR;SQDDEIGDGTTGVVVLAGALLEEAEQLLDR;VLVDINNPEPLIQTAK;WVGGPEIELIAIATGGR
P62849	P62849	2	2	2	Small ribosomal subunit protein eS24	Rps24	sp|P62849|RS24_MOUSE Small ribosomal subunit protein eS24 OS=Mus musculus OX=10090 GN=Rps24 PE=1 SV=1	20.3	15.423	133	42.57	10860000	5888600	6693050	5331500	3870750	5127750	3518400	2425000	1555550	1010915	2265500	3.49763e+06	1.89136e+07	13305750	7.94743e+06	1.45893e+07	7.74917e+06	1.15601e+07	165	TTGFGMIYDSLDYAK;TTPDVIFVFGFR
Q64435	Q64435	23	13	13	UDP-glucuronosyltransferase 1-6	Ugt1a6	sp|Q64435|UD16_MOUSE UDP-glucuronosyltransferase 1-6 OS=Mus musculus OX=10090 GN=Ugt1a6 PE=1 SV=1	37.1	60.438	531	138.31	5656150	8060050	9356250	4956050	4396700	1825900	966890			1523550	4530400	3618600	42375400	24161500	1.27262e+07	39157200	1994250	2725750	191	AFITHSGSHGIYEGICNGVPMVMMPLFGDQMDNAK;AFITHSGSHGIYEGICNGVPMVMMPLFGDQMDNAKR;AMEIAEALGR;AMEIAEALGRIPQTVLWR;DRPIEPLDLAVFWVEYVMR;DSATLSFLR;DVSLPSLHQNSLWLLR;EIVEHLSER;ENKFDALFTDPAMPCGVILAEYLNLPSVYLFR;FDALFTDPAMPCGVILAEYLNLPSVYLFR;GAGVTLNVLEMTADDLENALK;GAGVTLNVLEMTADDLENALKTVINNK;GFPCSLEHMLGQSPSPVSYVPR;GHDIMVLVPEVNLLLGESK;KIFSVTYSLEELQTR;LLVVPQDGSHWLSMK;LSSLHKDRPIEPLDLAVFWVEYVMR;NNMIVVDMFFSNCQSLLK;TFGNNH…
Q61012	Q61012	1	1	1	Guanine nucleotide-binding protein G(T) subunit gamma-T1	Gngt1	sp|Q61012|GBG1_MOUSE Guanine nucleotide-binding protein G(T) subunit gamma-T1 OS=Mus musculus OX=10090 GN=Gngt1 PE=1 SV=3	16.2	8.5278	74	2.2739			7967400		2118900														5	MPVINIEDLTEK
Q9JMD3	Q9JMD3	11	11	11	START domain-containing protein 10	Stard10	sp|Q9JMD3|STA10_MOUSE START domain-containing protein 10 OS=Mus musculus OX=10090 GN=Stard10 PE=1 SV=1	51.2	32.951	291	135.44	13994750	5388750	15983000	2670000	2724200	1847315	982580	1247500	753135			3100300	1.58145e+07		7.16543e+06	2589300			140	AGVSVWVQAVEMDR;AVSIQTGYLIQSTGPK;ESVQVPDDQDFR;KWDSNVIETFDIAR;MECCDVPAETLYDVLHDIEYR;MEKPAASTEPQGSRPALGR;NRDVITLR;SCVITYLAQVDPK;SECEAEVGWNLTYSK;SWLPMGADYIIMNYSVK;WDSNVIETFDIAR
[truncated: 351 more rows]

## Sheet: Table S1B
Supplementary Table S1B. Significance analysis of total protein abundance
[truncated: 1,135 more rows]

[truncated: 10 more sheets: Table S2A, Table S2B, Table S2C, Table S3A, Table S3B, Table S4A, Table S4B, Table S5A, Table S5B, Table S5C]
