# Supplementary material for: Chronic Alcohol Consumption Reprograms Hepatic Metabolism Through Organelle-Specific Acetylation in Mice
Source: Mol Cell Proteomics. 2025 May 12;24(6):100990. doi: 10.1016/j.mcpro.2025.100990 (PMC12289531; doi:10.1016/j.mcpro.2025.100990)
Supplement: Non-proteomics_Source Data [file mmc9.xlsx]

## Sheet: Fig1B
Condition	Run (time points)	Body Weight Gain (gram)	liver wt (gram)	liver weight/body weight
Pair-fed	0	2.4	0.8471	0.042355
Pair-fed	1	3.7	0.8975	0.0411697
Pair-fed	3	2.9	0.8587	0.0390318
Pair-fed	8	4	0.8863	0.0380386
Pair-fed	24	3	0.703	0.0353266
Pair-fed	72	4.3	0.9687	0.0444358
Pair-fed	168	3	0.825	0.0398551
Pair-fed	288	2.3	0.8397	0.0411618
Pair-fed	504	0.4	0.7747	0.0414278
Ethanol-fed	0	2.3	1.108	0.0517757
Ethanol-fed	1	4.5	1.4136	0.0598983
Ethanol-fed	3	-0.1	0.9617	0.0503508
Ethanol-fed	8	1.6	1.0272	0.0491483
Ethanol-fed	24	0.7	0.94	0.0519337
Ethanol-fed	72	3.8	0.9519	0.0442744
Ethanol-fed	168	2.4	1.0512	0.051278
Ethanol-fed	288	1	0.9203	0.0457861
Ethanol-fed	504	0.4	0.8832	0.0464842

## Sheet: Fig1C_1
Condition	Run (time points)	Amount (mg/g liver tissue)	Comounds
Pair-fed	0	30.8	TG
Pair-fed	1	45.8	TG
Pair-fed	3	22	TG
Pair-fed	8	34.5	TG
Pair-fed	24	37.5	TG
Pair-fed	72	53.9	TG
Pair-fed	168	33.2	TG
Pair-fed	288	41.9	TG
Pair-fed	504	41.4	TG
Ethanol-fed	0	107.2	TG
Ethanol-fed	1	110.3	TG
Ethanol-fed	3	49.8	TG
Ethanol-fed	8	93.3	TG
Ethanol-fed	24	98.9	TG
Ethanol-fed	72	108.5	TG
Ethanol-fed	168	163.4	TG
Ethanol-fed	288	82.2	TG
Ethanol-fed	504	79.8	TG

## Sheet: Fig1C_2
Condition	Run (time points)	Colorimetric MDA (uM)	Comounds
Pair-fed	0	0.09	TBARS
Pair-fed	1	0.08	TBARS
Pair-fed	3	0.11	TBARS
Pair-fed	8	0.09	TBARS
Pair-fed	24	0.11	TBARS
Pair-fed	72	0.08	TBARS
Pair-fed	168	0.09	TBARS
Ethanol-fed	0	0.09	TBARS
Ethanol-fed	1	0.1	TBARS
Ethanol-fed	3	0.11	TBARS
Ethanol-fed	8	0.1	TBARS
Ethanol-fed	24	0.12	TBARS
Ethanol-fed	72	0.11	TBARS
Ethanol-fed	168	0.12	TBARS

## Sheet: Fig1C_3
Condition	Run (time points)	Units/L	Comounds
Pair-fed	0	17.3	ALT
Pair-fed	1	23.2	ALT
Pair-fed	3	29.9	ALT
Pair-fed	8	17.1	ALT
Pair-fed	24	17.3	ALT
Pair-fed	72	16.2	ALT
Pair-fed	168	10.5	ALT
Pair-fed	288	14.2	ALT
Pair-fed	504	16.3	ALT
Ethanol-fed	0	70.6	ALT
Ethanol-fed	1	52.5	ALT
Ethanol-fed	3	88.6	ALT
Ethanol-fed	8	52.3	ALT
Ethanol-fed	24	145.5	ALT
Ethanol-fed	72	65	ALT
Ethanol-fed	168	29.7	ALT
Ethanol-fed	288	94.6	ALT
Ethanol-fed	504	121.1	ALT
Pair-fed	0	28.8	AST
Pair-fed	1	31.9	AST
Pair-fed	3	33	AST
Pair-fed	8	27.8	AST
Pair-fed	24	30.9	AST
Pair-fed	72	22.9	AST
Pair-fed	168	21	AST
Pair-fed	288	25.5	AST
Pair-fed	504	32.5	AST
Ethanol-fed	0	70	AST
Ethanol-fed	1	58.8	AST
Ethanol-fed	3	87.2	AST
Ethanol-fed	8	52.6	AST
Ethanol-fed	24	137.5	AST
Ethanol-fed	72	57.5	AST
Ethanol-fed	168	40.6	AST
Ethanol-fed	288	88.6	AST
Ethanol-fed	504	109.3	AST

## Sheet: Fig2A_1
Sequence	Length	C count	H count	N count	O count	S count	P count	Modifications	Modified sequence	Acetyl (K) Probabilities	Oxidation (M) Probabilities	Acetyl (K) Score Diffs	Oxidation (M) Score Diffs	Acetyl (K)	Acetyl (Protein N-term)	Oxidation (M)	Missed cleavages	Proteins	Leading proteins	Leading razor protein	Gene names	Protein names	Type	Raw file	Fraction	Experiment	MS/MS m/z	Charge	m/z	Mass	Uncalibrated - Calibrated m/z [ppm]	Uncalibrated - Calibrated m/z [Da]	Mass error [ppm]	Mass error [Da]	Uncalibrated mass error [ppm]	Uncalibrated mass error [Da]	Max intensity m/z 0	Retention time	Retention length	Calibrated retention time	Calibrated retention time start	Calibrated retention time finish	Retention time calibration	Scan index	Scan index min	Scan index max	Match time difference	Match m/z difference	Match q-value
AAAAAAAAAAGDSDSWDADTFSMEDPVRK	29	122	184	34	47	1	0	Acetyl (Protein N-term)	_(Acetyl (Protein N-term))AAAAAAAAAAGDSDSWDADTFSMEDPVRK_					0	1	0	1	Q3UGC7	Q3UGC7	Q3UGC7	Eif3j1	Eukaryotic translation initiation factor 3 subunit J-A	MULTI-MSMS	Agh3_0ha_P1_1total	1	P_0ha	971.099	3	970.766	2909.28	0.5435	0.00052761	-0.86041	-0.00083526	-0.31691	-0.00030765	971.099	50.842	0.3413	50.842	50.564	50.905	0	0	0	0
AAAAAEQQQFYLLLGNLLSPDNVVR	25	123	195	33	38	0	0	Acetyl (Protein N-term)	_(Acetyl (Protein N-term))AAAAAEQQQFYLLLGNLLSPDNVVR_					0	1	0	0	Q8BKC5	Q8BKC5	Q8BKC5	Ipo5	Importin-5	MULTI-MSMS	Agh3_0ha_P1_1total	1	P_0ha	915.486	3	915.152	2742.43	0.22825	0.00020888	-0.22145	-0.00020266	0.0067984	6.2216e-06	915.486	91.277	0.43394	91.277	91.002	91.436	0	0	0	0
AAAAAEQQQFYLLLGNLLSPDNVVR	25	123	195	33	38	0	0	Acetyl (Protein N-term)	_(Acetyl (Protein N-term))AAAAAEQQQFYLLLGNLLSPDNVVR_					0	1	0	0	Q8BKC5	Q8BKC5	Q8BKC5	Ipo5	Importin-5	MULTI-MATCH	Agh3_0ha_P1_1total	1	P_0ha		3	915.152	2742.43	0.24657	0.00022565	-0.24837	-0.0002273	-0.0018002	-1.6474e-06	915.486	91.452	0.30495	91.452	91.319	91.624	0	0	0	0	0.050142	5.7253e-05	NaN
AAAAVVEFQR	10	49	78	14	15	0	0	Acetyl (Protein N-term)	_(Acetyl (Protein N-term))AAAAVVEFQR_					0	1	0	0	Q8BG32	Q8BG32	Q8BG32	Psmd11	26S proteasome non-ATPase regulatory subunit 11	MULTI-MSMS	Agh3_0ha_P1_1total	1	P_0ha	552.296	2	552.296	1102.58	-0.57117	-0.00031546	0.79518	0.00043918	0.22401	0.00012372	552.296	33.841	1.2401	33.841	33.537	34.778	0	0	0	0
AAADGDDSLYPIAVLIDELRNEDVQLR	27	130	209	35	47	0	0	Acetyl (Protein N-term)	_(Acetyl (Protein N-term))AAADGDDSLYPIAVLIDELRNEDVQLR_					0	1	0	1	Q76MZ3	Q76MZ3	Q76MZ3	Ppp2r1a	Serine/threonine-protein phosphatase 2A 65 kDa regulatory subunit A alpha isoform	MULTI-MSMS	Agh3_0ha_P1_1total	1	P_0ha	1005.51	3	1005.18	3012.5	0.37048	0.0003724	0.87099	0.0008755	1.2415	0.0012479	1005.51	84.474	0.32771	84.474	84.268	84.596	0	0	0	0
AAADGDDSLYPIAVLIDELRNEDVQLR	27	130	209	35	47	0	0	Acetyl (Protein N-term)	_(Acetyl (Protein N-term))AAADGDDSLYPIAVLIDELRNEDVQLR_					0	1	0	1	Q76MZ3	Q76MZ3	Q76MZ3	Ppp2r1a	Serine/threonine-protein phosphatase 2A 65 kDa regulatory subunit A alpha isoform	MULTI-SECPEP	Agh3_0ha_P1_1total	1	P_0ha	1005.51	3	1005.18	3012.5	0.45422	0.00045658	-0.1105	-0.00011107	0.34372	0.0003455	1005.51	84.662	0.18999	84.662	84.578	84.768	0	0	0	0
AAAEVNQEYGLDPK	14	65	101	17	24	0	0	Unmodified	_AAAEVNQEYGLDPK_					0	0	0	0	P97807	P97807	P97807	Fh	Fumarate hydratase, mitochondrial	MULTI-MSMS	Agh3_0ha_P1_1total	1	P_0ha	753.368	2	752.868	1503.72	-1.1022	-0.00082982	-0.12671	-9.5395e-05	-1.2289	-0.00092521	752.867	16.949	0.45972	16.949	16.714	17.174	0	0	0	0
AAATFNPELITHILDGSPENTR	22	103	163	29	35	0	0	Unmodified	_AAATFNPELITHILDGSPENTR_					0	0	0	0	Q9R0H0	Q9R0H0	Q9R0H0	Acox1	Peroxisomal acyl-coenzyme A oxidase 1;Peroxisomal acyl-CoA oxidase 1, A chain;Peroxisomal acyl-CoA oxidase 1, B chain;Peroxisomal acyl-CoA oxidase 1, C chain	MULTI-MSMS	Agh3_0ha_P1_1total	1	P_0ha	790.071	3	789.736	2366.19	-0.10193	-8.05e-05	0.61214	0.00048343	0.51021	0.00040293	790.071	49.074	1.0479	49.074	48.607	49.655	0	0	0	0
AAATFNPELITHILDGSPENTRR	23	109	175	33	36	0	0	Unmodified	_AAATFNPELITHILDGSPENTRR_					0	0	0	1	Q9R0H0	Q9R0H0	Q9R0H0	Acox1	Peroxisomal acyl-coenzyme A oxidase 1;Peroxisomal acyl-CoA oxidase 1, A chain;Peroxisomal acyl-CoA oxidase 1, B chain;Peroxisomal acyl-CoA oxidase 1, C chain	MULTI-MSMS	Agh3_0ha_P1_1total	1	P_0ha	631.831	4	631.579	2522.29	0.52275	0.00033016	-0.3196	-0.00020186	0.20315	0.0001283	631.83	42.954	0.78099	42.954	42.594	43.375	0	0	0	0
AAATFNPELITHILDGSPENTRR	23	109	175	33	36	0	0	Unmodified	_AAATFNPELITHILDGSPENTRR_					0	0	0	1	Q9R0H0	Q9R0H0	Q9R0H0	Acox1	Peroxisomal acyl-coenzyme A oxidase 1;Peroxisomal acyl-CoA oxidase 1, A chain;Peroxisomal acyl-CoA oxidase 1, B chain;Peroxisomal acyl-CoA oxidase 1, C chain	MULTI-MSMS	Agh3_0ha_P1_1total	1	P_0ha	841.769	3	841.77	2522.29	0.52235	0.0004397	-0.16793	-0.00014136	0.35442	0.00029834	841.769	42.965	0.55955	42.965	42.608	43.167	0	0	0	0
AADAEAEVASLNR	13	53	89	17	22	0	0	Unmodified	_AADAEAEVASLNR_					0	0	0	0	P21107	P21107	P21107	Tpm3	Tropomyosin alpha-3 chain	MSMS	Agh3_0ha_P1_1total	1	P_0ha	658.826	2	658.826	1315.64	NaN	NaN	NaN	NaN	NaN	NaN	NaN	15.484	1	15.484	14.984	15.984	0	0	0	0
AADISQWAGPLCLQEVDEPPQHALR	25	122	188	34	39	1	0	Acetyl (Protein N-term)	_(Acetyl (Protein N-term))AADISQWAGPLCLQEVDEPPQHALR_					0	1	0	0	P70296	P70296	P70296	Pebp1	Phosphatidylethanolamine-binding protein 1;Hippocampal cholinergic neurostimulating peptide	MULTI-MSMS	Agh3_0ha_P1_1total	1	P_0ha	948.799	3	948.464	2842.37	-0.077648	-7.3646e-05	-0.40589	-0.00038497	-0.48354	-0.00045862	949.132	55.475	0.85997	55.475	55.117	55.977	0	0	0	0
AADTIGYPVMIR	12	58	95	15	17	1	0	Unmodified	_AADTIGYPVMIR_					0	0	0	0	Q8C196	Q8C196	Q8C196	Cps1	Carbamoyl-phosphate synthase [ammonia], mitochondrial	MSMS	Agh3_0ha_P1_1total	1	P_0ha	654.331	2	653.845	1305.68	NaN	NaN	NaN	NaN	NaN	NaN	NaN	31.334	1	31.334	30.834	31.834	0	0	0	0
AADWLFSADVNRPPGSTVYTCMLNQR	26	127	194	36	39	2	0	Unmodified	_AADWLFSADVNRPPGSTVYTCMLNQR_					0	0	0	1	Q99LB7	Q99LB7	Q99LB7	Sardh	Sarcosine dehydrogenase, mitochondrial	MULTI-MATCH	Agh3_0ha_P1_1total	1	P_0ha		3	990.473	2968.4	0.56357	0.0005582	-1.2138	-0.0012022	-0.65022	-0.00064402	991.14	49.813	0.78212	49.813	49.484	50.266	0	0	0	0	0.14576	-0.001971	NaN
AAEAGADLVMLDNFKPEELHPTAATLK	27	126	202	32	41	1	0	Unmodified	_AAEAGADLVMLDNFKPEELHPTAATLK_					0	0	0	1	Q91X91	Q91X91	Q91X91	Qprt	Nicotinate-nucleotide pyrophosphorylase [carboxylating]	MULTI-MSMS	Agh3_0ha_P1_1total	1	P_0ha	714.119	4	713.868	2851.44	-1.0119	-0.00072237	0.68428	0.00048849	-0.32763	-0.00023389	714.119	42.065	0.47316	42.065	41.814	42.287	0	0	0	0
AAELGAELGAQAISHLEEVSDEGIAAMAAAR	31	128	211	37	47	1	0	Unmodified	_AAELGAELGAQAISHLEEVSDEGIAAMAAAR_					0	0	0	0	Q9DBA8	Q9DBA8	Q9DBA8	Amdhd1	Probable imidazolonepropionase	MULTI-MSMS	Agh3_0ha_P1_1total	1	P_0ha	1018.51	3	1017.84	3050.5	-0.050996	-5.1906e-05	0.39672	0.0004038	0.34573	0.00035189	1018.51	67.126	0.54846	67.126	66.801	67.35	0	0	0	0
AAELIANSLATAGDGLIELR	20	86	148	24	30	0	0	Unmodified	_AAELIANSLATAGDGLIELR_					0	0	0	0	P67778	P67778	P67778	Phb1	Prohibitin 1	MULTI-MSMS	Agh3_0ha_P1_1total	1	P_0ha	667.035	3	666.7	1997.08	0.6902	0.00046015	0.055257	3.684e-05	0.74545	0.00049699	667.035	54.132	0.86494	54.132	53.709	54.574	0	0	0	0
AAELIANSLATAGDGLIELR	20	86	148	24	30	0	0	Unmodified	_AAELIANSLATAGDGLIELR_					0	0	0	0	P67778	P67778	P67778	Phb1	Prohibitin 1	MULTI-MSMS	Agh3_0ha_P1_1total	1	P_0ha	999.55	2	999.547	1997.08	0.73718	0.00073685	0.83324	0.00083286	1.5704	0.0015697	1000.05	53.943	0.86375	53.943	53.667	54.531	0	0	0	0
AAFDDAIAELDTLSEESYKDSTLIMQLLR	29	142	228	34	51	1	0	Unmodified	_AAFDDAIAELDTLSEESYKDSTLIMQLLR_					0	0	0	1	P62259	P62259	P62259	Ywhae	14-3-3 protein epsilon	MULTI-MSMS	Agh3_0ha_P1_1total	1	P_0ha	1087.21	3	1086.87	3257.6	0.080353	8.7334e-05	0.066235	7.1989e-05	0.14659	0.00015932	1087.21	90.348	1.5346	90.348	89.946	91.481	0	0	0	0
AAFDDAIAELDTLSEESYKDSTLIMQLLR	29	142	228	34	51	1	0	Unmodified	_AAFDDAIAELDTLSEESYKDSTLIMQLLR_					0	0	0	1	P62259	P62259	P62259	Ywhae	14-3-3 protein epsilon	MULTI-MSMS	Agh3_0ha_P1_1total	1	P_0ha	815.908	4	815.408	3257.6	0.65213	0.00053175	-0.80413	-0.0006557	-0.152	-0.00012394	815.658	90.338	0.98636	90.338	90.011	90.997	0	0	0	0
AAFFVTLDESEQGYREEDPEASIDSYAK	28	139	203	33	52	0	0	Unmodified	_AAFFVTLDESEQGYREEDPEASIDSYAK_					0	0	0	1	P97742	P97742	P97742	Cpt1a	Carnitine O-palmitoyltransferase 1, liver isoform	MULTI-MSMS	Agh3_0ha_P1_1total	1	P_0ha	1056.82	3	1056.48	3166.43	-0.41734	-0.00044091	1.3136	0.0013878	0.8963	0.00094692	1056.49	45.963	0.47738	45.963	45.77	46.247	0	0	0	0
AAFGLSEAGFNTACLTK	17	75	117	19	24	1	0	Unmodified	_AAFGLSEAGFNTACLTK_					0	0	0	0	Q8K2B3	Q8K2B3	Q8K2B3	Sdha	Succinate dehydrogenase [ubiquinone] flavoprotein subunit, mitochondrial	MULTI-MSMS	Agh3_0ha_P1_1total	1	P_0ha	879.433	2	879.43	1756.85	-1.4968	-0.0013163	1.3337	0.0011729	-0.16313	-0.00014346	879.431	38.938	0.48417	38.938	38.703	39.187	0	0	0	0
AAGAAEAGEAAVAVVEVGSAQQFEELLR	28	120	193	33	43	0	0	Acetyl (Protein N-term)	_(Acetyl (Protein N-term))AAGAAEAGEAAVAVVEVGSAQQFEELLR_					0	1	0	0	Q9CQM9	Q9CQM9	Q9CQM9	Glrx3	Glutaredoxin-3	MULTI-MATCH	Agh3_0ha_P1_1total	1	P_0ha		3	929.138	2784.39	0.5881	0.00054643	-0.3246	-0.0003016	0.2635	0.00024483	929.472	81.83	0.091492	81.83	81.805	81.897	0	0	0	0	-0.11005	0.00086375	NaN
AAGTLYTYPENWR	13	73	102	18	22	0	0	Acetyl (Protein N-term)	_(Acetyl (Protein N-term))AAGTLYTYPENWR_					0	1	0	0	Q9D8N0	Q9D8N0	Q9D8N0	Eef1g	Elongation factor 1-gamma	MULTI-MSMS	Agh3_0ha_P1_1total	1	P_0ha	792.378	2	792.378	1582.74	-0.41932	-0.00033226	-0.24045	-0.00019053	-0.65977	-0.00052279	792.88	45.233	0.77052	45.233	44.999	45.77	0	0	0	0
AAGVEAAAEVAATEPK	16	65	107	17	25	0	0	Acetyl (Protein N-term)	_(Acetyl (Protein N-term))AAGVEAAAEVAATEPK_					0	1	0	0	Q9D0E1	Q9D0E1	Q9D0E1	Hnrnpm	Heterogeneous nuclear ribonucleoprotein M	MSMS	Agh3_0ha_P1_1total	1	P_0ha	763.891	2	763.888	1525.76	NaN	NaN	NaN	NaN	NaN	NaN	NaN	38.8	1	38.8	38.3	39.3	0	0	0	0
AAGVSVEPFWPGLFAK	16	82	118	18	20	0	0	Unmodified	_AAGVSVEPFWPGLFAK_					0	0	0	0	P47955	P47955	P47955	Rplp1	Large ribosomal subunit protein P1	MULTI-MSMS	Agh3_0ha_P1_1total	1	P_0ha	838.947	2	838.446	1674.88	0.17713	0.00014851	0.76333	0.00064001	0.94046	0.00078852	838.447	55.913	0.75803	55.913	55.453	56.211	0	0	0	0
AAIAAAAAAAAAK	13	45	80	14	14	0	0	Unmodified	_AAIAAAAAAAAAK_					0	0	0	0	Q9CR57	Q9CR57	Q9CR57	Rpl14	Large ribosomal subunit protein eL14	MULTI-MSMS	Agh3_0ha_P1_1total	1	P_0ha	521.305	2	521.306	1040.6	-0.98634	-0.00051419	-0.88137	-0.00045946	-1.8677	-0.00097365	521.305	15.643	0.16812	15.643	15.507	15.675	0	0	0	0
AAICSGKVEIVAINDPFIDLNYMVYMFQYDSTHGK	35	179	270	42	53	3	0	Unmodified	_AAICSGKVEIVAINDPFIDLNYMVYMFQYDSTHGK_					0	0	0	1	P16858	P16858	P16858	Gapdh	Glyceraldehyde-3-phosphate dehydrogenase	MULTI-MSMS	Agh3_0ha_P1_1total	1	P_0ha	1003.74	4	1003.23	4008.91	0.54018	0.00054193	-1.065	-0.0010684	-0.52478	-0.00052648	1003.73	72.536	0.61903	72.536	72.123	72.742	0	0	0	0
AAICSGKVEIVAINDPFIDLNYMVYMFQYDSTHGK	35	179	270	42	53	3	0	Unmodified	_AAICSGKVEIVAINDPFIDLNYMVYMFQYDSTHGK_					0	0	0	1	P16858	P16858	P16858	Gapdh	Glyceraldehyde-3-phosphate dehydrogenase	MULTI-MSMS	Agh3_0ha_P1_1total	1	P_0ha	1003.74	4	1003.23	4008.91	0.42389	0.00042526	-1.0386	-0.001042	-0.61475	-0.00061673	1003.48	72.829	0.41277	72.829	72.709	73.122	0	0	0	0
AAICSGKVEIVAINDPFIDLNYMVYMFQYDSTHGK	35	179	270	42	53	3	0	Unmodified	_AAICSGKVEIVAINDPFIDLNYMVYMFQYDSTHGK_					0	0	0	1	P16858	P16858	P16858	Gapdh	Glyceraldehyde-3-phosphate dehydrogenase	MULTI-MSMS	Agh3_0ha_P1_1total	1	P_0ha	1003.99	4	1003.23	4008.91	0.36643	0.00036761	-0.4001	-0.00040139	-0.033676	-3.3784e-05	1003.48	73.059	0.37073	73.059	72.951	73.322	0	0	0	0
AAIYVSVAETLAWLHSLDIR	20	103	162	26	29	0	0	Unmodified	_AAIYVSVAETLAWLHSLDIR_					0	0	0	0	Q80XL6	Q80XL6	Q80XL6	Acad11	Acyl-CoA dehydrogenase family member 11	MULTI-MSMS	Agh3_0ha_P1_1total	1	P_0ha	743.408	3	743.407	2227.2	0.71974	0.00053506	0.5235	0.00038917	1.2432	0.00092423	743.742	73.904	0.33624	73.904	73.801	74.137	0	0	0	0
AALAQAADCEVEQWNSDDPIPR	22	101	155	29	37	1	0	Unmodified	_AALAQAADCEVEQWNSDDPIPR_					0	0	0	0	Q91Z53	Q91Z53	Q91Z53	Grhpr	Glyoxylate reductase/hydroxypyruvate reductase	MULTI-MSMS	Agh3_0ha_P1_1total	1	P_0ha	819.707	3	819.376	2455.11	0.19286	0.00015803	-0.64519	-0.00052866	-0.45233	-0.00037063	819.71	41.607	0.67709	41.607	41.278	41.955	0	0	0	0
AALPSHVVTMLDNFPTNLHPMSQLSAAITALNSESNFAR	39	182	289	51	57	2	0	Unmodified	_AALPSHVVTMLDNFPTNLHPMSQLSAAITALNSESNFAR_					0	0	0	0	Q9CZU6	Q9CZU6	Q9CZU6	Cs	Citrate synthase, mitochondrial	MULTI-MSMS	Agh3_0ha_P1_1total	1	P_0ha	1042.53	4	1042.28	4165.07	-0.19112	-0.0001992	0.15302	0.00015949	-0.038093	-3.9704e-05	1042.53	67.629	0.53773	67.629	67.315	67.852	0	0	0	0
AALSAGKVPPETIDSVIVGNVMQSSSDAAYLAR	33	143	237	39	49	1	0	Unmodified	_AALSAGKVPPETIDSVIVGNVMQSSSDAAYLAR_					0	0	0	1	Q8BWT1	Q8BWT1	Q8BWT1	Acaa2	3-ketoacyl-CoA thiolase, mitochondrial	MULTI-MSMS	Agh3_0ha_P1_1total	1	P_0ha	1106.91	3	1106.57	3316.7	0.30524	0.00033777	-0.23111	-0.00025574	0.074125	8.2024e-05	1106.91	51.856	1.6229	51.856	51.41	53.033	0	0	0	0
AALSAGKVPPETIDSVIVGNVMQSSSDAAYLAR	33	143	237	39	49	1	0	Unmodified	_AALSAGKVPPETIDSVIVGNVMQSSSDAAYLAR_					0	0	0	1	Q8BWT1	Q8BWT1	Q8BWT1	Acaa2	3-ketoacyl-CoA thiolase, mitochondrial	MULTI-MSMS	Agh3_0ha_P1_1total	1	P_0ha	830.681	4	830.182	3316.7	0.42444	0.00035237	-0.35323	-0.00029324	0.071217	5.9123e-05	830.934	51.798	0.9989	51.798	51.488	52.487	0	0	0	0
AAMLGDAIMVAK	12	53	93	13	16	2	0	Acetyl (Protein N-term)	_(Acetyl (Protein N-term))AAMLGDAIMVAK_					0	1	0	0	Q60936	Q60936	Q60936	Coq8a	Atypical kinase COQ8A, mitochondrial	MULTI-MSMS	Agh3_0ha_P1_1total	1	P_0ha	616.823	2	616.823	1231.63	0.0003481	2.1472e-07	0.19514	0.00012036	0.19549	0.00012058	616.823	53.447	1.6437	53.447	53.104	54.747	0	0	0	0
AAMLGQEDPPQHGLPR	16	73	117	23	23	1	0	Unmodified	_AAMLGQEDPPQHGLPR_					0	0	0	0	P19096	P19096	P19096	Fasn	Fatty acid synthase;[Acyl-carrier-protein] S-acetyltransferase;[Acyl-carrier-protein] S-malonyltransferase;3-oxoacyl-[acyl-carrier-protein] synthase;3-oxoacyl-[acyl-carrier-protein] reductase;3-hydroxyacyl-[acyl-carrier-protein] dehydratase;Enoyl-[acyl-carrier-protein] reductase;Acyl-[acyl-carrier-protein] hydrolase	MSMS	Agh3_0ha_P1_1total	1	P_0ha	858.928	2	858.928	1715.84	NaN	NaN	NaN	NaN	NaN	NaN	NaN	16.902	1	16.902	16.402	17.402	0	0	0	0
AANEAGYFNEEMAPIEVK	18	87	131	21	30	1	0	Unmodified	_AANEAGYFNEEMAPIEVK_					0	0	0	0	Q8BWT1	Q8BWT1	Q8BWT1	Acaa2	3-ketoacyl-CoA thiolase, mitochondrial	MULTI-MSMS	Agh3_0ha_P1_1total	1	P_0ha	992.463	2	991.962	1981.91	0.76118	0.00075506	-0.47271	-0.00046891	0.28846	0.00028615	992.463	35.932	0.94709	35.932	35.639	36.586	0	0	0	0
AANEAGYFNEEMAPIEVK	18	87	131	21	31	1	0	Oxidation (M)	_AANEAGYFNEEM(Oxidation (M))APIEVK_		AANEAGYFNEEM(1)APIEVK		AANEAGYFNEEM(87)APIEVK	0	0	1	0	Q8BWT1	Q8BWT1	Q8BWT1	Acaa2	3-ketoacyl-CoA thiolase, mitochondrial	MULTI-MSMS	Agh3_0ha_P1_1total	1	P_0ha	999.955	2	999.959	1997.9	0.64042	0.0006404	-0.95056	-0.00095052	-0.31014	-0.00031012	999.959	35.996	0.528	35.996	35.7	36.228	0	0	0	0
AAPAPSLISVFSSPQELGASLAQLVAQR	28	127	208	34	40	0	0	Acetyl (Protein N-term)	_(Acetyl (Protein N-term))AAPAPSLISVFSSPQELGASLAQLVAQR_					0	1	0	0	Q9CQ60	Q9CQ60	Q9CQ60	Pgls	6-phosphogluconolactonase	MULTI-MSMS	Agh3_0ha_P1_1total	1	P_0ha	951.518	3	950.85	2849.53	0.45108	0.00042891	0.27166	0.00025831	0.72274	0.00068722	951.185	91.211	0.78647	91.211	90.914	91.701	0	0	0	0
AAPGDRTMLDSLWAAAQEFQAWK	23	115	171	31	34	1	0	Unmodified	_AAPGDRTMLDSLWAAAQEFQAWK_					0	0	0	1	Q8VC30	Q8VC30	Q8VC30	Tkfc	Triokinase/FMN cyclase;ATP-dependent dihydroxyacetone kinase;FAD-AMP lyase (cyclizing)	MSMS	Agh3_0ha_P1_1total	1	P_0ha	855.419	3	855.085	2562.23	NaN	NaN	NaN	NaN	NaN	NaN	NaN	69.919	1	69.919	69.419	70.419	0	0	0	0
AAPLSRDPTEVTAIGAVEASFK	22	98	160	26	33	0	0	Unmodified	_AAPLSRDPTEVTAIGAVEASFK_					0	0	0	1	P53657	P53657	P53657	Pklr	Pyruvate kinase PKLR	MULTI-MSMS	Agh3_0ha_P1_1total	1	P_0ha	744.064	3	744.062	2229.16	0.45013	0.00033492	0.94591	0.00070381	1.396	0.0010387	744.062	39.874	0.42606	39.874	39.626	40.052	0	0	0	0
AAPTEPPEAPEATAAGGVTSK	21	83	134	22	32	0	0	Unmodified	_AAPTEPPEAPEATAAGGVTSK_					0	0	0	0	Q8VC30	Q8VC30	Q8VC30	Tkfc	Triokinase/FMN cyclase;ATP-dependent dihydroxyacetone kinase;FAD-AMP lyase (cyclizing)	MULTI-MSMS	Agh3_0ha_P1_1total	1	P_0ha	976.984	2	976.484	1950.95	-1.1725	-0.0011449	-0.14086	-0.00013755	-1.3134	-0.0012825	976.985	16.444	0.52341	16.444	16.213	16.736	0	0	0	0
AAQTSDSEKIHLDEK	15	69	114	20	28	0	0	Unmodified	_AAQTSDSEKIHLDEK_					0	0	0	1	Q93092	Q93092	Q93092	Taldo1	Transaldolase	MULTI-MSMS	Agh3_0ha_P1_1total	1	P_0ha	557.943	3	557.944	1670.81	0.69098	0.00038553	0.11199	6.2487e-05	0.80297	0.00044801	557.945	11.693	0.21106	11.693	11.574	11.785	0	0	0	0
AATFFGCIGIDK	12	57	87	13	16	1	0	Unmodified	_AATFFGCIGIDK_					0	0	0	0	P55264	P55264	P55264	Adk	Adenosine kinase	MULTI-MSMS	Agh3_0ha_P1_1total	1	P_0ha	650.324	2	650.324	1298.63	0.18929	0.0001231	-0.69405	-0.00045135	-0.50475	-0.00032825	650.324	37.117	1.2239	37.117	36.806	38.03	0	0	0	0
AATFFGCIGIDKFGEILK	18	91	140	20	24	1	0	Unmodified	_AATFFGCIGIDKFGEILK_					0	0	0	1	P55264	P55264	P55264	Adk	Adenosine kinase	MULTI-MSMS	Agh3_0ha_P1_1total	1	P_0ha	663.017	3	663.017	1986.03	0.52813	0.00035016	-0.22157	-0.0001469	0.30656	0.00020326	663.351	53.807	0.73577	53.807	53.369	54.105	0	0	0	0
AATFFGCIGIDKFGEILKR	19	97	152	24	25	1	0	Unmodified	_AATFFGCIGIDKFGEILKR_					0	0	0	2	P55264	P55264	P55264	Adk	Adenosine kinase	MULTI-MSMS	Agh3_0ha_P1_1total	1	P_0ha	536.54	4	536.54	2142.13	0.22767	0.00012216	-0.054123	-2.9039e-05	0.17355	9.3117e-05	536.54	48.733	0.54057	48.733	48.469	49.009	0	0	0	0
AATFFGEVVK	10	53	79	11	15	0	0	Acetyl (Protein N-term)	_(Acetyl (Protein N-term))AATFFGEVVK_					0	1	0	0	Q9JK23	Q9JK23	Q9JK23	Psmg1	Proteasome assembly chaperone 1	MULTI-MSMS	Agh3_0ha_P1_1total	1	P_0ha	555.796	2	555.795	1109.58	0.72572	0.00040335	-0.18074	-0.00010045	0.54498	0.0003029	555.795	50.892	0.71935	50.892	50.564	51.283	0	0	0	0
AATFGLILDDVSLTHLTFGK	20	98	155	23	29	0	0	Unmodified	_AATFGLILDDVSLTHLTFGK_					0	0	0	0	P67778	P67778	P67778	Phb1	Prohibitin 1	MULTI-MSMS	Agh3_0ha_P1_1total	1	P_0ha	707.052	3	707.053	2118.14	0.033327	2.3564e-05	0.42958	0.00030374	0.46291	0.0003273	707.387	60.504	1.0598	60.504	59.949	61.009	0	0	0	0
AATFGLILDDVSLTHLTFGKEFTEAVEAK	29	143	223	33	45	0	0	Unmodified	_AATFGLILDDVSLTHLTFGKEFTEAVEAK_					0	0	0	1	P67778	P67778	P67778	Phb1	Prohibitin 1	MULTI-MSMS	Agh3_0ha_P1_1total	1	P_0ha	781.913	4	781.662	3122.62	0.37275	0.00029136	0.18453	0.00014424	0.55728	0.0004356	782.163	63.209	0.68587	63.209	62.869	63.555	0	0	0	0
AAVASLLQSVQVPEFTPK	18	86	141	21	26	0	0	Unmodified	_AAVASLLQSVQVPEFTPK_					0	0	0	0	Q02053	Q02053	Q02053	Uba1	Ubiquitin-like modifier-activating enzyme 1	MULTI-MSMS	Agh3_0ha_P1_1total	1	P_0ha	943.023	2	943.025	1884.04	0.35112	0.00033111	-0.41788	-0.00039407	-0.066757	-6.2954e-05	943.526	50.677	0.63284	50.677	50.396	51.028	0	0	0	0
AAVAWEAGKPLSIEEIEVAPPK	22	106	169	25	32	0	0	Unmodified	_AAVAWEAGKPLSIEEIEVAPPK_					0	0	0	1	P28474	P28474	P28474	Adh5	Alcohol dehydrogenase class-3	MULTI-MSMS	Agh3_0ha_P1_1total	1	P_0ha	769.422	3	769.086	2304.24	-0.11948	-9.1888e-05	1.2385	0.00095254	1.1191	0.00086065	769.421	40.675	0.44677	40.675	40.419	40.866	0	0	0	0
AAVEEGIVLGGGCALLR	17	70	122	20	22	1	0	Unmodified	_AAVEEGIVLGGGCALLR_					0	0	0	0	P63038	P63038	P63038	Hspd1	60 kDa heat shock protein, mitochondrial	MULTI-MSMS	Agh3_0ha_P1_1total	1	P_0ha	842.957	2	842.956	1683.9	-0.34498	-0.0002908	-0.3859	-0.0003253	-0.73088	-0.0006161	842.956	40.026	1.1391	40.026	39.746	40.885	0	0	0	0
AAVEEGIVLGGGCALLR	17	70	122	20	22	1	0	Unmodified	_AAVEEGIVLGGGCALLR_					0	0	0	0	P63038	P63038	P63038	Hspd1	60 kDa heat shock protein, mitochondrial	MULTI-MSMS	Agh3_0ha_P1_1total	1	P_0ha	562.306	3	562.307	1683.9	-0.33821	-0.00019018	0.017578	9.8843e-06	-0.32064	-0.0001803	562.307	40.052	0.62808	40.052	39.746	40.374	0	0	0	0
AAVLWELHKPFTIEDIEVAPPK	22	119	183	27	32	0	0	Unmodified	_AAVLWELHKPFTIEDIEVAPPK_					0	0	0	1	P00329	P00329	P00329	Adh1	Alcohol dehydrogenase 1	MULTI-MSMS	Agh3_0ha_P1_1total	1	P_0ha	626.846	4	626.595	2502.35	-1.1498	-0.00072048	-0.20024	-0.00012547	-1.3501	-0.00084595	626.846	47.902	1.3793	47.902	47.399	48.778	0	0	0	0
AAVLWELHKPFTIEDIEVAPPK	22	119	183	27	32	0	0	Unmodified	_AAVLWELHKPFTIEDIEVAPPK_					0	0	0	1	P00329	P00329	P00329	Adh1	Alcohol dehydrogenase 1	MULTI-MSMS	Agh3_0ha_P1_1total	1	P_0ha	835.461	3	835.125	2502.35	-1.4134	-0.0011804	-0.06278	-5.2429e-05	-1.4762	-0.0012328	835.459	47.906	1.0703	47.906	47.481	48.552	0	0	0	0
AAVLWELHKPFTIEDIEVAPPK	22	119	183	27	32	0	0	Unmodified	_AAVLWELHKPFTIEDIEVAPPK_					0	0	0	1	P00329	P00329	P00329	Adh1	Alcohol dehydrogenase 1	MULTI-MSMS	Agh3_0ha_P1_1total	1	P_0ha	626.846	4	626.595	2502.35	0.18349	0.00011497	0.17786	0.00011145	0.36135	0.00022642	626.846	48.771	0.34716	48.771	48.552	48.899	0	0	0	0
AAVLWELHKPFTIEDIEVAPPK	22	119	183	27	32	0	0	Unmodified	_AAVLWELHKPFTIEDIEVAPPK_					0	0	0	1	P00329	P00329	P00329	Adh1	Alcohol dehydrogenase 1	MULTI-MSMS	Agh3_0ha_P1_1total	1	P_0ha	626.846	4	626.595	2502.35	-0.10973	-6.8757e-05	0.83346	0.00052224	0.72373	0.00045348	626.847	49.055	0.058964	49.055	49.031	49.09	0	0	0	0
AAVLWELHKPFTIEDIEVAPPKAHEVR	27	144	223	37	39	0	0	Unmodified	_AAVLWELHKPFTIEDIEVAPPKAHEVR_					0	0	0	2	P00329	P00329	P00329	Adh1	Alcohol dehydrogenase 1	MULTI-MSMS	Agh3_0ha_P1_1total	1	P_0ha	620.34	5	619.939	3094.66	-0.69552	-0.00043118	0.12479	7.7359e-05	-0.57074	-0.00035382	620.14	40.33	1.0016	40.33	39.926	40.927	0	0	0	0
AAVLWELHKPFTIEDIEVAPPKAHEVR	27	144	223	37	39	0	0	Unmodified	_AAVLWELHKPFTIEDIEVAPPKAHEVR_					0	0	0	2	P00329	P00329	P00329	Adh1	Alcohol dehydrogenase 1	MULTI-MSMS	Agh3_0ha_P1_1total	1	P_0ha	774.923	4	774.672	3094.66	-0.58072	-0.00044987	0.031945	2.4747e-05	-0.54878	-0.00042512	775.174	40.285	0.69518	40.285	40.082	40.777	0	0	0	0
AAVPSGASTGIYEALELR	18	79	129	21	27	0	0	Unmodified	_AAVPSGASTGIYEALELR_					0	0	0	0	P17182;P17183;P21550	P17182	P17182	Eno1;Eno2;Eno3	Alpha-enolase;Gamma-enolase;Beta-enolase	MULTI-MSMS	Agh3_0ha_P1_1total	1	P_0ha	903.476	2	902.976	1803.94	-0.81548	-0.00073636	0.06059	5.4711e-05	-0.75489	-0.00068165	902.976	41.834	0.97089	41.834	41.565	42.536	0	0	0	0
AAVPSGASTGIYEALELR	18	79	129	21	27	0	0	Unmodified	_AAVPSGASTGIYEALELR_					0	0	0	0	P17182;P17183;P21550	P17182	P17182	Eno1;Eno2;Eno3	Alpha-enolase;Gamma-enolase;Beta-enolase	MSMS	Agh3_0ha_P1_1total	1	P_0ha	902.977	2	902.976	1803.94	NaN	NaN	NaN	NaN	NaN	NaN	NaN	42.449	1	42.449	41.949	42.949	0	0	0	0
AAVPSGASTGIYEALELRDNDK	22	97	157	27	36	0	0	Unmodified	_AAVPSGASTGIYEALELRDNDK_					0	0	0	1	P17182	P17182	P17182	Eno1	Alpha-enolase	MULTI-MSMS	Agh3_0ha_P1_1total	1	P_0ha	760.048	3	759.717	2276.13	-0.67652	-0.00051396	0.1779	0.00013515	-0.49862	-0.00037881	760.051	34.666	0.5618	34.666	34.404	34.966	0	0	0	0
AAVVLENGVLSR	12	55	96	16	18	0	0	Acetyl (Protein N-term)	_(Acetyl (Protein N-term))AAVVLENGVLSR_					0	1	0	0	P16331	P16331	P16331	Pah	Phenylalanine-4-hydroxylase	MULTI-MSMS	Agh3_0ha_P1_1total	1	P_0ha	635.362	2	635.362	1268.71	0.066992	4.2564e-05	-0.27203	-0.00017284	-0.20504	-0.00013027	635.362	46.239	0.90049	46.239	45.903	46.803	0	0	0	0
ACEAAEFELFFR	12	66	93	15	19	1	0	Unmodified	_ACEAAEFELFFR_					0	0	0	0	Q8CC86	Q8CC86	Q8CC86	Naprt	Nicotinate phosphoribosyltransferase	MULTI-MSMS	Agh3_0ha_P1_1total	1	P_0ha	745.347	2	745.343	1488.67	0.59437	0.00044301	0.28479	0.00021226	0.87916	0.00065527	745.343	50.369	0.87218	50.369	50.072	50.945	0	0	0	0
ACGANLPENFSISQIFSQAMAAR	23	104	164	30	33	2	0	Unmodified	_ACGANLPENFSISQIFSQAMAAR_					0	0	0	0	P34914	P34914	P34914	Ephx2	Bifunctional epoxide hydrolase 2;Cytosolic epoxide hydrolase 2;Lipid-phosphate phosphatase	MULTI-MSMS	Agh3_0ha_P1_1total	1	P_0ha	828.732	3	828.398	2482.17	-0.11871	-9.8343e-05	-0.48579	-0.00040243	-0.6045	-0.00050077	828.732	62.159	0.73563	62.159	61.855	62.59	0	0	0	0
ACGANLPENFSISQIFSQAMAAR	23	104	164	30	33	2	0	Unmodified	_ACGANLPENFSISQIFSQAMAAR_					0	0	0	0	P34914	P34914	P34914	Ephx2	Bifunctional epoxide hydrolase 2;Cytosolic epoxide hydrolase 2;Lipid-phosphate phosphatase	MULTI-MATCH-MSMS	Agh3_0ha_P1_1total	1	P_0ha		2	1242.09	2482.17	-0.42299	-0.00052539	0.44859	0.00055719	0.025602	3.18e-05	1242.6	62.095	0.56781	62.095	61.887	62.455	0	0	0	0	-0.072626	0.0011335	NaN
ACGANLPENFSISQIFSQAMAAR	23	104	164	30	34	2	0	Oxidation (M)	_ACGANLPENFSISQIFSQAM(Oxidation (M))AAR_		ACGANLPENFSISQIFSQAM(1)AAR		ACGANLPENFSISQIFSQAM(9.6)AAR	0	0	1	0	P34914	P34914	P34914	Ephx2	Bifunctional epoxide hydrolase 2;Cytosolic epoxide hydrolase 2;Lipid-phosphate phosphatase	MULTI-MSMS	Agh3_0ha_P1_1total	1	P_0ha	834.064	3	833.73	2498.17	-0.065353	-5.4486e-05	0.67981	0.00056677	0.61445	0.00051229	834.401	62.282	0.44216	62.282	61.985	62.428	0	0	0	0
ACHPYFPLQDIVVSPPLDSLTLER	24	124	192	30	36	1	0	Unmodified	_ACHPYFPLQDIVVSPPLDSLTLER_					0	0	0	0	Q91X34	Q91X34	Q91X34	Baat	Bile acid-CoA:amino acid N-acyltransferase	MULTI-MSMS	Agh3_0ha_P1_1total	1	P_0ha	923.478	3	923.142	2766.41	0.36358	0.00033564	1.2018	0.0011094	1.5654	0.0014451	923.477	59.176	0.72628	59.176	59.056	59.782	0	0	0	0
ACPLDQAIGLLVAIFHK	17	86	139	21	22	1	0	Acetyl (Protein N-term)	_(Acetyl (Protein N-term))ACPLDQAIGLLVAIFHK_					0	1	0	0	P14069	P14069	P14069	S100a6	Protein S100-A6	MULTI-MSMS	Agh3_0ha_P1_1total	1	P_0ha	955.026	2	954.524	1907.03	0.43783	0.00041792	-0.13507	-0.00012893	0.30276	0.00028899	955.026	94.819	0.92568	94.819	94.451	95.377	0	0	0	0
ACSEFSFHMPSLEELAEVLQK	21	108	165	25	35	2	0	Acetyl (Protein N-term)	_(Acetyl (Protein N-term))ACSEFSFHMPSLEELAEVLQK_					0	1	0	0	Q91V76	Q91V76	Q91V76		Ester hydrolase C11orf54 homolog	MULTI-MSMS	Agh3_0ha_P1_1total	1	P_0ha	832.059	3	832.059	2493.16	0.13121	0.00010918	0.095116	7.9142e-05	0.22633	0.00018832	832.394	76.324	0.23933	76.324	76.126	76.365	0	0	0	0
ACSEFSFHMPSLEELAEVLQK	21	108	165	25	35	2	0	Acetyl (Protein N-term)	_(Acetyl (Protein N-term))ACSEFSFHMPSLEELAEVLQK_					0	1	0	0	Q91V76	Q91V76	Q91V76		Ester hydrolase C11orf54 homolog	MULTI-MSMS	Agh3_0ha_P1_1total	1	P_0ha	832.394	3	832.059	2493.16	0.084315	7.0155e-05	0.29551	0.00024588	0.37983	0.00031604	832.394	76.834	0.71919	76.834	76.353	77.073	0	0	0	0
ACSEFSFHMPSLEELAEVLQK	21	108	165	25	35	2	0	Acetyl (Protein N-term)	_(Acetyl (Protein N-term))ACSEFSFHMPSLEELAEVLQK_					0	1	0	0	Q91V76	Q91V76	Q91V76		Ester hydrolase C11orf54 homolog	MULTI-MSMS	Agh3_0ha_P1_1total	1	P_0ha	832.394	3	832.059	2493.16	0.189	0.00015726	0.046474	3.8669e-05	0.23547	0.00019593	832.728	76.993	0.36973	76.993	76.927	77.297	0	0	0	0
ACSEFSFHMPSLEELAEVLQK	21	108	165	25	35	2	0	Acetyl (Protein N-term)	_(Acetyl (Protein N-term))ACSEFSFHMPSLEELAEVLQK_					0	1	0	0	Q91V76	Q91V76	Q91V76		Ester hydrolase C11orf54 homolog	MULTI-SECPEP	Agh3_0ha_P1_1total	1	P_0ha	832.73	3	832.059	2493.16	0.34816	0.00028969	-0.52133	-0.00043378	-0.17317	-0.00014409	832.393	76.008	0.13685	76.008	75.942	76.078	0	0	0	0
ACSEFSFHMPSLEELAEVLQK	21	108	165	25	35	2	0	Acetyl (Protein N-term)	_(Acetyl (Protein N-term))ACSEFSFHMPSLEELAEVLQK_					0	1	0	0	Q91V76	Q91V76	Q91V76		Ester hydrolase C11orf54 homolog	MULTI-SECPEP	Agh3_0ha_P1_1total	1	P_0ha	832.226	3	832.059	2493.16	0.26257	0.00021847	0.18356	0.00015274	0.44613	0.00037121	832.394	77.323	0.053337	77.323	77.288	77.341	0	0	0	0
ACVDTALENLSTLK	14	62	108	16	23	1	0	Unmodified	_ACVDTALENLSTLK_					0	0	0	0	P19096	P19096	P19096	Fasn	Fatty acid synthase;[Acyl-carrier-protein] S-acetyltransferase;[Acyl-carrier-protein] S-malonyltransferase;3-oxoacyl-[acyl-carrier-protein] synthase;3-oxoacyl-[acyl-carrier-protein] reductase;3-hydroxyacyl-[acyl-carrier-protein] dehydratase;Enoyl-[acyl-carrier-protein] reductase;Acyl-[acyl-carrier-protein] hydrolase	MULTI-MSMS	Agh3_0ha_P1_1total	1	P_0ha	767.893	2	767.893	1533.77	0.62089	0.00047678	-0.25502	-0.00019583	0.36587	0.00028095	767.893	35.201	0.81806	35.201	34.855	35.673	0	0	0	0
ACVDTALENLSTLK	14	62	108	16	23	1	0	Unmodified	_ACVDTALENLSTLK_					0	0	0	0	P19096	P19096	P19096	Fasn	Fatty acid synthase;[Acyl-carrier-protein] S-acetyltransferase;[Acyl-carrier-protein] S-malonyltransferase;3-oxoacyl-[acyl-carrier-protein] synthase;3-oxoacyl-[acyl-carrier-protein] reductase;3-hydroxyacyl-[acyl-carrier-protein] dehydratase;Enoyl-[acyl-carrier-protein] reductase;Acyl-[acyl-carrier-protein] hydrolase	MSMS	Agh3_0ha_P1_1total	1	P_0ha	512.265	3	512.264	1533.77	NaN	NaN	NaN	NaN	NaN	NaN	NaN	35.193	1	35.193	34.693	35.693	0	0	0	0
ADAASQVLLGSGLTILSQPLMYVK	24	113	189	27	35	1	0	Acetyl (Protein N-term)	_(Acetyl (Protein N-term))ADAASQVLLGSGLTILSQPLMYVK_					0	1	0	0	Q791V5	Q791V5	Q791V5	Mtch2	Mitochondrial carrier homolog 2	MULTI-MSMS	Agh3_0ha_P1_1total	1	P_0ha	840.123	3	839.793	2516.36	0.25771	0.00021642	0.084811	7.1224e-05	0.34252	0.00028765	840.461	87.47	0.18005	87.47	87.392	87.572	0	0	0	0
ADAASQVLLGSGLTILSQPLMYVK	24	113	189	27	35	1	0	Acetyl (Protein N-term)	_(Acetyl (Protein N-term))ADAASQVLLGSGLTILSQPLMYVK_					0	1	0	0	Q791V5	Q791V5	Q791V5	Mtch2	Mitochondrial carrier homolog 2	MULTI-MSMS	Agh3_0ha_P1_1total	1	P_0ha	840.128	3	839.793	2516.36	0.16289	0.00013679	-0.036526	-3.0674e-05	0.12636	0.00010612	840.127	87.759	0.13487	87.759	87.715	87.85	0	0	0	0
ADAASQVLLGSGLTILSQPLMYVK	24	113	189	27	35	1	0	Acetyl (Protein N-term)	_(Acetyl (Protein N-term))ADAASQVLLGSGLTILSQPLMYVK_					0	1	0	0	Q791V5	Q791V5	Q791V5	Mtch2	Mitochondrial carrier homolog 2	MSMS	Agh3_0ha_P1_1total	1	P_0ha	840.126	3	839.793	2516.36	NaN	NaN	NaN	NaN	NaN	NaN	NaN	88.11	1	88.11	87.61	88.61	0	0	0	0
ADCTITMADSDLLALMTGK	19	81	140	20	30	3	0	Unmodified	_ADCTITMADSDLLALMTGK_					0	0	0	0	P32020	P32020	P32020	Scp2	Sterol carrier protein 2	MULTI-MSMS	Agh3_0ha_P1_1total	1	P_0ha	676.656	3	676.321	2025.94	0.25381	0.00017166	-0.76239	-0.00051562	-0.50858	-0.00034396	676.321	62.402	0.69824	62.402	62.123	62.821	0	0	0	0
ADDYFLLR	8	47	69	11	14	0	0	Unmodified	_ADDYFLLR_					0	0	0	0	Q8R0F9	Q8R0F9	Q8R0F9	Sec14l4	SEC14-like protein 4	MULTI-MSMS	Agh3_0ha_P1_1total	1	P_0ha	506.758	2	506.759	1011.5	-0.55721	-0.00028237	0.10158	5.1478e-05	-0.45563	-0.00023089	506.759	32.439	0.52554	32.439	32.376	32.902	0	0	0	0
ADEGISFR	8	38	59	11	14	0	0	Unmodified	_ADEGISFR_					0	0	0	0	P35700	P35700	P35700	Prdx1	Peroxiredoxin-1	MULTI-MSMS	Agh3_0ha_P1_1total	1	P_0ha	447.719	2	447.719	893.424	-1.2849	-0.00057528	-0.053066	-2.3759e-05	-1.338	-0.00059904	447.719	16.152	1.0827	16.152	15.924	17.007	0	0	0	0
ADFAQACQDAGVR	13	55	86	18	20	1	0	Unmodified	_ADFAQACQDAGVR_					0	0	0	0	Q05920	Q05920	Q05920	Pc	Pyruvate carboxylase, mitochondrial	MULTI-MSMS	Agh3_0ha_P1_1total	1	P_0ha	704.818	2	704.817	1407.62	-1.3541	-0.00095437	-0.44673	-0.00031486	-1.8008	-0.0012692	704.817	16.323	0.61723	16.323	16.038	16.655	0	0	0	0
ADGLDIPQLLEAVLR	15	72	123	19	23	0	0	Unmodified	_ADGLDIPQLLEAVLR_					0	0	0	0	Q8R2K1	Q8R2K1	Q8R2K1	Fuom	Fucose mutarotase	MULTI-MSMS	Agh3_0ha_P1_1total	1	P_0ha	811.962	2	811.959	1621.9	0.83408	0.00067724	1.4122	0.0011467	2.2463	0.0018239	812.461	75.337	0.29275	75.337	75.288	75.581	0	0	0	0
ADHGDDVAFVFGSYLWDMNLDLTEEEELLKR	31	162	239	39	54	1	0	Unmodified	_ADHGDDVAFVFGSYLWDMNLDLTEEEELLKR_					0	0	0	1	Q8QZR3	Q8QZR3	Q8QZR3	Ces2a	Pyrethroid hydrolase Ces2a	MULTI-MSMS	Agh3_0ha_P1_1total	1	P_0ha	908.433	4	907.679	3626.69	-0.084838	-7.7005e-05	-0.91368	-0.00082933	-0.99852	-0.00090634	908.429	76.327	0.14597	76.327	76.265	76.411	0	0	0	0
ADHGDDVAFVFGSYLWDMNLDLTEEEELLKR	31	162	239	39	54	1	0	Unmodified	_ADHGDDVAFVFGSYLWDMNLDLTEEEELLKR_					0	0	0	1	Q8QZR3	Q8QZR3	Q8QZR3	Ces2a	Pyrethroid hydrolase Ces2a	MULTI-MSMS	Agh3_0ha_P1_1total	1	P_0ha	908.181	4	907.679	3626.69	-0.13644	-0.00012384	-0.18713	-0.00016985	-0.32357	-0.0002937	908.179	76.627	0.17033	76.627	76.539	76.709	0	0	0	0
ADHGDEIFLVFGYQFGNIK	19	102	144	24	29	0	0	Unmodified	_ADHGDEIFLVFGYQFGNIK_					0	0	0	0	Q8BK48	Q8BK48	Q8BK48	Ces2e	Pyrethroid hydrolase Ces2e	MULTI-MSMS	Agh3_0ha_P1_1total	1	P_0ha	724.359	3	724.025	2169.05	0.53902	0.00039026	0.58174	0.00042119	1.1208	0.00081146	724.361	58.432	0.84372	58.432	57.77	58.614	0	0	0	0
ADHGDEIFLVFGYQFGNIKLPYTEEEEQLSR	31	166	242	40	53	0	0	Unmodified	_ADHGDEIFLVFGYQFGNIKLPYTEEEEQLSR_					0	0	0	1	Q8BK48	Q8BK48	Q8BK48	Ces2e	Pyrethroid hydrolase Ces2e	MULTI-MSMS	Agh3_0ha_P1_1total	1	P_0ha	912.44	4	911.944	3643.75	-0.18567	-0.00016933	-0.40286	-0.00036738	-0.58853	-0.00053671	912.444	63.036	0.34438	63.036	62.89	63.234	0	0	0	0
ADHQPLTEASYVNLPTIALCNTDSPLR	27	127	203	35	43	1	0	Unmodified	_ADHQPLTEASYVNLPTIALCNTDSPLR_					0	0	0	0	P14206	P14206	P14206	Rpsa	Small ribosomal subunit protein uS2	MULTI-MSMS	Agh3_0ha_P1_1total	1	P_0ha	999.832	3	999.498	2995.47	0.16681	0.00016673	0.39585	0.00039565	0.56266	0.00056238	1000.17	47.255	0.58147	47.255	47.121	47.703	0	0	0	0
ADHSSENAFVFGGPFLTDESSLLAFPEATEEEK	33	159	231	37	57	0	0	Unmodified	_ADHSSENAFVFGGPFLTDESSLLAFPEATEEEK_					0	0	0	0	Q63880	Q63880	Q63880	Ces3a	Carboxylesterase 3A	MULTI-MSMS	Agh3_0ha_P1_1total	1	P_0ha	1191.55	3	1191.22	3570.63	0.062398	7.433e-05	-0.17116	-0.00020389	-0.10876	-0.00012956	1191.89	64.383	0.52217	64.383	64.091	64.613	0	0	0	0
ADHSSENAFVFGGPFLTDESSLLAFPEATEEEK	33	159	231	37	57	0	0	Unmodified	_ADHSSENAFVFGGPFLTDESSLLAFPEATEEEK_					0	0	0	0	Q63880	Q63880	Q63880	Ces3a	Carboxylesterase 3A	MULTI-MATCH	Agh3_0ha_P1_1total	1	P_0ha		3	1191.22	3570.63	-0.10837	-0.00012909	1.6773	0.0019981	1.569	0.001869	1191.89	63.299	0.12341	63.299	63.259	63.382	0	0	0	0	0.031076	0.002288	NaN
ADIALVELLYHVEELDPGVVDNFPLLK	27	141	221	31	42	0	0	Unmodified	_ADIALVELLYHVEELDPGVVDNFPLLK_					0	0	0	0	P30115	P30115	P30115	Gsta3	Glutathione S-transferase A3	MULTI-MSMS	Agh3_0ha_P1_1total	1	P_0ha	1008.55	3	1007.88	3020.61	0.33191	0.00033452	0.068441	6.898e-05	0.40035	0.0004035	1008.55	80.847	0.25134	80.847	80.735	80.987	0	0	0	0
ADIALVELLYHVEELDPGVVDNFPLLK	27	141	221	31	42	0	0	Unmodified	_ADIALVELLYHVEELDPGVVDNFPLLK_					0	0	0	0	P30115	P30115	P30115	Gsta3	Glutathione S-transferase A3	MULTI-MSMS	Agh3_0ha_P1_1total	1	P_0ha	756.662	4	756.16	3020.61	0.45447	0.00034365	-0.025803	-1.9511e-05	0.42866	0.00032414	756.411	83.231	0.30476	83.231	82.987	83.292	0	0	0	0
ADIALVELLYHVEELDPGVVDNFPLLK	27	141	221	31	42	0	0	Unmodified	_ADIALVELLYHVEELDPGVVDNFPLLK_					0	0	0	0	P30115	P30115	P30115	Gsta3	Glutathione S-transferase A3	MULTI-MSMS	Agh3_0ha_P1_1total	1	P_0ha	756.662	4	756.16	3020.61	0.41679	0.00031516	0.54733	0.00041387	0.96412	0.00072903	756.411	83.344	0.1733	83.344	83.256	83.429	0	0	0	0
ADIALVELLYHVEELDPGVVDNFPLLK	27	141	221	31	42	0	0	Unmodified	_ADIALVELLYHVEELDPGVVDNFPLLK_					0	0	0	0	P30115	P30115	P30115	Gsta3	Glutathione S-transferase A3	MULTI-MSMS	Agh3_0ha_P1_1total	1	P_0ha	1008.21	3	1007.88	3020.61	0.24855	0.0002505	0.84155	0.00084817	1.0901	0.0010987	1008.21	83.444	0.09288	83.444	83.425	83.517	0	0	0	0
ADIALVELLYHVEELDPGVVDNFPLLK	27	141	221	31	42	0	0	Unmodified	_ADIALVELLYHVEELDPGVVDNFPLLK_					0	0	0	0	P30115	P30115	P30115	Gsta3	Glutathione S-transferase A3	MULTI-MSMS	Agh3_0ha_P1_1total	1	P_0ha	756.661	4	756.16	3020.61	0.33438	0.00025284	0.51634	0.00039043	0.85071	0.00064327	756.411	83.63	0.23449	83.63	83.575	83.809	0	0	0	0
ADIALVELLYHVEELDPGVVDNFPLLK	27	141	221	31	42	0	0	Unmodified	_ADIALVELLYHVEELDPGVVDNFPLLK_					0	0	0	0	P30115	P30115	P30115	Gsta3	Glutathione S-transferase A3	MULTI-MSMS	Agh3_0ha_P1_1total	1	P_0ha	1008.21	3	1007.88	3020.61	0.20461	0.00020623	0.3327	0.00033532	0.53732	0.00054155	1008.21	83.555	0.336	83.555	83.517	83.853	0	0	0	0
ADIALVELLYHVEELDPGVVDNFPLLK	27	141	221	31	42	0	0	Unmodified	_ADIALVELLYHVEELDPGVVDNFPLLK_					0	0	0	0	P30115	P30115	P30115	Gsta3	Glutathione S-transferase A3	MULTI-MSMS	Agh3_0ha_P1_1total	1	P_0ha	756.411	4	756.16	3020.61	0.2793	0.0002112	0.11608	8.7775e-05	0.39539	0.00029897	756.411	83.849	0.14759	83.849	83.809	83.957	0	0	0	0
ADIALVELLYHVEELDPGVVDNFPLLK	27	141	221	31	42	0	0	Unmodified	_ADIALVELLYHVEELDPGVVDNFPLLK_					0	0	0	0	P30115	P30115	P30115	Gsta3	Glutathione S-transferase A3	MULTI-MSMS	Agh3_0ha_P1_1total	1	P_0ha	1008.21	3	1007.88	3020.61	0.10741	0.00010825	0.37589	0.00037885	0.4833	0.00048711	1008.21	84.013	0.095947	84.013	83.949	84.045	0	0	0	0
ADIALVELLYHVEELDPGVVDNFPLLK	27	141	221	31	42	0	0	Unmodified	_ADIALVELLYHVEELDPGVVDNFPLLK_					0	0	0	0	P30115	P30115	P30115	Gsta3	Glutathione S-transferase A3	MULTI-MSMS	Agh3_0ha_P1_1total	1	P_0ha	756.413	4	756.16	3020.61	0.32032	0.00024221	0.18025	0.00013629	0.50056	0.00037851	756.411	84.081	0.53442	84.081	84.039	84.573	0	0	0	0
ADIALVELLYHVEELDPGVVDNFPLLK	27	141	221	31	42	0	0	Unmodified	_ADIALVELLYHVEELDPGVVDNFPLLK_					0	0	0	0	P30115	P30115	P30115	Gsta3	Glutathione S-transferase A3	MULTI-MSMS	Agh3_0ha_P1_1total	1	P_0ha	1008.21	3	1007.88	3020.61	0.20172	0.00020331	0.3215	0.00032403	0.52322	0.00052734	1008.21	84.084	0.54485	84.084	84.033	84.578	0	0	0	0
ADIALVELLYHVEELDPGVVDNFPLLK	27	141	221	31	42	0	0	Unmodified	_ADIALVELLYHVEELDPGVVDNFPLLK_					0	0	0	0	P30115	P30115	P30115	Gsta3	Glutathione S-transferase A3	MULTI-MSMS	Agh3_0ha_P1_1total	1	P_0ha	1008.21	3	1007.88	3020.61	0.39562	0.00039874	0.16926	0.0001706	0.56489	0.00056934	1008.21	84.686	0.093483	84.686	84.657	84.75	0	0	0	0
ADIALVELLYHVEELDPGVVDNFPLLK	27	141	221	31	42	0	0	Unmodified	_ADIALVELLYHVEELDPGVVDNFPLLK_					0	0	0	0	P30115	P30115	P30115	Gsta3	Glutathione S-transferase A3	MULTI-MSMS	Agh3_0ha_P1_1total	1	P_0ha	756.663	4	756.16	3020.61	0.53428	0.000404	-0.082463	-6.2355e-05	0.45181	0.00034164	756.662	84.685	0.11108	84.685	84.657	84.768	0	0	0	0
ADIALVELLYHVEELDPGVVDNFPLLK	27	141	221	31	42	0	0	Unmodified	_ADIALVELLYHVEELDPGVVDNFPLLK_					0	0	0	0	P30115	P30115	P30115	Gsta3	Glutathione S-transferase A3	MULTI-MSMS	Agh3_0ha_P1_1total	1	P_0ha	1008.21	3	1007.88	3020.61	0.30577	0.00030818	-0.01403	-1.4141e-05	0.29174	0.00029404	1008.21	85.069	0.36056	85.069	85.003	85.363	0	0	0	0
ADIALVELLYHVEELDPGVVDNFPLLK	27	141	221	31	42	0	0	Unmodified	_ADIALVELLYHVEELDPGVVDNFPLLK_					0	0	0	0	P30115	P30115	P30115	Gsta3	Glutathione S-transferase A3	MULTI-MSMS	Agh3_0ha_P1_1total	1	P_0ha	1008.21	3	1007.88	3020.61	0.20501	0.00020662	0.1831	0.00018454	0.3881	0.00039116	1008.21	85.444	0.34616	85.444	85.31	85.656	0	0	0	0
ADIALVELLYHVEELDPGVVDNFPLLK	27	141	221	31	42	0	0	Unmodified	_ADIALVELLYHVEELDPGVVDNFPLLK_					0	0	0	0	P30115	P30115	P30115	Gsta3	Glutathione S-transferase A3	MULTI-MSMS	Agh3_0ha_P1_1total	1	P_0ha	756.412	4	756.16	3020.61	0.34223	0.00025878	0.28652	0.00021666	0.62875	0.00047544	756.411	85.443	0.37372	85.443	85.287	85.66	0	0	0	0
ADIALVELLYHVEELDPGVVDNFPLLK	27	141	221	31	42	0	0	Unmodified	_ADIALVELLYHVEELDPGVVDNFPLLK_					0	0	0	0	P30115	P30115	P30115	Gsta3	Glutathione S-transferase A3	MULTI-MSMS	Agh3_0ha_P1_1total	1	P_0ha	1008.21	3	1007.88	3020.61	0.2201	0.00022183	0.36068	0.00036352	0.58078	0.00058535	1008.21	85.733	0.31267	85.733	85.609	85.922	0	0	0	0
ADIALVELLYHVEELDPGVVDNFPLLK	27	141	221	31	42	0	0	Unmodified	_ADIALVELLYHVEELDPGVVDNFPLLK_					0	0	0	0	P30115	P30115	P30115	Gsta3	Glutathione S-transferase A3	MULTI-MSMS	Agh3_0ha_P1_1total	1	P_0ha	756.412	4	756.16	3020.61	0.3757	0.00028409	-0.24614	-0.00018612	0.12956	9.7967e-05	756.411	85.983	0.18966	85.983	85.857	86.046	0	0	0	0
ADIALVELLYHVEELDPGVVDNFPLLK	27	141	221	31	42	0	0	Unmodified	_ADIALVELLYHVEELDPGVVDNFPLLK_					0	0	0	0	P30115	P30115	P30115	Gsta3	Glutathione S-transferase A3	MULTI-MSMS	Agh3_0ha_P1_1total	1	P_0ha	756.411	4	756.16	3020.61	0.39686	0.00030009	0.29368	0.00022207	0.69054	0.00052216	756.411	86.186	0.33545	86.186	86.051	86.386	0	0	0	0
ADIALVELLYHVEELDPGVVDNFPLLK	27	141	221	31	42	0	0	Unmodified	_ADIALVELLYHVEELDPGVVDNFPLLK_					0	0	0	0	P30115	P30115	P30115	Gsta3	Glutathione S-transferase A3	MULTI-MSMS	Agh3_0ha_P1_1total	1	P_0ha	1008.21	3	1007.88	3020.61	0.27395	0.00027611	0.012471	1.257e-05	0.28642	0.00028868	1008.55	86.269	0.33433	86.269	86.131	86.465	0	0	0	0
ADIALVELLYHVEELDPGVVDNFPLLK	27	141	221	31	42	0	0	Unmodified	_ADIALVELLYHVEELDPGVVDNFPLLK_					0	0	0	0	P30115	P30115	P30115	Gsta3	Glutathione S-transferase A3	MULTI-MSMS	Agh3_0ha_P1_1total	1	P_0ha	756.411	4	756.16	3020.61	0.4155	0.00031419	0.12522	9.4683e-05	0.54072	0.00040887	756.411	86.398	0.057304	86.398	86.386	86.443	0	0	0	0
ADIALVELLYHVEELDPGVVDNFPLLK	27	141	221	31	42	0	0	Unmodified	_ADIALVELLYHVEELDPGVVDNFPLLK_					0	0	0	0	P30115	P30115	P30115	Gsta3	Glutathione S-transferase A3	MULTI-MSMS	Agh3_0ha_P1_1total	1	P_0ha	1008.21	3	1007.88	3020.61	0.29419	0.00029651	0.25074	0.00025271	0.54493	0.00054922	1008.21	86.516	0.3835	86.516	86.435	86.818	0	0	0	0
ADIALVELLYHVEELDPGVVDNFPLLK	27	141	221	31	42	0	0	Unmodified	_ADIALVELLYHVEELDPGVVDNFPLLK_					0	0	0	0	P30115	P30115	P30115	Gsta3	Glutathione S-transferase A3	MULTI-MSMS	Agh3_0ha_P1_1total	1	P_0ha	1008.21	3	1007.88	3020.61	0.21418	0.00021587	0.31635	0.00031884	0.53053	0.00053471	1008.55	87.088	0.28561	87.088	86.926	87.212	0	0	0	0
ADIALVELLYHVEELDPGVVDNFPLLK	27	141	221	31	42	0	0	Unmodified	_ADIALVELLYHVEELDPGVVDNFPLLK_					0	0	0	0	P30115	P30115	P30115	Gsta3	Glutathione S-transferase A3	MULTI-MSMS	Agh3_0ha_P1_1total	1	P_0ha	1008.54	3	1007.88	3020.61	-0.031107	-3.1352e-05	0.74218	0.00074802	0.71107	0.00071667	1008.55	87.577	0.17409	87.577	87.513	87.687	0	0	0	0
ADIALVELLYHVEELDPGVVDNFPLLK	27	141	221	31	42	0	0	Unmodified	_ADIALVELLYHVEELDPGVVDNFPLLK_					0	0	0	0	P30115	P30115	P30115	Gsta3	Glutathione S-transferase A3	MULTI-MSMS	Agh3_0ha_P1_1total	1	P_0ha	1008.21	3	1007.88	3020.61	-0.066608	-6.7133e-05	1.1724	0.0011816	1.1057	0.0011145	1008.21	87.737	0.2503	87.737	87.66	87.91	0	0	0	0
ADIALVELLYHVEELDPGVVDNFPLLK	27	141	221	31	42	0	0	Unmodified	_ADIALVELLYHVEELDPGVVDNFPLLK_					0	0	0	0	P30115	P30115	P30115	Gsta3	Glutathione S-transferase A3	MULTI-MSMS	Agh3_0ha_P1_1total	1	P_0ha	1008.21	3	1007.88	3020.61	0.056798	5.7246e-05	0.34826	0.000351	0.40506	0.00040825	1008.55	88.403	0.59231	88.403	88.143	88.735	0	0	0	0
ADIALVELLYHVEELDPGVVDNFPLLK	27	141	221	31	42	0	0	Unmodified	_ADIALVELLYHVEELDPGVVDNFPLLK_					0	0	0	0	P30115	P30115	P30115	Gsta3	Glutathione S-transferase A3	MULTI-MSMS	Agh3_0ha_P1_1total	1	P_0ha	1008.21	3	1007.88	3020.61	0.21593	0.00021763	0.55768	0.00056208	0.77361	0.00077971	1008.21	88.935	1.002	88.935	88.818	89.82	0	0	0	0
ADIALVELLYHVEELDPGVVDNFPLLK	27	141	221	31	42	0	0	Unmodified	_ADIALVELLYHVEELDPGVVDNFPLLK_					0	0	0	0	P30115	P30115	P30115	Gsta3	Glutathione S-transferase A3	MULTI-MSMS	Agh3_0ha_P1_1total	1	P_0ha	1008.54	3	1007.88	3020.61	0.3065	0.00030891	-0.20026	-0.00020184	0.10623	0.00010707	1008.55	90.326	0.65725	90.326	89.934	90.592	0	0	0	0
ADIALVELLYHVEELDPGVVDNFPLLK	27	141	221	31	42	0	0	Unmodified	_ADIALVELLYHVEELDPGVVDNFPLLK_					0	0	0	0	P30115	P30115	P30115	Gsta3	Glutathione S-transferase A3	MULTI-MSMS	Agh3_0ha_P1_1total	1	P_0ha	1008.21	3	1007.88	3020.61	0.34821	0.00035095	-1.2299	-0.0012396	-0.88173	-0.00088868	1008.54	91.119	0.29558	91.119	91.07	91.365	0	0	0	0
ADIALVELLYHVEELDPGVVDNFPLLK	27	141	221	31	42	0	0	Unmodified	_ADIALVELLYHVEELDPGVVDNFPLLK_					0	0	0	0	P30115	P30115	P30115	Gsta3	Glutathione S-transferase A3	MULTI-MSMS	Agh3_0ha_P1_1total	1	P_0ha	1008.55	3	1007.88	3020.61	0.36419	0.00036706	1.1203	0.0011291	1.4845	0.0014962	1008.55	91.998	0.48284	91.998	91.746	92.229	0	0	0	0
ADIALVELLYHVEELDPGVVDNFPLLK	27	141	221	31	42	0	0	Unmodified	_ADIALVELLYHVEELDPGVVDNFPLLK_					0	0	0	0	P30115	P30115	P30115	Gsta3	Glutathione S-transferase A3	MULTI-MSMS	Agh3_0ha_P1_1total	1	P_0ha	1008.55	3	1007.88	3020.61	0.37268	0.00037561	0.8451	0.00085176	1.2178	0.0012274	1008.55	92.129	0.36423	92.129	92.009	92.373	0	0	0	0
ADIALVELLYHVEELDPGVVDNFPLLK	27	141	221	31	42	0	0	Unmodified	_ADIALVELLYHVEELDPGVVDNFPLLK_					0	0	0	0	P30115	P30115	P30115	Gsta3	Glutathione S-transferase A3	MULTI-MSMS	Agh3_0ha_P1_1total	1	P_0ha	1008.55	3	1007.88	3020.61	0.37322	0.00037616	1.1241	0.001133	1.4973	0.0015091	1008.21	92.531	0.48687	92.531	92.35	92.837	0	0	0	0
ADIALVELLYHVEELDPGVVDNFPLLK	27	141	221	31	42	0	0	Unmodified	_ADIALVELLYHVEELDPGVVDNFPLLK_					0	0	0	0	P30115	P30115	P30115	Gsta3	Glutathione S-transferase A3	MULTI-MSMS	Agh3_0ha_P1_1total	1	P_0ha	1008.21	3	1007.88	3020.61	0.39561	0.00039872	0.5561	0.00056048	0.95171	0.0009592	1008.21	94.262	0.4097	94.262	94.171	94.58	0	0	0	0
ADIALVELLYHVEELDPGVVDNFPLLK	27	141	221	31	42	0	0	Unmodified	_ADIALVELLYHVEELDPGVVDNFPLLK_					0	0	0	0	P30115	P30115	P30115	Gsta3	Glutathione S-transferase A3	MULTI-MSMS	Agh3_0ha_P1_1total	1	P_0ha	1008.21	3	1007.88	3020.61	0.39817	0.00040131	1.0725	0.001081	1.4707	0.0014823	1008.55	94.993	0.38907	94.993	94.892	95.281	0	0	0	0
ADIALVELLYHVEELDPGVVDNFPLLK	27	141	221	31	42	0	0	Unmodified	_ADIALVELLYHVEELDPGVVDNFPLLK_					0	0	0	0	P30115	P30115	P30115	Gsta3	Glutathione S-transferase A3	MULTI-MSMS	Agh3_0ha_P1_1total	1	P_0ha	1008.21	3	1007.88	3020.61	0.39709	0.00040022	0.41016	0.00041339	0.80725	0.00081361	1008.21	95.468	0.21478	95.468	95.281	95.495	0	0	0	0
ADIALVELLYHVEELDPGVVDNFPLLK	27	141	221	31	42	0	0	Unmodified	_ADIALVELLYHVEELDPGVVDNFPLLK_					0	0	0	0	P30115	P30115	P30115	Gsta3	Glutathione S-transferase A3	MULTI-MSMS	Agh3_0ha_P1_1total	1	P_0ha	1008.21	3	1007.88	3020.61	0.17063	0.00017197	0.76448	0.0007705	0.9351	0.00094247	1008.21	96.837	0.35033	96.837	96.743	97.093	0	0	0	0
ADIALVELLYHVEELDPGVVDNFPLLK	27	141	221	31	42	0	0	Unmodified	_ADIALVELLYHVEELDPGVVDNFPLLK_					0	0	0	0	P30115	P30115	P30115	Gsta3	Glutathione S-transferase A3	MULTI-MSMS	Agh3_0ha_P1_1total	1	P_0ha	1008.21	3	1007.88	3020.61	-0.19021	-0.00019171	0.1931	0.00019462	0.0028887	2.9115e-06	1008.21	97.726	0.32031	97.726	97.582	97.902	0	0	0	0
ADIALVELLYHVEELDPGVVDNFPLLK	27	141	221	31	42	0	0	Unmodified	_ADIALVELLYHVEELDPGVVDNFPLLK_					0	0	0	0	P30115	P30115	P30115	Gsta3	Glutathione S-transferase A3	MSMS	Agh3_0ha_P1_1total	1	P_0ha	1007.88	3	1007.88	3020.61	NaN	NaN	NaN	NaN	NaN	NaN	NaN	81.038	1	81.038	80.538	81.538	0	0	0	0
ADIALVELLYHVEELDPGVVDNFPLLK	27	141	221	31	42	0	0	Unmodified	_ADIALVELLYHVEELDPGVVDNFPLLK_					0	0	0	0	P30115	P30115	P30115	Gsta3	Glutathione S-transferase A3	MSMS	Agh3_0ha_P1_1total	1	P_0ha	1007.88	3	1007.88	3020.61	NaN	NaN	NaN	NaN	NaN	NaN	NaN	93.732	1	93.732	93.232	94.232	0	0	0	0
ADIALVELLYHVEELDPGVVDNFPLLK	27	141	221	31	42	0	0	Unmodified	_ADIALVELLYHVEELDPGVVDNFPLLK_					0	0	0	0	P30115	P30115	P30115	Gsta3	Glutathione S-transferase A3	MULTI-SECPEP	Agh3_0ha_P1_1total	1	P_0ha	756.662	4	756.16	3020.61	0.52957	0.00040044	0.24055	0.0001819	0.77012	0.00058233	756.41	84.939	0.15987	84.939	84.856	85.016	0	0	0	0
ADIALVELLYHVEELDPGVVDNFPLLK	27	141	221	31	42	0	0	Unmodified	_ADIALVELLYHVEELDPGVVDNFPLLK_					0	0	0	0	P30115	P30115	P30115	Gsta3	Glutathione S-transferase A3	MULTI-SECPEP	Agh3_0ha_P1_1total	1	P_0ha	756.161	4	756.16	3020.61	0.44107	0.00033352	0.24552	0.00018566	0.68659	0.00051918	756.411	86.756	0.14894	86.756	86.647	86.796	0	0	0	0
ADIALVELLYHVEELDPGVVDNFPLLK	27	141	221	31	42	0	0	Unmodified	_ADIALVELLYHVEELDPGVVDNFPLLK_					0	0	0	0	P30115	P30115	P30115	Gsta3	Glutathione S-transferase A3	MULTI-SECPEP	Agh3_0ha_P1_1total	1	P_0ha	1008.21	3	1007.88	3020.61	0.28523	0.00028748	0.97547	0.00098315	1.2607	0.0012706	1008.21	83.347	0.52345	83.347	82.906	83.429	0	0	0	0
ADIALVELLYHVEELDPGVVDNFPLLK	27	141	221	31	42	0	0	Unmodified	_ADIALVELLYHVEELDPGVVDNFPLLK_					0	0	0	0	P30115	P30115	P30115	Gsta3	Glutathione S-transferase A3	MULTI-SECPEP	Agh3_0ha_P1_1total	1	P_0ha	1008.21	3	1007.88	3020.61	-0.026186	-2.6392e-05	1.9262	0.0019413	1.9	0.0019149	1008.21	88.033	0.30079	88.033	87.842	88.143	0	0	0	0
ADIALVELLYHVEELDPGVVDNFPLLK	27	141	221	31	42	0	0	Unmodified	_ADIALVELLYHVEELDPGVVDNFPLLK_					0	0	0	0	P30115	P30115	P30115	Gsta3	Glutathione S-transferase A3	MULTI-MATCH	Agh3_0ha_P1_1total	1	P_0ha		3	1007.88	3020.61	0.32538	0.00032794	-1.4487	-0.0014601	-1.1234	-0.0011322	1008.54	80.717	0.12353	80.717	80.628	80.751	0	0	0	0	-0.10513	-2.7516e-05	NaN
ADIALVELLYHVEELDPGVVDNFPLLK	27	141	221	31	42	0	0	Unmodified	_ADIALVELLYHVEELDPGVVDNFPLLK_					0	0	0	0	P30115	P30115	P30115	Gsta3	Glutathione S-transferase A3	MULTI-MATCH	Agh3_0ha_P1_1total	1	P_0ha		3	1007.88	3020.61	0.42761	0.00043098	-0.063751	-6.4254e-05	0.36386	0.00036673	1008.21	84.836	0.14017	84.836	84.75	84.89	0	0	0	0	0.15709	-0.0005645	NaN
ADIALVELLYHVEELDPGVVDNFPLLK	27	141	221	31	42	0	0	Unmodified	_ADIALVELLYHVEELDPGVVDNFPLLK_					0	0	0	0	P30115	P30115	P30115	Gsta3	Glutathione S-transferase A3	MULTI-MATCH	Agh3_0ha_P1_1total	1	P_0ha		3	1007.88	3020.61	0.45855	0.00046216	-2.839	-0.0028614	-2.3804	-0.0023992	1008.54	82.685	0.058754	82.685	82.663	82.722	0	0	0	0	-0.24258	-0.0096784	NaN
ADIALVELLYHVEELDPGVVDNFPLLK	27	141	221	31	42	0	0	Unmodified	_ADIALVELLYHVEELDPGVVDNFPLLK_					0	0	0	0	P30115	P30115	P30115	Gsta3	Glutathione S-transferase A3	MULTI-MATCH	Agh3_0ha_P1_1total	1	P_0ha		3	1007.88	3020.61	0.38628	0.00038932	0.28501	0.00028725	0.67129	0.00067657	1008.21	84.93	0.15722	84.93	84.846	85.003	0	0	0	0	-0.17369	-0.00031378	NaN
ADIALVELLYHVEELDPGVVDNFPLLK	27	141	221	31	42	0	0	Unmodified	_ADIALVELLYHVEELDPGVVDNFPLLK_					0	0	0	0	P30115	P30115	P30115	Gsta3	Glutathione S-transferase A3	MULTI-MATCH	Agh3_0ha_P1_1total	1	P_0ha		3	1007.88	3020.61	0.39738	0.00040051	0.49376	0.00049765	0.89114	0.00089816	1008.55	94.764	0.47287	94.764	94.538	95.011	0	0	0	0	0.043375	-0.0004045	NaN
ADIALVELLYHVEELDPGVVDNFPLLK	27	141	221	31	42	0	0	Unmodified	_ADIALVELLYHVEELDPGVVDNFPLLK_					0	0	0	0	P30115	P30115	P30115	Gsta3	Glutathione S-transferase A3	MULTI-MATCH	Agh3_0ha_P1_1total	1	P_0ha		4	756.16	3020.61	0.57212	0.00043262	-0.097534	-7.3751e-05	0.47459	0.00035887	756.41	84.824	0.11381	84.824	84.742	84.856	0	0	0	0	-0.010787	0.00018336	NaN
ADIALVELLYHVEELDPGVVDNFPLLK	27	141	221	31	42	0	0	Unmodified	_ADIALVELLYHVEELDPGVVDNFPLLK_					0	0	0	0	P30115	P30115	P30115	Gsta3	Glutathione S-transferase A3	MULTI-MATCH	Agh3_0ha_P1_1total	1	P_0ha		4	756.16	3020.61	0.2465	0.00018639	0.1129	8.5374e-05	0.3594	0.00027176	756.411	84.013	0.092606	84.013	83.957	84.049	0	0	0	0	0.010531	-5.5175e-05	NaN
ADIWLIR	7	42	67	11	10	0	0	Unmodified	_ADIWLIR_					0	0	0	0	Q8BWQ1	Q8BWQ1	Q8BWQ1	Ugt2a3	UDP-glucuronosyltransferase 2A3	MULTI-MSMS	Agh3_0ha_P1_1total	1	P_0ha	443.76	2	443.761	885.507	-0.74952	-0.00033261	-0.29183	-0.0001295	-1.0414	-0.00046211	443.761	34.136	0.76303	34.136	33.836	34.599	0	0	0	0
ADKMDMSLDDIIK	13	64	109	15	24	2	0	Acetyl (Protein N-term)	_(Acetyl (Protein N-term))ADKMDMSLDDIIK_					0	1	0	1	Q9JJW6;O08583	Q9JJW6	Q9JJW6	Alyref2;Alyref	Aly/REF export factor 2;THO complex subunit 4	MSMS	Agh3_0ha_P1_1total	1	P_0ha	768.866	2	768.868	1535.72	NaN	NaN	NaN	NaN	NaN	NaN	NaN	43.724	1	43.724	43.224	44.224	0	0	0	0
ADLIAYLK	8	43	71	9	12	0	0	Unmodified	_ADLIAYLK_					0	0	0	0	P62897	P62897	P62897	Cycs	Cytochrome c, somatic	MULTI-MSMS	Agh3_0ha_P1_1total	1	P_0ha	453.768	2	453.768	905.522	-0.61523	-0.00027917	0.029951	1.3591e-05	-0.58528	-0.00026558	453.768	32.426	0.43535	32.426	32.376	32.811	0	0	0	0
ADMVIEAVFEDLGVK	15	73	118	16	24	1	0	Unmodified	_ADMVIEAVFEDLGVK_					0	0	0	0	Q8BMS1	Q8BMS1	Q8BMS1	Hadha	Trifunctional enzyme subunit alpha, mitochondrial;Long-chain enoyl-CoA hydratase;Long chain 3-hydroxyacyl-CoA dehydrogenase	MULTI-MSMS	Agh3_0ha_P1_1total	1	P_0ha	818.42	2	818.419	1634.82	0.57595	0.00047137	-0.041631	-3.4072e-05	0.53432	0.00043729	818.419	66.817	1.2557	66.817	66.448	67.704	0	0	0	0
ADMVIEAVFEDLGVK	15	73	118	16	24	1	0	Unmodified	_ADMVIEAVFEDLGVK_					0	0	0	0	Q8BMS1	Q8BMS1	Q8BMS1	Hadha	Trifunctional enzyme subunit alpha, mitochondrial;Long-chain enoyl-CoA hydratase;Long chain 3-hydroxyacyl-CoA dehydrogenase	MULTI-MSMS	Agh3_0ha_P1_1total	1	P_0ha	545.948	3	545.948	1634.82	0.58046	0.0003169	-0.53557	-0.0002924	0.044883	2.4504e-05	545.948	66.756	0.70689	66.756	66.478	67.184	0	0	0	0
ADMVIEAVFEDLGVK	15	73	118	16	24	1	0	Unmodified	_ADMVIEAVFEDLGVK_					0	0	0	0	Q8BMS1	Q8BMS1	Q8BMS1	Hadha	Trifunctional enzyme subunit alpha, mitochondrial;Long-chain enoyl-CoA hydratase;Long chain 3-hydroxyacyl-CoA dehydrogenase	MULTI-MSMS	Agh3_0ha_P1_1total	1	P_0ha	545.948	3	545.948	1634.82	0.5494	0.00029994	-0.44298	-0.00024184	0.10642	5.81e-05	545.948	67.159	0.37964	67.159	67.098	67.478	0	0	0	0
ADMVIEAVFEDLGVK	15	73	118	16	25	1	0	Oxidation (M)	_ADM(Oxidation (M))VIEAVFEDLGVK_		ADM(1)VIEAVFEDLGVK		ADM(72)VIEAVFEDLGVK	0	0	1	0	Q8BMS1	Q8BMS1	Q8BMS1	Hadha	Trifunctional enzyme subunit alpha, mitochondrial;Long-chain enoyl-CoA hydratase;Long chain 3-hydroxyacyl-CoA dehydrogenase	MULTI-MSMS	Agh3_0ha_P1_1total	1	P_0ha	826.417	2	826.416	1650.82	0.30762	0.00025422	-0.4957	-0.00040966	-0.18808	-0.00015543	826.416	66.79	0.87022	66.79	66.46	67.33	0	0	0	0
ADNPVLELLLR	11	58	99	15	18	0	0	Acetyl (Protein N-term)	_(Acetyl (Protein N-term))ADNPVLELLLR_					0	1	0	0	Q8C0C7	Q8C0C7	Q8C0C7	Farsa	Phenylalanine--tRNA ligase alpha subunit	MULTI-MSMS	Agh3_0ha_P1_1total	1	P_0ha	647.872	2	647.872	1293.73	0.53694	0.00034787	-0.045653	-2.9577e-05	0.49128	0.00031829	647.872	75.948	0.40894	75.948	75.627	76.036	0	0	0	0
ADNPVLELLLR	11	58	99	15	18	0	0	Acetyl (Protein N-term)	_(Acetyl (Protein N-term))ADNPVLELLLR_					0	1	0	0	Q8C0C7	Q8C0C7	Q8C0C7	Farsa	Phenylalanine--tRNA ligase alpha subunit	MULTI-MSMS	Agh3_0ha_P1_1total	1	P_0ha	647.871	2	647.872	1293.73	0.21425	0.00013881	0.48947	0.00031711	0.70372	0.00045592	647.872	76.383	0.26402	76.383	76.275	76.539	0	0	0	0
ADNPVLELLLR	11	58	99	15	18	0	0	Acetyl (Protein N-term)	_(Acetyl (Protein N-term))ADNPVLELLLR_					0	1	0	0	Q8C0C7	Q8C0C7	Q8C0C7	Farsa	Phenylalanine--tRNA ligase alpha subunit	MSMS	Agh3_0ha_P1_1total	1	P_0ha	647.873	2	647.872	1293.73	NaN	NaN	NaN	NaN	NaN	NaN	NaN	76.546	1	76.546	76.046	77.046	0	0	0	0
ADNPVLELLLR	11	58	99	15	18	0	0	Acetyl (Protein N-term)	_(Acetyl (Protein N-term))ADNPVLELLLR_					0	1	0	0	Q8C0C7	Q8C0C7	Q8C0C7	Farsa	Phenylalanine--tRNA ligase alpha subunit	MULTI-MATCH	Agh3_0ha_P1_1total	1	P_0ha		2	647.872	1293.73	0.1836	0.00011895	0.38522	0.00024958	0.56882	0.00036853	647.872	76.667	0.079788	76.667	76.647	76.727	0	0	0	0	-0.019647	-0.00024555	NaN
ADQLTEEQIAEFK	13	68	106	16	26	0	0	Acetyl (Protein N-term)	_(Acetyl (Protein N-term))ADQLTEEQIAEFK_					0	1	0	0	P0DP28;P0DP27;P0DP26;Q9D6P8	P0DP28	P0DP28	Calm3;Calm2;Calm1;Calml3	Calmodulin-3;Calmodulin-2;Calmodulin-1;Calmodulin-like protein 3	MULTI-MSMS	Agh3_0ha_P1_1total	1	P_0ha	782.379	2	782.38	1562.75	-0.85698	-0.00067048	-0.65282	-0.00051075	-1.5098	-0.0011812	782.38	41.929	1.2714	41.929	41.634	42.906	0	0	0	0
ADQLTEEQIAEFKEAFSLFDKDGDGTITTK	30	149	229	35	55	0	0	Acetyl (Protein N-term)	_(Acetyl (Protein N-term))ADQLTEEQIAEFKEAFSLFDKDGDGTITTK_					0	1	0	2	P0DP28;P0DP27;P0DP26	P0DP28	P0DP28	Calm3;Calm2;Calm1	Calmodulin-3;Calmodulin-2;Calmodulin-1	MULTI-MATCH-MSMS	Agh3_0ha_P1_1total	1	P_0ha		3	1130.55	3388.62	-0.14047	-0.00015881	-0.10169	-0.00011496	-0.24216	-0.00027377	1130.88	68.175	0.7422	68.175	67.814	68.556	0	0	0	0	-0.031147	0.00016746	NaN
ADSAQVPTLVYLVTGGCGFLGEHIVR	26	123	194	32	37	1	0	Acetyl (Protein N-term)	_(Acetyl (Protein N-term))ADSAQVPTLVYLVTGGCGFLGEHIVR_					0	1	0	0	Q9EQC1	Q9EQC1	Q9EQC1	Hsd3b7	3 beta-hydroxysteroid dehydrogenase type 7	MULTI-MATCH	Agh3_0ha_P1_1total	1	P_0ha		3	934.481	2800.42	0.62505	0.0005841	-1.5458	-0.0014446	-0.9208	-0.00086047	934.813	74.173	0.075401	74.173	74.152	74.228	0	0	0	0	-0.085625	-0.006326	NaN
ADVDLIVQDLK	11	54	93	13	19	0	0	Unmodified	_ADVDLIVQDLK_					0	0	0	0	Q9JLI6	Q9JLI6	Q9JLI6	Scly	Selenocysteine lyase	MULTI-MSMS	Agh3_0ha_P1_1total	1	P_0ha	615.345	2	614.843	1227.67	0.21311	0.00013103	-2.4338	-0.0014964	-2.2207	-0.0013654	614.842	36.113	0.56676	36.113	35.832	36.398	0	0	0	0
ADVLLEPFR	9	49	78	12	14	0	0	Unmodified	_ADVLLEPFR_					0	0	0	0	O09174	O09174	O09174	Amacr	Alpha-methylacyl-CoA racemase	MULTI-MSMS	Agh3_0ha_P1_1total	1	P_0ha	530.295	2	530.295	1058.58	-0.66431	-0.00035228	1.4985	0.00079464	0.83417	0.00044236	530.296	33.638	1.0198	33.638	33.112	34.132	0	0	0	0
ADWSSLSRDEK	11	54	84	16	21	0	0	Unmodified	_ADWSSLSRDEK_					0	0	0	1	P19783	P19783	P19783	Cox4i1	Cytochrome c oxidase subunit 4 isoform 1, mitochondrial	MULTI-MSMS	Agh3_0ha_P1_1total	1	P_0ha	647.307	2	647.307	1292.6	-1.0323	-0.00066819	-0.16425	-0.00010632	-1.1965	-0.00077451	647.307	15.299	0.32121	15.299	15.148	15.469	0	0	0	0
AEAVQSFLAFIQHLR	15	80	124	22	21	0	0	Unmodified	_AEAVQSFLAFIQHLR_					0	0	0	0	O08601	O08601	O08601	Mttp	Microsomal triglyceride transfer protein large subunit	MULTI-MSMS	Agh3_0ha_P1_1total	1	P_0ha	577.652	3	577.318	1728.93	0.33165	0.00019147	-0.22807	-0.00013167	0.10358	5.9801e-05	577.317	62.515	1.0382	62.515	62.144	63.182	0	0	0	0
AEAVQSFLAFIQHLR	15	80	124	22	21	0	0	Unmodified	_AEAVQSFLAFIQHLR_					0	0	0	0	O08601	O08601	O08601	Mttp	Microsomal triglyceride transfer protein large subunit	MULTI-MATCH-MSMS	Agh3_0ha_P1_1total	1	P_0ha		2	865.473	1728.93	0.10097	8.7389e-05	-0.48698	-0.00042147	-0.38601	-0.00033408	865.472	62.606	0.36613	62.606	62.378	62.744	0	0	0	0	0.11289	-0.00049473	NaN
AEDGIVLDFPVYPTFPQDFHEVEDLIK	27	147	213	31	45	0	0	Unmodified	_AEDGIVLDFPVYPTFPQDFHEVEDLIK_					0	0	0	0	Q9DCG6	Q9DCG6	Q9DCG6	Pbld1	Phenazine biosynthesis-like domain-containing protein 1	MULTI-MSMS	Agh3_0ha_P1_1total	1	P_0ha	1045.86	3	1045.18	3132.53	-0.02094	-2.1887e-05	0.94124	0.00098377	0.9203	0.00096188	1045.85	71.013	0.57713	71.013	70.794	71.371	0	0	0	0
AEEGIAAGGVMDVNTALQEVLK	22	96	161	25	35	1	0	Acetyl (Protein N-term)	_(Acetyl (Protein N-term))AEEGIAAGGVMDVNTALQEVLK_					0	1	0	0	P63323	P63323	P63323	Rps12	Small ribosomal subunit protein eS12	MULTI-SECPEP	Agh3_0ha_P1_1total	1	P_0ha	1130.07	2	1129.07	2256.13	0.058013	6.55e-05	0.44856	0.00050645	0.50657	0.00057195	1129.57	71.741	0.44803	71.741	71.435	71.884	0	0	0	0
AEELGLPILGVLR	13	63	110	16	18	0	0	Unmodified	_AEELGLPILGVLR_					0	0	0	0	Q8VCH0;Q921H8	Q8VCH0;Q921H8	Q8VCH0	Acaa1b;Acaa1a	3-ketoacyl-CoA thiolase B, peroxisomal;3-ketoacyl-CoA thiolase A, peroxisomal	MULTI-MSMS	Agh3_0ha_P1_1total	1	P_0ha	690.416	2	690.416	1378.82	0.11594	8.0045e-05	-0.065478	-4.5207e-05	0.05046	3.4838e-05	690.416	55.07	2.0944	55.07	54.531	56.625	0	0	0	0
AEELLLER	8	44	75	11	16	0	0	Acetyl (Protein N-term)	_(Acetyl (Protein N-term))AEELLLER_					0	1	0	0	P21981	P21981	P21981	Tgm2	Protein-glutamine gamma-glutamyltransferase 2	MULTI-MSMS	Agh3_0ha_P1_1total	1	P_0ha	507.777	2	507.777	1013.54	0.086441	4.3893e-05	-0.13064	-6.6334e-05	-0.044195	-2.2441e-05	507.777	41.142	1.118	41.142	40.837	41.955	0	0	0	0
AEFGFDLSHIPR	12	64	93	17	18	0	0	Unmodified	_AEFGFDLSHIPR_					0	0	0	0	Q9DBB8	Q9DBB8	Q9DBB8	Dhdh	Trans-1,2-dihydrobenzene-1,2-diol dehydrogenase	MULTI-MSMS	Agh3_0ha_P1_1total	1	P_0ha	695.352	2	694.852	1387.69	0.18339	0.00012743	0.24232	0.00016838	0.42571	0.0002958	694.852	37.1	0.49636	37.1	36.853	37.349	0	0	0	0
AEFGFDLSHIPR	12	64	93	17	18	0	0	Unmodified	_AEFGFDLSHIPR_					0	0	0	0	Q9DBB8	Q9DBB8	Q9DBB8	Dhdh	Trans-1,2-dihydrobenzene-1,2-diol dehydrogenase	MULTI-MSMS	Agh3_0ha_P1_1total	1	P_0ha	463.571	3	463.57	1387.69	0.42969	0.00019919	-0.10475	-4.8559e-05	0.32494	0.00015063	463.57	37.156	0.63928	37.156	36.821	37.46	0	0	0	0
AEGISVEMVIVEDDSAFTVLKK	22	105	174	24	36	1	0	Unmodified	_AEGISVEMVIVEDDSAFTVLKK_					0	0	0	1	Q8VC30	Q8VC30	Q8VC30	Tkfc	Triokinase/FMN cyclase;ATP-dependent dihydroxyacetone kinase;FAD-AMP lyase (cyclizing)	MULTI-MSMS	Agh3_0ha_P1_1total	1	P_0ha	794.417	3	794.082	2379.22	0.79251	0.00062932	0.21711	0.0001724	1.0096	0.00080172	794.416	54.384	0.82213	54.384	53.709	54.531	0	0	0	0
AEGLWNLFLPAVSGLSQVDYALIAEETGK	29	142	219	33	44	0	0	Unmodified	_AEGLWNLFLPAVSGLSQVDYALIAEETGK_					0	0	0	0	Q80XL6	Q80XL6	Q80XL6	Acad11	Acyl-CoA dehydrogenase family member 11	MULTI-MSMS	Agh3_0ha_P1_1total	1	P_0ha	1031.87	3	1031.2	3090.59	0.0066158	6.8222e-06	0.15598	0.00016085	0.1626	0.00016767	1031.54	87.976	0.82121	87.976	87.603	88.424	0	0	0	0
AEGLWNLFLPAVSGLSQVDYALIAEETGK	29	142	219	33	44	0	0	Unmodified	_AEGLWNLFLPAVSGLSQVDYALIAEETGK_					0	0	0	0	Q80XL6	Q80XL6	Q80XL6	Acad11	Acyl-CoA dehydrogenase family member 11	MULTI-MSMS	Agh3_0ha_P1_1total	1	P_0ha	1031.87	3	1031.2	3090.59	0.11645	0.00012008	-1.9404	-0.0020009	-1.8239	-0.0018809	1031.54	88.419	0.42699	88.419	88.372	88.799	0	0	0	0
AEGLWNLFLPAVSGLSQVDYALIAEETGK	29	142	219	33	44	0	0	Unmodified	_AEGLWNLFLPAVSGLSQVDYALIAEETGK_					0	0	0	0	Q80XL6	Q80XL6	Q80XL6	Acad11	Acyl-CoA dehydrogenase family member 11	MSMS	Agh3_0ha_P1_1total	1	P_0ha	1031.2	3	1031.2	3090.59	NaN	NaN	NaN	NaN	NaN	NaN	NaN	88.617	1	88.617	88.117	89.117	0	0	0	0
AEGLWNLFLPLETDPEKK	18	98	150	22	29	0	0	Unmodified	_AEGLWNLFLPLETDPEKK_					0	0	0	1	Q8K370	Q8K370	Q8K370	Acad10	Acyl-CoA dehydrogenase family member 10	MSMS	Agh3_0ha_P1_1total	1	P_0ha	700.707	3	700.705	2099.09	NaN	NaN	NaN	NaN	NaN	NaN	NaN	59.882	1	59.882	59.382	60.382	0	0	0	0
AEHSFAGVPCGIMDQLIALLGQK	23	106	172	28	31	2	0	Unmodified	_AEHSFAGVPCGIMDQLIALLGQK_					0	0	0	0	Q9R0N0	Q9R0N0	Q9R0N0	Galk1	Galactokinase	MULTI-MSMS	Agh3_0ha_P1_1total	1	P_0ha	819.422	3	819.087	2454.24	0.66264	0.00054276	0.025063	2.0528e-05	0.68771	0.00056329	819.422	71.85	0.2818	71.85	71.602	71.884	0	0	0	0
AELATEEFLPVTPILEGFVILR	22	116	185	25	33	0	0	Unmodified	_AELATEEFLPVTPILEGFVILR_					0	0	0	0	Q8VDM4	Q8VDM4	Q8VDM4	Psmd2	26S proteasome non-ATPase regulatory subunit 2	MULTI-MSMS	Agh3_0ha_P1_1total	1	P_0ha	820.13	3	819.793	2456.36	0.72942	0.00059798	-0.37823	-0.00031007	0.35119	0.0002879	820.127	80.412	0.24097	80.412	80.193	80.434	0	0	0	0
AELATEEFLPVTPILEGFVILR	22	116	185	25	33	0	0	Unmodified	_AELATEEFLPVTPILEGFVILR_					0	0	0	0	Q8VDM4	Q8VDM4	Q8VDM4	Psmd2	26S proteasome non-ATPase regulatory subunit 2	MULTI-MSMS	Agh3_0ha_P1_1total	1	P_0ha	819.795	3	819.793	2456.36	0.738	0.00060501	0.38974	0.00031951	1.1277	0.00092452	819.794	80.5	0.28532	80.5	80.434	80.719	0	0	0	0
AELGMNDSPSQSPPVK	16	69	113	19	26	1	0	Unmodified	_AELGMNDSPSQSPPVK_					0	0	0	0	Q9QXG4	Q9QXG4	Q9QXG4	Acss2	Acetyl-coenzyme A synthetase, cytoplasmic	MULTI-MSMS	Agh3_0ha_P1_1total	1	P_0ha	828.894	2	828.899	1655.78	-1.3248	-0.0010981	-2.4691	-0.0020466	-3.7939	-0.0031447	828.896	16.738	0.26685	16.738	16.583	16.849	0	0	0	0
AELQEVQITEEKPLLPGQTPETAK	24	118	195	29	42	0	0	Acetyl (Protein N-term)	_(Acetyl (Protein N-term))AELQEVQITEEKPLLPGQTPETAK_					0	1	0	1	Q9QYG0	Q9QYG0	Q9QYG0	Ndrg2	Protein NDRG2	MULTI-MSMS	Agh3_0ha_P1_1total	1	P_0ha	898.142	3	897.808	2690.4	-0.94817	-0.00085128	-0.65743	-0.00059024	-1.6056	-0.0014415	898.142	41.961	0.46553	41.961	41.755	42.221	0	0	0	0
AELSEEALLSVLPTIR	16	79	135	19	27	0	0	Acetyl (Protein N-term)	_(Acetyl (Protein N-term))AELSEEALLSVLPTIR_					0	1	0	0	P56399	P56399	P56399	Usp5	Ubiquitin carboxyl-terminal hydrolase 5	MSMS	Agh3_0ha_P1_1total	1	P_0ha	891.997	2	891.996	1781.98	NaN	NaN	NaN	NaN	NaN	NaN	NaN	76.872	1	76.872	76.372	77.372	0	0	0	0
AELSEEALLSVLPTIR	16	79	135	19	27	0	0	Acetyl (Protein N-term)	_(Acetyl (Protein N-term))AELSEEALLSVLPTIR_					0	1	0	0	P56399	P56399	P56399	Usp5	Ubiquitin carboxyl-terminal hydrolase 5	MULTI-MATCH	Agh3_0ha_P1_1total	1	P_0ha		2	891.996	1781.98	0.38078	0.00033965	4.0853	0.003644	4.466	0.0039837	892.502	77.239	0.068985	77.239	77.2	77.269	0	0	0	0	0.094449	0.003225	NaN
AELTALESLIEMGFPR	16	81	131	19	26	1	0	Acetyl (Protein N-term)	_(Acetyl (Protein N-term))AELTALESLIEMGFPR_					0	1	0	0	Q922Y1	Q922Y1	Q922Y1	Ubxn1	UBX domain-containing protein 1	MULTI-MSMS	Agh3_0ha_P1_1total	1	P_0ha	909.969	2	909.969	1817.92	0.056573	5.148e-05	0.30104	0.00027394	0.35761	0.00032542	909.969	94.211	1.3176	94.211	93.542	94.86	0	0	0	0
AELTALESLIEMGFPR	16	81	131	19	26	1	0	Acetyl (Protein N-term)	_(Acetyl (Protein N-term))AELTALESLIEMGFPR_					0	1	0	0	Q922Y1	Q922Y1	Q922Y1	Ubxn1	UBX domain-containing protein 1	MULTI-MSMS	Agh3_0ha_P1_1total	1	P_0ha	909.97	2	909.969	1817.92	0.082062	7.4673e-05	-2.1582	-0.0019639	-2.0762	-0.0018893	910.467	94.906	0.084579	94.906	94.86	94.944	0	0	0	0
AEMDAAVESCKR	12	51	88	16	20	2	0	Unmodified	_AEMDAAVESCKR_					0	0	0	1	Q9EQ20	Q9EQ20	Q9EQ20	Aldh6a1	Methylmalonate-semialdehyde/malonate-semialdehyde dehydrogenase [acylating], mitochondrial	MULTI-MSMS	Agh3_0ha_P1_1total	1	P_0ha	456.208	3	456.208	1365.6	0.70844	0.0003232	-1.2201	-0.00055662	-0.51166	-0.00023342	456.208	11.626	0.30043	11.626	11.454	11.754	0	0	0	0
AEMDAAVESCKR	12	51	88	16	20	2	0	Unmodified	_AEMDAAVESCKR_					0	0	0	1	Q9EQ20	Q9EQ20	Q9EQ20	Aldh6a1	Methylmalonate-semialdehyde/malonate-semialdehyde dehydrogenase [acylating], mitochondrial	MULTI-MSMS	Agh3_0ha_P1_1total	1	P_0ha	683.808	2	683.808	1365.6	0.77638	0.00053089	-1.3622	-0.00093148	-0.58582	-0.00040059	683.808	11.577	0.41694	11.577	11.419	11.836	0	0	0	0
AEMLQALASLEAVLLQTVYNTK	22	107	180	26	34	1	0	Unmodified	_AEMLQALASLEAVLLQTVYNTK_					0	0	0	0	Q05793	Q05793	Q05793	Hspg2	Basement membrane-specific heparan sulfate proteoglycan core protein;Endorepellin;LG3 peptide	MULTI-MSMS	Agh3_0ha_P1_1total	1	P_0ha	803.105	3	802.77	2405.29	0.63487	0.00050966	0.61661	0.00049499	1.2515	0.0010047	803.105	93.798	0.71728	93.798	93.471	94.189	0	0	0	0
AEMQQILQGLDK	12	58	100	16	20	1	0	Unmodified	_AEMQQILQGLDK_					0	0	0	0	Q91YI0	Q91YI0	Q91YI0	Asl	Argininosuccinate lyase	MULTI-MSMS	Agh3_0ha_P1_1total	1	P_0ha	687.359	2	687.358	1372.7	0.85205	0.00058566	0.3429	0.0002357	1.195	0.00082136	687.359	35.95	0.71276	35.95	35.542	36.255	0	0	0	0
AEMQQILQGLDK	12	58	100	16	21	1	0	Oxidation (M)	_AEM(Oxidation (M))QQILQGLDK_		AEM(1)QQILQGLDK		AEM(67)QQILQGLDK	0	0	1	0	Q91YI0	Q91YI0	Q91YI0	Asl	Argininosuccinate lyase	MULTI-MSMS	Agh3_0ha_P1_1total	1	P_0ha	695.359	2	695.356	1388.7	0.60186	0.0004185	1.0742	0.00074693	1.676	0.0011654	695.356	35.929	0.40624	35.929	35.741	36.147	0	0	0	0
AEMQQILQGLDKVAEEWAQGTFK	23	116	182	30	37	1	0	Unmodified	_AEMQQILQGLDKVAEEWAQGTFK_					0	0	0	1	Q91YI0	Q91YI0	Q91YI0	Asl	Argininosuccinate lyase	MULTI-MSMS	Agh3_0ha_P1_1total	1	P_0ha	874.443	3	874.107	2619.3	0.051205	4.4758e-05	0.25356	0.00022164	0.30477	0.0002664	874.442	76.232	0.40693	76.232	75.868	76.275	0	0	0	0
AEMQQILQGLDKVAEEWAQGTFK	23	116	182	30	37	1	0	Unmodified	_AEMQQILQGLDKVAEEWAQGTFK_					0	0	0	1	Q91YI0	Q91YI0	Q91YI0	Asl	Argininosuccinate lyase	MULTI-MSMS	Agh3_0ha_P1_1total	1	P_0ha	874.442	3	874.107	2619.3	-0.056955	-4.9785e-05	0.55298	0.00048337	0.49603	0.00043358	874.777	76.349	0.28499	76.349	76.126	76.411	0	0	0	0
AEMQQILQGLDKVAEEWAQGTFK	23	116	182	30	37	1	0	Unmodified	_AEMQQILQGLDKVAEEWAQGTFK_					0	0	0	1	Q91YI0	Q91YI0	Q91YI0	Asl	Argininosuccinate lyase	MULTI-MSMS	Agh3_0ha_P1_1total	1	P_0ha	874.442	3	874.107	2619.3	-0.11505	-0.00010057	0.58924	0.00051506	0.47419	0.00041449	874.442	76.468	0.7856	76.468	76.353	77.139	0	0	0	0
AENFFILR	8	48	72	12	12	0	0	Unmodified	_AENFFILR_					0	0	0	0	P59999	P59999	P59999	Arpc4	Actin-related protein 2/3 complex subunit 4	MULTI-MSMS	Agh3_0ha_P1_1total	1	P_0ha	505.276	2	505.277	1008.54	0.63942	0.00032308	-0.72051	-0.00036406	-0.081094	-4.0975e-05	505.277	34.961	0.64672	34.961	34.676	35.323	0	0	0	0
AEPIDIQTWILGYR	14	78	119	19	22	0	0	Unmodified	_AEPIDIQTWILGYR_					0	0	0	0	Q91YX5	Q91YX5	Q91YX5	Lpgat1	Acyl-CoA:lysophosphatidylglycerol acyltransferase 1	MULTI-MATCH	Agh3_0ha_P1_1total	1	P_0ha		2	837.946	1673.88	0.02089	1.7505e-05	1.5181	0.0012721	1.539	0.0012896	838.45	57.273	0.21875	57.273	57.195	57.414	0	0	0	0	-0.013814	-0.00053129	NaN
AEPPQCTSLAWSADGQTLFAGYTDNLVR	28	132	199	35	44	1	0	Unmodified	_AEPPQCTSLAWSADGQTLFAGYTDNLVR_					0	0	0	0	P68040	P68040	P68040	Rack1	Small ribosomal subunit protein RACK1;Small ribosomal subunit protein RACK1, N-terminally processed	MSMS	Agh3_0ha_P1_1total	1	P_0ha	1023.48	3	1023.49	3067.43	NaN	NaN	NaN	NaN	NaN	NaN	NaN	56.76	1	56.76	56.26	57.26	0	0	0	0
AERPDGLILGMGGQTALNCGVELFK	25	112	185	31	35	2	0	Unmodified	_AERPDGLILGMGGQTALNCGVELFK_					0	0	0	1	Q8C196	Q8C196	Q8C196	Cps1	Carbamoyl-phosphate synthase [ammonia], mitochondrial	MULTI-MSMS	Agh3_0ha_P1_1total	1	P_0ha	883.12	3	882.784	2645.33	0.17537	0.00015481	0.45288	0.00039979	0.62825	0.00055461	883.119	52.068	1.9239	52.068	51.619	53.543	0	0	0	0
AERPDGLILGMGGQTALNCGVELFKR	26	118	197	35	36	2	0	Unmodified	_AERPDGLILGMGGQTALNCGVELFKR_					0	0	0	2	Q8C196	Q8C196	Q8C196	Cps1	Carbamoyl-phosphate synthase [ammonia], mitochondrial	MULTI-MSMS	Agh3_0ha_P1_1total	1	P_0ha	701.617	4	701.365	2801.43	0.17286	0.00012124	-0.042316	-2.9679e-05	0.13055	9.1562e-05	701.616	47.243	1.3154	47.243	46.867	48.182	0	0	0	0
AERPDGLILGMGGQTALNCGVELFKR	26	118	197	35	36	2	0	Unmodified	_AERPDGLILGMGGQTALNCGVELFKR_					0	0	0	2	Q8C196	Q8C196	Q8C196	Cps1	Carbamoyl-phosphate synthase [ammonia], mitochondrial	MULTI-MSMS	Agh3_0ha_P1_1total	1	P_0ha	701.616	4	701.365	2801.43	-0.10821	-7.5892e-05	-2.5769	-0.0018073	-2.6851	-0.0018832	701.864	48.784	0.36723	48.784	48.664	49.031	0	0	0	0
AERPDGLILGMGGQTALNCGVELFKR	26	118	197	35	36	2	0	Unmodified	_AERPDGLILGMGGQTALNCGVELFKR_					0	0	0	2	Q8C196	Q8C196	Q8C196	Cps1	Carbamoyl-phosphate synthase [ammonia], mitochondrial	MULTI-MATCH-MSMS	Agh3_0ha_P1_1total	1	P_0ha		3	934.818	2801.43	0.15624	0.00014606	-0.56954	-0.00053242	-0.4133	-0.00038636	935.152	47.242	0.74258	47.242	46.928	47.671	0	0	0	0	0.34795	-0.0017095	NaN
AERPDGLILGMGGQTALNCGVELFKR	26	118	197	35	37	2	0	Oxidation (M)	_AERPDGLILGM(Oxidation (M))GGQTALNCGVELFKR_		AERPDGLILGM(1)GGQTALNCGVELFKR		AERPDGLILGM(35)GGQTALNCGVELFKR	0	0	1	2	Q8C196	Q8C196	Q8C196	Cps1	Carbamoyl-phosphate synthase [ammonia], mitochondrial	MULTI-MSMS	Agh3_0ha_P1_1total	1	P_0ha	705.616	4	705.364	2817.43	0.21285	0.00015014	-1.2671	-0.00089376	-1.0542	-0.00074363	705.614	47.184	0.3793	47.184	46.867	47.246	0	0	0	0
AERPDGLILGMGGQTALNCGVELFKR	26	118	197	35	37	2	0	Oxidation (M)	_AERPDGLILGM(Oxidation (M))GGQTALNCGVELFKR_		AERPDGLILGM(1)GGQTALNCGVELFKR		AERPDGLILGM(33)GGQTALNCGVELFKR	0	0	1	2	Q8C196	Q8C196	Q8C196	Cps1	Carbamoyl-phosphate synthase [ammonia], mitochondrial	MULTI-MSMS	Agh3_0ha_P1_1total	1	P_0ha	705.614	4	705.364	2817.43	0.029578	2.0863e-05	0.66744	0.00047079	0.69702	0.00049165	705.364	47.27	0.38952	47.27	47.246	47.636	0	0	0	0
AEVITCDVLLVCIGR	15	69	122	18	21	2	0	Unmodified	_AEVITCDVLLVCIGR_					0	0	0	0	O08749	O08749	O08749	Dld	Dihydrolipoyl dehydrogenase, mitochondrial	MULTI-MSMS	Agh3_0ha_P1_1total	1	P_0ha	859.956	2	859.452	1716.89	0.11774	0.00010119	1.5191	0.0013056	1.6369	0.0014068	859.954	49.786	0.16737	49.786	49.697	49.865	0	0	0	0
AFADALEVIPMALSENSGMNPIQTMTEVR	29	134	219	35	45	3	0	Unmodified	_AFADALEVIPMALSENSGMNPIQTMTEVR_					0	0	0	0	P80316	P80316	P80316	Cct5	T-complex protein 1 subunit epsilon	MULTI-MSMS	Agh3_0ha_P1_1total	1	P_0ha	1046.18	3	1045.84	3134.51	0.25489	0.00026657	-0.52815	-0.00055236	-0.27326	-0.00028578	1046.18	74.917	0.18558	74.917	74.767	74.953	0	0	0	0
AFADAMEVIPSTLAENAGLNPISTVTELR	29	132	216	34	45	1	0	Unmodified	_AFADAMEVIPSTLAENAGLNPISTVTELR_					0	0	0	0	P80315	P80315	P80315	Cct4	T-complex protein 1 subunit delta	MULTI-MATCH	Agh3_0ha_P1_1total	1	P_0ha		3	1010.85	3029.54	0.080421	8.1293e-05	1.4949	0.0015112	1.5754	0.0015925	1011.19	69.938	0.12774	69.938	69.857	69.984	0	0	0	0	0.088595	0.0025909	NaN
AFAGDIANQLATDAVQIFGGYGFNTEYPVEK	31	151	220	36	48	0	0	Unmodified	_AFAGDIANQLATDAVQIFGGYGFNTEYPVEK_					0	0	0	0	P45952	P45952	P45952	Acadm	Medium-chain specific acyl-CoA dehydrogenase, mitochondrial	MULTI-MSMS	Agh3_0ha_P1_1total	1	P_0ha	1103.21	3	1102.87	3305.59	0.31421	0.00034653	-0.19877	-0.00021922	0.11544	0.00012731	1103.54	82.605	0.79391	82.605	82.198	82.992	0	0	0	0
AFAGDIANQLATDAVQIFGGYGFNTEYPVEK	31	151	220	36	48	0	0	Unmodified	_AFAGDIANQLATDAVQIFGGYGFNTEYPVEK_					0	0	0	0	P45952	P45952	P45952	Acadm	Medium-chain specific acyl-CoA dehydrogenase, mitochondrial	MULTI-MSMS	Agh3_0ha_P1_1total	1	P_0ha	1103.54	3	1102.87	3305.59	0.21131	0.00023305	-0.88446	-0.00097545	-0.67315	-0.0007424	1103.54	83.06	0.25089	83.06	82.992	83.243	0	0	0	0
AFAISGPFNVQFLVK	15	80	120	18	19	0	0	Unmodified	_AFAISGPFNVQFLVK_					0	0	0	0	Q8C196	Q8C196	Q8C196	Cps1	Carbamoyl-phosphate synthase [ammonia], mitochondrial	MULTI-MSMS	Agh3_0ha_P1_1total	1	P_0ha	819.456	2	819.456	1636.9	0.27726	0.0002272	0.46588	0.00038177	0.74315	0.00060898	819.456	57.244	1.896	57.244	56.452	58.348	0	0	0	0
AFAISGPFNVQFLVK	15	80	120	18	19	0	0	Unmodified	_AFAISGPFNVQFLVK_					0	0	0	0	Q8C196	Q8C196	Q8C196	Cps1	Carbamoyl-phosphate synthase [ammonia], mitochondrial	MULTI-MSMS	Agh3_0ha_P1_1total	1	P_0ha	819.459	2	819.456	1636.9	0.49463	0.00040533	-0.033681	-2.76e-05	0.46095	0.00037773	819.457	59.081	0.64043	59.081	58.892	59.532	0	0	0	0
AFALNFQQTIAGK	13	65	101	17	18	0	0	Unmodified	_AFALNFQQTIAGK_					0	0	0	0	O08601	O08601	O08601	Mttp	Microsomal triglyceride transfer protein large subunit	MULTI-MSMS	Agh3_0ha_P1_1total	1	P_0ha	704.884	2	704.883	1407.75	0.53635	0.00037806	1.0387	0.00073216	1.5751	0.0011102	704.883	36.674	0.39704	36.674	36.521	36.918	0	0	0	0
AFAMTNQILVER	12	61	101	17	18	1	0	Unmodified	_AFAMTNQILVER_					0	0	0	0	Q8C196	Q8C196	Q8C196	Cps1	Carbamoyl-phosphate synthase [ammonia], mitochondrial	MSMS	Agh3_0ha_P1_1total	1	P_0ha	696.869	2	696.869	1391.72	NaN	NaN	NaN	NaN	NaN	NaN	NaN	32.591	1	32.591	32.091	33.091	0	0	0	0
AFAMTNQILVER	12	61	101	17	18	1	0	Unmodified	_AFAMTNQILVER_					0	0	0	0	Q8C196	Q8C196	Q8C196	Cps1	Carbamoyl-phosphate synthase [ammonia], mitochondrial	MSMS	Agh3_0ha_P1_1total	1	P_0ha	696.869	2	696.869	1391.72	NaN	NaN	NaN	NaN	NaN	NaN	NaN	33.355	1	33.355	32.855	33.855	0	0	0	0
AFAMTNQILVER	12	61	101	17	18	1	0	Unmodified	_AFAMTNQILVER_					0	0	0	0	Q8C196	Q8C196	Q8C196	Cps1	Carbamoyl-phosphate synthase [ammonia], mitochondrial	MSMS	Agh3_0ha_P1_1total	1	P_0ha	696.871	2	696.869	1391.72	NaN	NaN	NaN	NaN	NaN	NaN	NaN	34.789	1	34.789	34.289	35.289	0	0	0	0
AFAMTNQILVER	12	61	101	17	19	1	0	Oxidation (M)	_AFAM(Oxidation (M))TNQILVER_		AFAM(1)TNQILVER		AFAM(34)TNQILVER	0	0	1	0	Q8C196	Q8C196	Q8C196	Cps1	Carbamoyl-phosphate synthase [ammonia], mitochondrial	MULTI-SECPEP	Agh3_0ha_P1_1total	1	P_0ha	705.36	2	704.866	1407.72	-0.74375	-0.00052424	-3.4958	-0.0024641	-4.2396	-0.0029883	705.364	32.456	0.35278	32.456	32.376	32.729	0	0	0	0
AFDMVHDPMAALETLLTLGFER	22	111	173	27	33	2	0	Unmodified	_AFDMVHDPMAALETLLTLGFER_					0	0	0	0	Q9D8X1	Q9D8X1	Q9D8X1	Cutc	Copper homeostasis protein cutC homolog	MULTI-MSMS	Agh3_0ha_P1_1total	1	P_0ha	826.745	3	826.412	2476.21	0.26043	0.00021522	-0.074949	-6.1939e-05	0.18548	0.00015328	826.746	87.294	0.43605	87.294	86.956	87.392	0	0	0	0
AFDMVHDPMAALETLLTLGFER	22	111	173	27	33	2	0	Unmodified	_AFDMVHDPMAALETLLTLGFER_					0	0	0	0	Q9D8X1	Q9D8X1	Q9D8X1	Cutc	Copper homeostasis protein cutC homolog	MSMS	Agh3_0ha_P1_1total	1	P_0ha	826.751	3	826.412	2476.21	NaN	NaN	NaN	NaN	NaN	NaN	NaN	87.605	1	87.605	87.105	88.105	0	0	0	0
AFDNDVDALCNLR	13	61	96	18	22	1	0	Unmodified	_AFDNDVDALCNLR_					0	0	0	0	Q99MN9	Q99MN9	Q99MN9	Pccb	Propionyl-CoA carboxylase beta chain, mitochondrial	MULTI-MSMS	Agh3_0ha_P1_1total	1	P_0ha	762.352	2	761.851	1521.69	-0.8034	-0.00061207	-2.3844	-0.0018166	-3.1878	-0.0024286	761.849	33.836	0.46603	33.836	33.604	34.07	0	0	0	0
AFDNEVNAFLDNMFGPR	17	87	125	23	27	1	0	Unmodified	_AFDNEVNAFLDNMFGPR_					0	0	0	0	Q9JLJ4	Q9JLJ4	Q9JLJ4	Elovl2	Very long chain fatty acid elongase 2	MULTI-MSMS	Agh3_0ha_P1_1total	1	P_0ha	652.969	3	652.968	1955.88	0.17963	0.00011729	-0.089919	-5.8715e-05	0.089712	5.8579e-05	653.303	68.804	0.64095	68.804	68.529	69.169	0	0	0	0
AFDNEVNAFLDNMFGPR	17	87	125	23	27	1	0	Unmodified	_AFDNEVNAFLDNMFGPR_					0	0	0	0	Q9JLJ4	Q9JLJ4	Q9JLJ4	Elovl2	Very long chain fatty acid elongase 2	MULTI-MSMS	Agh3_0ha_P1_1total	1	P_0ha	978.947	2	978.949	1955.88	0.19076	0.00018674	-0.6418	-0.00062829	-0.45104	-0.00044155	979.45	68.796	0.50385	68.796	68.577	69.081	0	0	0	0
AFDSGIIPMEFVNK	14	72	110	16	21	1	0	Unmodified	_AFDSGIIPMEFVNK_					0	0	0	0	Q91V92	Q91V92	Q91V92	Acly	ATP-citrate synthase	MULTI-MSMS	Agh3_0ha_P1_1total	1	P_0ha	784.392	2	784.395	1566.78	-0.18592	-0.00014583	-0.22576	-0.00017708	-0.41168	-0.00032292	784.395	46.539	0.8385	46.539	46.21	47.049	0	0	0	0
AFEEEQALR	9	47	73	13	17	0	0	Unmodified	_AFEEEQALR_					0	0	0	0	P49429	P49429	P49429	Hpd	4-hydroxyphenylpyruvate dioxygenase	MULTI-MSMS	Agh3_0ha_P1_1total	1	P_0ha	546.769	2	546.77	1091.52	-1.2407	-0.00067839	0.015877	8.6812e-06	-1.2248	-0.00066971	546.77	15.979	0.41563	15.979	15.924	16.34	0	0	0	0
AFGFSHLEALLDDSKELQR	19	97	150	26	31	0	0	Unmodified	_AFGFSHLEALLDDSKELQR_					0	0	0	1	Q7TQI3	Q7TQI3	Q7TQI3	Otub1	Ubiquitin thioesterase OTUB1	MULTI-MSMS	Agh3_0ha_P1_1total	1	P_0ha	726.375	3	726.039	2175.1	0.14344	0.00010414	-0.66461	-0.00048254	-0.52118	-0.00037839	726.374	48.891	0.36723	48.891	48.664	49.031	0	0	0	0
AFGLQAIDLVYIDFRDEDGLLR	22	116	179	29	35	0	0	Unmodified	_AFGLQAIDLVYIDFRDEDGLLR_					0	0	0	1	Q8R4N0	Q8R4N0	Q8R4N0	Clybl	Citramalyl-CoA lyase, mitochondrial	MSMS	Agh3_0ha_P1_1total	1	P_0ha	847.113	3	847.111	2538.31	NaN	NaN	NaN	NaN	NaN	NaN	NaN	80.549	1	80.549	80.049	81.049	0	0	0	0
AFHLDLDFVGK	11	60	88	14	16	0	0	Unmodified	_AFHLDLDFVGK_					0	0	0	0	Q9Z0R9	Q9Z0R9	Q9Z0R9	Fads2	Acyl-CoA 6-desaturase	MSMS	Agh3_0ha_P1_1total	1	P_0ha	631.334	2	631.332	1260.65	NaN	NaN	NaN	NaN	NaN	NaN	NaN	39.255	1	39.255	38.755	39.755	0	0	0	0
AFITNIPFDVK	11	61	93	13	16	0	0	Unmodified	_AFITNIPFDVK_					0	0	0	0	Q9D0E1	Q9D0E1	Q9D0E1	Hnrnpm	Heterogeneous nuclear ribonucleoprotein M	MSMS	Agh3_0ha_P1_1total	1	P_0ha	632.85	2	632.85	1263.69	NaN	NaN	NaN	NaN	NaN	NaN	NaN	41.864	1	41.864	41.364	42.364	0	0	0	0
AFITVLEMTPVLGTEIINYR	20	105	170	24	30	1	0	Unmodified	_AFITVLEMTPVLGTEIINYR_					0	0	0	0	Q8BUV3	Q8BUV3	Q8BUV3	Gphn	Gephyrin;Molybdopterin adenylyltransferase;Molybdopterin molybdenumtransferase	MULTI-MSMS	Agh3_0ha_P1_1total	1	P_0ha	761.246	3	760.748	2279.22	0.44592	0.00033923	1.849	0.0014066	2.2949	0.0017458	760.749	71.043	0.36882	71.043	70.891	71.26	0	0	0	0
AFITVLEMTPVLGTEIINYR	20	105	170	24	30	1	0	Unmodified	_AFITVLEMTPVLGTEIINYR_					0	0	0	0	Q8BUV3	Q8BUV3	Q8BUV3	Gphn	Gephyrin;Molybdopterin adenylyltransferase;Molybdopterin molybdenumtransferase	MSMS	Agh3_0ha_P1_1total	1	P_0ha	1140.62	2	1140.62	2279.22	NaN	NaN	NaN	NaN	NaN	NaN	NaN	71.027	1	71.027	70.527	71.527	0	0	0	0
AFIVLNPEFLSHDQEQLIK	19	104	161	25	30	0	0	Unmodified	_AFIVLNPEFLSHDQEQLIK_					0	0	0	0	Q91VA0	Q91VA0	Q91VA0	Acsm1	Acyl-coenzyme A synthetase ACSM1, mitochondrial	MULTI-MSMS	Agh3_0ha_P1_1total	1	P_0ha	748.07	3	747.735	2240.18	0.20152	0.00015068	0.36612	0.00027376	0.56764	0.00042444	748.07	49.625	0.98556	49.625	49.323	50.309	0	0	0	0
AFIVLNPEFLSHDQEQLIKELQHHVK	26	143	222	38	40	0	0	Unmodified	_AFIVLNPEFLSHDQEQLIKELQHHVK_					0	0	0	1	Q91VA0	Q91VA0	Q91VA0	Acsm1	Acyl-coenzyme A synthetase ACSM1, mitochondrial	MULTI-MATCH-MSMS	Agh3_0ha_P1_1total	1	P_0ha		5	623.337	3111.65	0.54411	0.00033917	0.55694	0.00034716	1.101	0.00068632	623.538	50.377	0.91401	50.377	49.865	50.779	0	0	0	0	-0.015281	0.00095371	NaN
AFKDIDIEDLEELDPDFIMAK	21	111	171	23	38	1	0	Unmodified	_AFKDIDIEDLEELDPDFIMAK_					0	0	0	1	P23116	P23116	P23116	Eif3a	Eukaryotic translation initiation factor 3 subunit A	MULTI-MSMS	Agh3_0ha_P1_1total	1	P_0ha	823.403	3	823.07	2466.19	0.2375	0.00019548	-0.049387	-4.0649e-05	0.18811	0.00015483	823.07	60.688	0.56133	60.688	60.448	61.009	0	0	0	0
AFKDIDIEDLEELDPDFIMAK	21	111	171	23	38	1	0	Unmodified	_AFKDIDIEDLEELDPDFIMAK_					0	0	0	1	P23116	P23116	P23116	Eif3a	Eukaryotic translation initiation factor 3 subunit A	MSMS	Agh3_0ha_P1_1total	1	P_0ha	823.071	3	823.07	2466.19	NaN	NaN	NaN	NaN	NaN	NaN	NaN	61.017	1	61.017	60.517	61.517	0	0	0	0
AFLTLAEDILR	11	58	96	14	17	0	0	Unmodified	_AFLTLAEDILR_					0	0	0	0	P61027	P61027	P61027	Rab10	Ras-related protein Rab-10	MULTI-MSMS	Agh3_0ha_P1_1total	1	P_0ha	631.361	2	631.361	1260.71	0.15484	9.7762e-05	0.4284	0.00027047	0.58324	0.00036823	631.361	57.255	0.93133	57.255	56.873	57.804	0	0	0	0
AFLVGQQVTLADLMSLEELMQPVALGYNLFEGRPQLTAWR	40	205	322	52	58	2	0	Unmodified	_AFLVGQQVTLADLMSLEELMQPVALGYNLFEGRPQLTAWR_					0	0	0	1	Q61133	Q61133	Q61133	Gstt2	Glutathione S-transferase theta-2	MULTI-MSMS	Agh3_0ha_P1_1total	1	P_0ha	1127.84	4	1127.09	4504.33	0.25457	0.00028692	-0.24097	-0.0002716	0.013592	1.5319e-05	1127.84	93.223	0.52071	93.223	93.055	93.576	0	0	0	0
AFMTADLPNELIELLEK	17	88	143	19	28	1	0	Unmodified	_AFMTADLPNELIELLEK_					0	0	0	0	Q68FD5	Q68FD5	Q68FD5	Cltc	Clathrin heavy chain 1	MULTI-MSMS	Agh3_0ha_P1_1total	1	P_0ha	974.013	2	974.011	1946.01	0.80034	0.00077954	1.2895	0.0012559	2.0898	0.0020355	974.515	74.01	0.34865	74.01	73.683	74.032	0	0	0	0
AFMTADLPNELIELLEK	17	88	143	19	28	1	0	Unmodified	_AFMTADLPNELIELLEK_					0	0	0	0	Q68FD5	Q68FD5	Q68FD5	Cltc	Clathrin heavy chain 1	MULTI-MSMS	Agh3_0ha_P1_1total	1	P_0ha	974.01	2	974.011	1946.01	0.84873	0.00082667	0.62783	0.00061152	1.4766	0.0014382	974.514	74.06	0.12746	74.06	74.02	74.147	0	0	0	0
AFMTADLPNELIELLEK	17	88	143	19	28	1	0	Unmodified	_AFMTADLPNELIELLEK_					0	0	0	0	Q68FD5	Q68FD5	Q68FD5	Cltc	Clathrin heavy chain 1	MULTI-MATCH	Agh3_0ha_P1_1total	1	P_0ha		2	974.011	1946.01	0.89043	0.00086729	1.7512	0.0017057	2.6416	0.002573	974.515	74.179	0.18974	74.179	74.137	74.327	0	0	0	0	0.012637	0.00036975	NaN
AFPAWADTSILSR	13	66	99	17	19	0	0	Unmodified	_AFPAWADTSILSR_					0	0	0	0	Q9EQ20	Q9EQ20	Q9EQ20	Aldh6a1	Methylmalonate-semialdehyde/malonate-semialdehyde dehydrogenase [acylating], mitochondrial	MULTI-MSMS	Agh3_0ha_P1_1total	1	P_0ha	717.871	2	717.872	1433.73	0.070565	5.0657e-05	0.60364	0.00043334	0.6742	0.00048399	718.374	44.449	0.83978	44.449	43.952	44.792	0	0	0	0
AFPFPVCFGQDVDAAFGAALVMLQR	25	124	184	30	32	2	0	Unmodified	_AFPFPVCFGQDVDAAFGAALVMLQR_					0	0	0	0	Q9D5J6	Q9D5J6	Q9D5J6	Shpk	Sedoheptulokinase	MULTI-MSMS	Agh3_0ha_P1_1total	1	P_0ha	910.119	3	909.786	2726.33	-0.032349	-2.9431e-05	-0.17067	-0.00015527	-0.20302	-0.00018471	910.12	90.101	0.89856	90.101	89.655	90.554	0	0	0	0
AFPFPVCFGQDVDAAFGAALVMLQR	25	124	184	30	32	2	0	Unmodified	_AFPFPVCFGQDVDAAFGAALVMLQR_					0	0	0	0	Q9D5J6	Q9D5J6	Q9D5J6	Shpk	Sedoheptulokinase	MULTI-MSMS	Agh3_0ha_P1_1total	1	P_0ha	910.455	3	909.786	2726.33	0.016762	1.525e-05	0.61802	0.00056227	0.63479	0.00057752	910.454	90.682	0.36159	90.682	90.544	90.906	0	0	0	0
AFPSLSAGQNPWR	13	67	97	19	19	0	0	Acetyl (Protein N-term)	_(Acetyl (Protein N-term))AFPSLSAGQNPWR_					0	1	0	0	Q8K4H1	Q8K4H1	Q8K4H1	Afmid	Kynurenine formamidase	MULTI-MSMS	Agh3_0ha_P1_1total	1	P_0ha	736.866	2	736.868	1471.72	0.63182	0.00046557	0.043319	3.192e-05	0.67514	0.00049749	736.867	49.822	0.6112	49.822	49.655	50.266	0	0	0	0
AFQVLMELENPVLISLGK	18	92	153	21	26	1	0	Unmodified	_AFQVLMELENPVLISLGK_					0	0	0	0	Q9D7I5	Q9D7I5	Q9D7I5	Lhpp	Phospholysine phosphohistidine inorganic pyrophosphate phosphatase	MULTI-MSMS	Agh3_0ha_P1_1total	1	P_0ha	1001.06	2	1001.06	2000.1	0.18463	0.00018482	-0.29329	-0.0002936	-0.10866	-0.00010878	1001.06	69.115	0.47754	69.115	68.849	69.327	0	0	0	0
AFQVLMELENPVLISLGK	18	92	153	21	26	1	0	Unmodified	_AFQVLMELENPVLISLGK_					0	0	0	0	Q9D7I5	Q9D7I5	Q9D7I5	Lhpp	Phospholysine phosphohistidine inorganic pyrophosphate phosphatase	MSMS	Agh3_0ha_P1_1total	1	P_0ha	1001.06	2	1001.06	2000.1	NaN	NaN	NaN	NaN	NaN	NaN	NaN	69.224	1	69.224	68.724	69.724	0	0	0	0
AFSVFLFNTENK	12	67	97	15	19	0	0	Unmodified	_AFSVFLFNTENK_					0	0	0	0	P58044	P58044	P58044	Idi1	Isopentenyl-diphosphate Delta-isomerase 1	MULTI-SECPEP	Agh3_0ha_P1_1total	1	P_0ha	708.023	2	708.862	1415.71	-0.44689	-0.00031679	0.37243	0.000264	-0.074465	-5.2786e-05	708.861	45.069	0.40781	45.069	44.822	45.23	0	0	0	0
AFTGFIVEADTPGIHIGK	18	87	133	21	25	0	0	Unmodified	_AFTGFIVEADTPGIHIGK_					0	0	0	0	P45952	P45952	P45952	Acadm	Medium-chain specific acyl-CoA dehydrogenase, mitochondrial	MSMS	Agh3_0ha_P1_1total	1	P_0ha	625.333	3	625	1871.98	NaN	NaN	NaN	NaN	NaN	NaN	NaN	41.192	1	41.192	40.692	41.692	0	0	0	0
AFTGFIVEADTPGIHIGKK	19	93	145	23	26	0	0	Unmodified	_AFTGFIVEADTPGIHIGKK_					0	0	0	1	P45952	P45952	P45952	Acadm	Medium-chain specific acyl-CoA dehydrogenase, mitochondrial	MULTI-MSMS	Agh3_0ha_P1_1total	1	P_0ha	667.698	3	667.698	2000.07	-0.70071	-0.00046786	0.095729	6.3918e-05	-0.60498	-0.00040394	668.033	33.762	0.6032	33.762	33.501	34.104	0	0	0	0
AFTGFIVEADTPGIHIGKK	19	93	145	23	26	0	0	Unmodified	_AFTGFIVEADTPGIHIGKK_					0	0	0	1	P45952	P45952	P45952	Acadm	Medium-chain specific acyl-CoA dehydrogenase, mitochondrial	MULTI-MSMS	Agh3_0ha_P1_1total	1	P_0ha	501.526	4	501.026	2000.07	-0.57198	-0.00028658	-0.80237	-0.00040201	-1.3744	-0.00068859	501.275	33.777	0.7378	33.777	33.351	34.088	0	0	0	0
AFTSQASATMHLPATIGDYTDFYSSR	26	125	184	32	42	1	0	Unmodified	_AFTSQASATMHLPATIGDYTDFYSSR_					0	0	0	0	P35505	P35505	P35505	Fah	Fumarylacetoacetase	MULTI-MSMS	Agh3_0ha_P1_1total	1	P_0ha	947.105	3	946.773	2837.3	-0.36142	-0.00034218	-2.185	-0.0020687	-2.5464	-0.0024109	947.105	46.665	1.1066	46.665	46.21	47.317	0	0	0	0
AFTSQASATMHLPATIGDYTDFYSSR	26	125	184	32	43	1	0	Oxidation (M)	_AFTSQASATM(Oxidation (M))HLPATIGDYTDFYSSR_		AFTSQASATM(1)HLPATIGDYTDFYSSR		AFTSQASATM(25)HLPATIGDYTDFYSSR	0	0	1	0	P35505	P35505	P35505	Fah	Fumarylacetoacetase	MULTI-MSMS	Agh3_0ha_P1_1total	1	P_0ha	952.772	3	952.104	2853.29	-0.35083	-0.00033402	-3.3946	-0.003232	-3.7454	-0.0035661	952.435	46.604	0.43349	46.604	46.333	46.766	0	0	0	0
AFVFDVLHEGCLITPPELLR	20	106	165	25	28	1	0	Unmodified	_AFVFDVLHEGCLITPPELLR_					0	0	0	0	Q9DC50	Q9DC50	Q9DC50	Crot	Peroxisomal carnitine O-octanoyltransferase	MULTI-MSMS	Agh3_0ha_P1_1total	1	P_0ha	776.415	3	776.08	2325.22	0.33764	0.00026203	0.41506	0.00032212	0.7527	0.00058416	776.081	62.678	0.71874	62.678	62.404	63.123	0	0	0	0
AFYAELYHIISSNLEK	16	89	132	20	26	0	0	Unmodified	_AFYAELYHIISSNLEK_					0	0	0	0	P97372	P97372	P97372	Psme2	Proteasome activator complex subunit 2	MULTI-MSMS	Agh3_0ha_P1_1total	1	P_0ha	633.327	3	633.328	1896.96	0.017077	1.0815e-05	-0.27507	-0.00017421	-0.25799	-0.0001634	633.662	59.854	0.77108	59.854	59.449	60.22	0	0	0	0
AFYNNVLGEYEEYITK	16	91	129	19	29	0	0	Unmodified	_AFYNNVLGEYEEYITK_					0	0	0	0	P29758	P29758	P29758	Oat	Ornithine aminotransferase, mitochondrial	MULTI-MSMS	Agh3_0ha_P1_1total	1	P_0ha	976.967	2	976.967	1951.92	0.58975	0.00057616	-2.7791	-0.0027151	-2.1894	-0.0021389	977.467	53.76	1.0814	53.76	53.369	54.451	0	0	0	0
AGADIIITYFAPQLLK	16	83	132	18	22	0	0	Unmodified	_AGADIIITYFAPQLLK_					0	0	0	0	P10518	P10518	P10518	Alad	Delta-aminolevulinic acid dehydratase	MULTI-MSMS	Agh3_0ha_P1_1total	1	P_0ha	867.496	2	867.495	1732.98	0.30211	0.00026208	0.19772	0.00017152	0.49983	0.0004336	867.495	64.521	0.47859	64.521	64.232	64.711	0	0	0	0
AGAPPGLFNVVQGGAATGQFLCHHR	25	111	169	35	30	1	0	Unmodified	_AGAPPGLFNVVQGGAATGQFLCHHR_					0	0	0	0	Q9JLJ2	Q9JLJ2	Q9JLJ2	Aldh9a1	4-trimethylaminobutyraldehyde dehydrogenase	MULTI-MSMS	Agh3_0ha_P1_1total	1	P_0ha	641.576	4	641.325	2561.27	-0.35123	-0.00022525	0.26792	0.00017182	-0.083315	-5.3432e-05	641.576	38.206	0.65842	38.206	37.873	38.532	0	0	0	0
AGASIVGVNCHFDPSVSLQTVK	22	97	157	27	31	1	0	Unmodified	_AGASIVGVNCHFDPSVSLQTVK_					0	0	0	0	O35490	O35490	O35490	Bhmt	Betaine--homocysteine S-methyltransferase 1	MULTI-MSMS	Agh3_0ha_P1_1total	1	P_0ha	763.057	3	762.723	2285.15	-1.0003	-0.00076296	0.48923	0.00037315	-0.51108	-0.00038981	763.058	34.145	1.2687	34.145	33.808	35.077	0	0	0	0
AGDTVIPLYIPQCGECK	17	79	127	19	25	2	0	Unmodified	_AGDTVIPLYIPQCGECK_					0	0	0	0	P28474	P28474	P28474	Adh5	Alcohol dehydrogenase class-3	MULTI-MSMS	Agh3_0ha_P1_1total	1	P_0ha	961.462	2	960.963	1919.91	-0.70128	-0.0006739	1.1317	0.0010875	0.43039	0.00041359	961.466	38.157	0.52091	38.157	37.91	38.431	0	0	0	0
AGEYEALPEKLK	12	61	98	14	20	0	0	Unmodified	_AGEYEALPEKLK_					0	0	0	1	Q91XD4	Q91XD4	Q91XD4	Ftcd	Formimidoyltransferase-cyclodeaminase;Glutamate formimidoyltransferase;Formimidoyltetrahydrofolate cyclodeaminase	MULTI-MSMS	Agh3_0ha_P1_1total	1	P_0ha	674.362	2	674.361	1346.71	-0.92066	-0.00062086	-0.08748	-5.8993e-05	-1.0081	-0.00067985	674.361	17.119	0.26168	17.119	17.041	17.303	0	0	0	0
AGFAGDDAPR	10	41	61	13	15	0	0	Unmodified	_AGFAGDDAPR_					0	0	0	0	P60710;P63260;P68134;P68033;P63268;P62737	P60710;P63260;P68134	P60710	Actb;Actg1;Acta1;Actc1;Actg2;Acta2	Actin, cytoplasmic 1;Actin, cytoplasmic 1, N-terminally processed;Actin, cytoplasmic 2;Actin, cytoplasmic 2, N-terminally processed;Actin, alpha skeletal muscle;Actin, alpha skeletal muscle, intermediate form;Actin, alpha cardiac muscle 1;Actin, alpha cardiac muscle 1, intermediate form;Actin, gamma-enteric smooth muscle;Actin, gamma-enteric smooth muscle, intermediate form;Actin, aortic smooth m…	MULTI-MSMS	Agh3_0ha_P1_1total	1	P_0ha	488.728	2	488.728	975.441	0.30759	0.00015033	-0.75334	-0.00036818	-0.44575	-0.00021785	488.727	12.793	0.62329	12.793	12.509	13.132	0	0	0	0
AGFPIHLLPDIAEPGSMAGR	20	92	145	25	26	1	0	Unmodified	_AGFPIHLLPDIAEPGSMAGR_					0	0	0	0	Q9D5J6	Q9D5J6	Q9D5J6	Shpk	Sedoheptulokinase	MSMS	Agh3_0ha_P1_1total	1	P_0ha	684.024	3	683.691	2048.05	NaN	NaN	NaN	NaN	NaN	NaN	NaN	47.791	1	47.791	47.291	48.291	0	0	0	0
AGGIETIANEFSDR	14	62	98	18	24	0	0	Unmodified	_AGGIETIANEFSDR_					0	0	0	0	Q61699	Q61699	Q61699	Hsph1	Heat shock protein 105 kDa	MULTI-SECPEP	Agh3_0ha_P1_1total	1	P_0ha	740.06	2	740.357	1478.7	-0.52314	-0.00038731	0.1712	0.00012675	-0.35194	-0.00026056	740.357	34.699	0.42783	34.699	34.427	34.855	0	0	0	0
AGGLATTGDKDILDIVPTEIHQK	23	104	174	28	36	0	0	Unmodified	_AGGLATTGDKDILDIVPTEIHQK_					0	0	0	1	Q9QXD6	Q9QXD6	Q9QXD6	Fbp1	Fructose-1,6-bisphosphatase 1	MULTI-MSMS	Agh3_0ha_P1_1total	1	P_0ha	798.43	3	798.095	2391.26	0.13722	0.00010951	0.3522	0.00028109	0.48941	0.0003906	798.43	34.845	0.75472	34.845	34.543	35.297	0	0	0	0
AGGSASAMLQPLLDNQVGFK	20	87	142	24	28	1	0	Unmodified	_AGGSASAMLQPLLDNQVGFK_					0	0	0	0	O09061	O09061	O09061	Psmb1	Proteasome subunit beta type-1	MULTI-MATCH-MSMS	Agh3_0ha_P1_1total	1	P_0ha		2	1002.51	2003.01	-1.043	-0.0010456	0.80005	0.00080207	-0.2429	-0.00024351	1003.02	47.596	0.65936	47.596	47.295	47.955	0	0	0	0	0.22814	0.0021733	NaN
AGHFFDLPDFLSWK	14	83	110	18	20	0	0	Unmodified	_AGHFFDLPDFLSWK_					0	0	0	0	A2AJL3	A2AJL3	A2AJL3	Fggy	FGGY carbohydrate kinase domain-containing protein	MULTI-MSMS	Agh3_0ha_P1_1total	1	P_0ha	560.613	3	560.612	1678.81	0.11345	6.3604e-05	0.17972	0.00010075	0.29317	0.00016436	560.946	60.497	0.48131	60.497	60.147	60.628	0	0	0	0
AGHYAASVIIR	11	52	84	16	14	0	0	Unmodified	_AGHYAASVIIR_					0	0	0	0	P55264	P55264	P55264	Adk	Adenosine kinase	MULTI-MSMS	Agh3_0ha_P1_1total	1	P_0ha	579.324	2	579.325	1156.64	-1.4086	-0.00081604	0.51373	0.00029762	-0.89488	-0.00051843	579.325	16.148	0.31065	16.148	15.977	16.287	0	0	0	0
AGKDLVSSLTSGLLTIGDR	19	81	143	23	29	0	0	Unmodified	_AGKDLVSSLTSGLLTIGDR_					0	0	0	1	Q91V92	Q91V92	Q91V92	Acly	ATP-citrate synthase	MULTI-MSMS	Agh3_0ha_P1_1total	1	P_0ha	635.356	3	635.021	1902.04	0.68786	0.00043681	-0.021724	-1.3795e-05	0.66614	0.00042301	635.355	51.978	1.0738	51.978	51.619	52.693	0	0	0	0
AGLEQGSDAGYLAESQKFGELALTK	25	113	179	29	40	0	0	Unmodified	_AGLEQGSDAGYLAESQKFGELALTK_					0	0	0	1	Q8BMS1	Q8BMS1	Q8BMS1	Hadha	Trifunctional enzyme subunit alpha, mitochondrial;Long-chain enoyl-CoA hydratase;Long chain 3-hydroxyacyl-CoA dehydrogenase	MULTI-MSMS	Agh3_0ha_P1_1total	1	P_0ha	862.105	3	861.769	2582.29	-0.61606	-0.0005309	-0.2763	-0.0002381	-0.89236	-0.00076901	862.104	41.811	0.408	41.811	41.533	41.941	0	0	0	0
AGLILFGNDDR	11	52	83	15	17	0	0	Unmodified	_AGLILFGNDDR_					0	0	0	0	Q8R0Y6	Q8R0Y6	Q8R0Y6	Aldh1l1	Cytosolic 10-formyltetrahydrofolate dehydrogenase	MULTI-MSMS	Agh3_0ha_P1_1total	1	P_0ha	595.811	2	595.812	1189.61	-0.50637	-0.0003017	-1.4629	-0.00087164	-1.9693	-0.0011733	595.811	33.409	0.77565	33.409	33.06	33.836	0	0	0	0
AGLLEPEVFHLNPAR	15	76	119	21	21	0	0	Unmodified	_AGLLEPEVFHLNPAR_					0	0	0	0	P52825	P52825	P52825	Cpt2	Carnitine O-palmitoyltransferase 2, mitochondrial	MULTI-MSMS	Agh3_0ha_P1_1total	1	P_0ha	555.306	3	554.97	1661.89	0.52952	0.00029387	0.40397	0.00022419	0.93349	0.00051806	554.97	36.791	0.61866	36.791	36.486	37.104	0	0	0	0
AGLLFIFNFHPSK	13	74	107	17	16	0	0	Unmodified	_AGLLFIFNFHPSK_					0	0	0	0	Q9D6Y9	Q9D6Y9	Q9D6Y9	Gbe1	1,4-alpha-glucan-branching enzyme	MULTI-MATCH-MSMS	Agh3_0ha_P1_1total	1	P_0ha		3	497.61	1489.81	0.84341	0.00041969	-0.51211	-0.00025483	0.3313	0.00016486	497.61	50.842	0.63262	50.842	50.48	51.113	0	0	0	0	0.10106	-0.00067758	NaN
AGLLSVVVDTLSSNTIPDILVIPVGISYDR	30	141	236	34	45	0	0	Unmodified	_AGLLSVVVDTLSSNTIPDILVIPVGISYDR_					0	0	0	0	Q61586	Q61586	Q61586	Gpam	Glycerol-3-phosphate acyltransferase 1, mitochondrial	MULTI-MSMS	Agh3_0ha_P1_1total	1	P_0ha	1043.58	3	1042.91	3125.72	0.095149	9.9233e-05	0.4534	0.00047285	0.54855	0.00057209	1043.25	95.234	1.0914	95.234	94.926	96.017	0	0	0	0
AGLLSVVVDTLSSNTIPDILVIPVGISYDR	30	141	236	34	45	0	0	Unmodified	_AGLLSVVVDTLSSNTIPDILVIPVGISYDR_					0	0	0	0	Q61586	Q61586	Q61586	Gpam	Glycerol-3-phosphate acyltransferase 1, mitochondrial	MULTI-MSMS	Agh3_0ha_P1_1total	1	P_0ha	782.69	4	782.438	3125.72	0.64735	0.00050651	0.37736	0.00029526	1.0247	0.00080177	782.94	95.15	0.21139	95.15	95.011	95.222	0	0	0	0
AGLLSVVVDTLSSNTIPDILVIPVGISYDR	30	141	236	34	45	0	0	Unmodified	_AGLLSVVVDTLSSNTIPDILVIPVGISYDR_					0	0	0	0	Q61586	Q61586	Q61586	Gpam	Glycerol-3-phosphate acyltransferase 1, mitochondrial	MULTI-MSMS	Agh3_0ha_P1_1total	1	P_0ha	782.939	4	782.438	3125.72	0.64839	0.00050733	-0.040297	-3.153e-05	0.60809	0.0004758	782.688	95.347	0.34759	95.347	95.171	95.519	0	0	0	0
AGLPCQDLEFVQFHPTGIYGAGCLITEGCR	30	141	215	37	42	3	0	Unmodified	_AGLPCQDLEFVQFHPTGIYGAGCLITEGCR_					0	0	0	0	Q8K2B3	Q8K2B3	Q8K2B3	Sdha	Succinate dehydrogenase [ubiquinone] flavoprotein subunit, mitochondrial	MULTI-MATCH-MSMS	Agh3_0ha_P1_1total	1	P_0ha		3	1122.86	3365.56	0.39709	0.00044587	-0.76961	-0.00086417	-0.37252	-0.00041829	1123.53	54.179	0.58729	54.179	53.944	54.531	0	0	0	0	0.23531	0.00037881	NaN
AGLSLKDMDLIDVNEAFAPQFLSVQK	26	128	205	31	40	1	0	Unmodified	_AGLSLKDMDLIDVNEAFAPQFLSVQK_					0	0	0	1	Q8BWT1	Q8BWT1	Q8BWT1	Acaa2	3-ketoacyl-CoA thiolase, mitochondrial	MULTI-MSMS	Agh3_0ha_P1_1total	1	P_0ha	950.832	3	950.497	2848.47	-0.082245	-7.8174e-05	0.60146	0.00057168	0.51921	0.00049351	950.832	61.946	1.4131	61.946	61.574	62.987	0	0	0	0
AGLTMNDIDAFEFHEAFSGQILANFK	26	131	192	32	40	1	0	Unmodified	_AGLTMNDIDAFEFHEAFSGQILANFK_					0	0	0	0	Q99JY0	Q99JY0	Q99JY0	Hadhb	Trifunctional enzyme subunit beta, mitochondrial;3-ketoacyl-CoA thiolase	MULTI-MATCH-MSMS	Agh3_0ha_P1_1total	1	P_0ha		3	962.797	2885.37	-0.1361	-0.00013104	-0.23857	-0.0002297	-0.37467	-0.00036074	963.131	63.382	0.51178	63.382	62.965	63.476	0	0	0	0	0.094442	-0.0017232	NaN
AGLTVNDIDIFEINEAFASQAVYCVEK	27	132	203	31	44	1	0	Unmodified	_AGLTVNDIDIFEINEAFASQAVYCVEK_					0	0	0	0	Q8VCH0;Q921H8	Q8VCH0;Q921H8	Q8VCH0	Acaa1b;Acaa1a	3-ketoacyl-CoA thiolase B, peroxisomal;3-ketoacyl-CoA thiolase A, peroxisomal	MULTI-MSMS	Agh3_0ha_P1_1total	1	P_0ha	1006.49	3	1006.16	3015.45	0.46014	0.00046297	-0.4836	-0.00048657	-0.023457	-2.3601e-05	1006.49	72.063	0.20736	72.063	71.897	72.104	0	0	0	0
AGNFIGWLHMDGANLSVLLVEQALSK	26	126	199	33	36	1	0	Unmodified	_AGNFIGWLHMDGANLSVLLVEQALSK_					0	0	0	0	Q78PY7	Q78PY7	Q78PY7	Snd1	Staphylococcal nuclease domain-containing protein 1	MSMS	Agh3_0ha_P1_1total	1	P_0ha	928.49	3	928.49	2782.45	NaN	NaN	NaN	NaN	NaN	NaN	NaN	74.462	1	74.462	73.962	74.962	0	0	0	0
AGSIADEVLSSIR	13	55	96	16	21	0	0	Unmodified	_AGSIADEVLSSIR_					0	0	0	0	Q9QY30	Q9QY30	Q9QY30	Abcb11	Bile salt export pump	MULTI-MSMS	Agh3_0ha_P1_1total	1	P_0ha	659.354	2	659.354	1316.69	-0.08442	-5.5663e-05	0.61407	0.00040489	0.52965	0.00034923	659.354	43.447	0.46151	43.447	43.167	43.629	0	0	0	0
AGSNVMQTFTFYASEDKLENR	21	104	158	28	36	1	0	Unmodified	_AGSNVMQTFTFYASEDKLENR_					0	0	0	1	O35490	O35490	O35490	Bhmt	Betaine--homocysteine S-methyltransferase 1	MULTI-MSMS	Agh3_0ha_P1_1total	1	P_0ha	803.713	3	803.378	2407.11	0.013945	1.1203e-05	-0.24215	-0.00019453	-0.2282	-0.00018333	803.712	40.801	1.3403	40.801	40.441	41.781	0	0	0	0
AGSNVMQTFTFYASEDKLENR	21	104	158	28	37	1	0	Oxidation (M)	_AGSNVM(Oxidation (M))QTFTFYASEDKLENR_		AGSNVM(1)QTFTFYASEDKLENR		AGSNVM(47)QTFTFYASEDKLENR	0	0	1	1	O35490	O35490	O35490	Bhmt	Betaine--homocysteine S-methyltransferase 1	MULTI-MSMS	Agh3_0ha_P1_1total	1	P_0ha	808.708	3	808.709	2423.11	-0.030655	-2.4791e-05	-1.504	-0.0012163	-1.5347	-0.0012411	809.043	40.788	0.9789	40.788	40.419	41.398	0	0	0	0
AGTHILCIK	9	42	74	12	11	1	0	Unmodified	_AGTHILCIK_					0	0	0	0	Q05920	Q05920	Q05920	Pc	Pyruvate carboxylase, mitochondrial	MULTI-MATCH	Agh3_0ha_P1_1total	1	P_0ha		2	506.784	1011.55	-0.75643	-0.00038334	1.4013	0.00071018	0.64491	0.00032683	506.785	15.211	0.2302	15.211	15.042	15.273	0	0	0	0	0.049969	0.00014195	NaN
AGVPMEVMGLMLGEFVDDYTVR	22	107	169	25	33	3	0	Unmodified	_AGVPMEVMGLMLGEFVDDYTVR_					0	0	0	0	O35593	O35593	O35593	Psmd14	26S proteasome non-ATPase regulatory subunit 14	MULTI-MSMS	Agh3_0ha_P1_1total	1	P_0ha	810.721	3	810.39	2428.15	0.66411	0.00053819	-0.76976	-0.0006238	-0.10564	-8.5613e-05	810.723	82.781	0.13904	82.781	82.657	82.796	0	0	0	0
AGVPMEVMGLMLGEFVDDYTVR	22	107	169	25	33	3	0	Unmodified	_AGVPMEVMGLMLGEFVDDYTVR_					0	0	0	0	O35593	O35593	O35593	Psmd14	26S proteasome non-ATPase regulatory subunit 14	MULTI-MSMS	Agh3_0ha_P1_1total	1	P_0ha	810.724	3	810.39	2428.15	0.57617	0.00046692	-0.43749	-0.00035454	0.13867	0.00011238	810.724	83.096	0.45547	83.096	82.779	83.234	0	0	0	0
AGWNAYIDSLMADGTCQDAAIVGYK	25	117	175	29	39	2	0	Acetyl (Protein N-term)	_(Acetyl (Protein N-term))AGWNAYIDSLMADGTCQDAAIVGYK_					0	1	0	0	P62962	P62962	P62962	Pfn1	Profilin-1	MULTI-MSMS	Agh3_0ha_P1_1total	1	P_0ha	911.753	3	911.416	2731.23	0.18747	0.00017087	0.40297	0.00036727	0.59044	0.00053813	911.751	75.501	0.54636	75.501	75.292	75.839	0	0	0	0
AGWSLEDVDLFEINEAFAAVSAAIAK	26	125	189	29	40	0	0	Unmodified	_AGWSLEDVDLFEINEAFAAVSAAIAK_					0	0	0	0	Q8CAY6	Q8CAY6	Q8CAY6	Acat2	Acetyl-CoA acetyltransferase, cytosolic	MULTI-MSMS	Agh3_0ha_P1_1total	1	P_0ha	913.461	3	913.129	2736.36	0.066734	6.0937e-05	0.1739	0.00015879	0.24063	0.00021973	913.797	90.671	1.0925	90.671	90.317	91.41	0	0	0	0
AGWSLEDVDLFEINEAFAAVSAAIAK	26	125	189	29	40	0	0	Unmodified	_AGWSLEDVDLFEINEAFAAVSAAIAK_					0	0	0	0	Q8CAY6	Q8CAY6	Q8CAY6	Acat2	Acetyl-CoA acetyltransferase, cytosolic	MULTI-MSMS	Agh3_0ha_P1_1total	1	P_0ha	913.798	3	913.129	2736.36	0.10558	9.6412e-05	-0.61949	-0.00056567	-0.51391	-0.00046926	913.462	91.383	0.34429	91.383	91.265	91.609	0	0	0	0
AGYTDQVVIGMDVAASEFYR	20	97	146	24	32	1	0	Unmodified	_AGYTDQVVIGMDVAASEFYR_					0	0	0	0	P17182	P17182	P17182	Eno1	Alpha-enolase	MULTI-MSMS	Agh3_0ha_P1_1total	1	P_0ha	1096.52	2	1096.52	2191.03	-0.15085	-0.0001654	0.47003	0.0005154	0.31919	0.00035	1097.02	56.686	0.64108	56.686	56.375	57.017	0	0	0	0
AGYTDQVVIGMDVAASEFYR	20	97	146	24	32	1	0	Unmodified	_AGYTDQVVIGMDVAASEFYR_					0	0	0	0	P17182	P17182	P17182	Eno1	Alpha-enolase	MULTI-MSMS	Agh3_0ha_P1_1total	1	P_0ha	1096.52	2	1096.52	2191.03	-0.37412	-0.00041023	0.47307	0.00051873	0.098945	0.0001085	1097.02	57.293	0.81875	57.293	57.017	57.835	0	0	0	0
AGYTDQVVIGMDVAASEFYR	20	97	146	24	32	1	0	Unmodified	_AGYTDQVVIGMDVAASEFYR_					0	0	0	0	P17182	P17182	P17182	Eno1	Alpha-enolase	MULTI-MSMS	Agh3_0ha_P1_1total	1	P_0ha	1097.01	2	1096.52	2191.03	-0.2984	-0.0003272	-2.5076	-0.0027496	-2.806	-0.0030768	1097.02	57.969	0.57777	57.969	57.77	58.348	0	0	0	0
AGYTDQVVIGMDVAASEFYR	20	97	146	24	32	1	0	Unmodified	_AGYTDQVVIGMDVAASEFYR_					0	0	0	0	P17182	P17182	P17182	Eno1	Alpha-enolase	MULTI-SECPEP	Agh3_0ha_P1_1total	1	P_0ha	731.882	3	731.349	2191.03	0.43047	0.00031483	0.012134	8.8743e-06	0.44261	0.0003237	731.349	56.748	0.67535	56.748	56.413	57.089	0	0	0	0
AHCLSEVEHDTMPADLPAIAADFVEDQEVCK	31	144	223	37	51	3	0	Unmodified	_AHCLSEVEHDTMPADLPAIAADFVEDQEVCK_					0	0	0	0	P07724	P07724	P07724	Alb	Albumin	MULTI-MSMS	Agh3_0ha_P1_1total	1	P_0ha	875.646	4	875.147	3496.56	-0.14909	-0.00013048	-0.56948	-0.00049838	-0.71857	-0.00062885	875.648	53.458	0.60527	53.458	53.104	53.709	0	0	0	0
AHEHIFGMVLMNDWSAR	17	89	132	26	24	2	0	Unmodified	_AHEHIFGMVLMNDWSAR_					0	0	0	0	P35505	P35505	P35505	Fah	Fumarylacetoacetase	MULTI-MSMS	Agh3_0ha_P1_1total	1	P_0ha	672.32	3	671.986	2012.93	-0.056316	-3.7843e-05	-1.0381	-0.00069757	-1.0944	-0.00073541	671.985	44.31	0.49488	44.31	44.081	44.576	0	0	0	0
AHEHIFGMVLMNDWSAR	17	89	132	26	24	2	0	Unmodified	_AHEHIFGMVLMNDWSAR_					0	0	0	0	P35505	P35505	P35505	Fah	Fumarylacetoacetase	MULTI-MSMS	Agh3_0ha_P1_1total	1	P_0ha	504.24	4	504.241	2012.93	0.079648	4.0162e-05	-0.45566	-0.00022976	-0.37601	-0.0001896	504.491	44.299	0.51807	44.299	44.077	44.595	0	0	0	0
AHEHIFGMVLMNDWSAR	17	89	132	26	25	2	0	Oxidation (M)	_AHEHIFGMVLM(Oxidation (M))NDWSAR_		AHEHIFGM(0.467)VLM(0.533)NDWSAR		AHEHIFGM(-0.58)VLM(0.58)NDWSAR	0	0	1	0	P35505	P35505	P35505	Fah	Fumarylacetoacetase	MULTI-MSMS	Agh3_0ha_P1_1total	1	P_0ha	677.316	3	677.317	2028.93	-0.0084771	-5.7417e-06	-2.1501	-0.0014563	-2.1586	-0.001462	677.316	44.283	0.28881	44.283	44.101	44.389	0	0	0	0
AHLLADMAHISGLVAAK	17	76	128	22	21	1	0	Unmodified	_AHLLADMAHISGLVAAK_					0	0	0	0	Q9CZN7	Q9CZN7	Q9CZN7	Shmt2	Serine hydroxymethyltransferase, mitochondrial	MULTI-MSMS	Agh3_0ha_P1_1total	1	P_0ha	573.318	3	573.319	1716.93	-0.24428	-0.00014005	-1.0069	-0.00057726	-1.2512	-0.00071731	573.652	40.067	0.29448	40.067	39.832	40.126	0	0	0	0
AHRFPALTPEQK	12	65	101	19	18	0	0	Acetyl (Protein N-term)	_(Acetyl (Protein N-term))AHRFPALTPEQK_					0	1	0	1	Q91Y97	Q91Y97	Q91Y97	Aldob	Fructose-bisphosphate aldolase B	MULTI-MSMS	Agh3_0ha_P1_1total	1	P_0ha	718.885	2	718.886	1435.76	-0.70408	-0.00050615	-0.4614	-0.0003317	-1.1655	-0.00083785	718.886	17.49	0.34764	17.49	17.174	17.521	0	0	0	0
AHSSMVGVNLPQK	13	58	98	18	18	1	0	Unmodified	_AHSSMVGVNLPQK_					0	0	0	0	P09411	P09411	P09411	Pgk1	Phosphoglycerate kinase 1	MULTI-MSMS	Agh3_0ha_P1_1total	1	P_0ha	684.36	2	684.359	1366.7	-0.81035	-0.00055457	-0.091281	-6.2469e-05	-0.90163	-0.00061704	684.359	15.327	0.34367	15.327	15.164	15.507	0	0	0	0
AHSSMVGVNLPQK	13	58	98	18	18	1	0	Unmodified	_AHSSMVGVNLPQK_					0	0	0	0	P09411	P09411	P09411	Pgk1	Phosphoglycerate kinase 1	MULTI-MATCH	Agh3_0ha_P1_1total	1	P_0ha		3	456.575	1366.7	-0.87465	-0.00039934	0.34342	0.0001568	-0.53123	-0.00024255	456.575	15.333	0.27984	15.333	15.179	15.459	0	0	0	0	0.025835	0.00039016	NaN
AIADHIR	7	34	58	12	10	0	0	Unmodified	_AIADHIR_					0	0	0	0	P14152	P14152	P14152	Mdh1	Malate dehydrogenase, cytoplasmic	MULTI-MSMS	Agh3_0ha_P1_1total	1	P_0ha	398.228	2	398.227	794.44	0.53867	0.00021451	0.27254	0.00010853	0.81121	0.00032304	398.227	11.824	0.27265	11.824	11.676	11.948	0	0	0	0
AIAEELAPER	10	47	79	13	17	0	0	Unmodified	_AIAEELAPER_					0	0	0	0	O35490;Q91WS4	O35490	O35490	Bhmt;Bhmt2	Betaine--homocysteine S-methyltransferase 1;S-methylmethionine--homocysteine S-methyltransferase BHMT2	MULTI-MSMS	Agh3_0ha_P1_1total	1	P_0ha	549.793	2	549.793	1097.57	-1.0386	-0.00057101	0.20564	0.00011306	-0.83296	-0.00045796	549.793	16.577	1.3087	16.577	16.213	17.521	0	0	0	0
AIAEELAPERGFLPPASEK	19	91	145	23	29	0	0	Unmodified	_AIAEELAPERGFLPPASEK_					0	0	0	1	O35490;Q91WS4	O35490	O35490	Bhmt;Bhmt2	Betaine--homocysteine S-methyltransferase 1;S-methylmethionine--homocysteine S-methyltransferase BHMT2	MULTI-MSMS	Agh3_0ha_P1_1total	1	P_0ha	676.029	3	675.693	2024.06	0.48662	0.00032881	-0.014806	-1.0005e-05	0.47181	0.0003188	676.027	31.176	0.31589	31.176	31.057	31.373	0	0	0	0
AIAELGIYPAVDPLDSTSR	19	88	142	22	30	0	0	Unmodified	_AIAELGIYPAVDPLDSTSR_					0	0	0	0	P56480	P56480	P56480	Atp5f1b	ATP synthase subunit beta, mitochondrial	MULTI-MSMS	Agh3_0ha_P1_1total	1	P_0ha	994.521	2	994.52	1987.03	-0.73795	-0.0007339	-0.1472	-0.0001464	-0.88515	-0.0008803	994.52	47.543	1.4709	47.543	47.268	48.739	0	0	0	0
AIALLEQFASMTGIPEDIIPVAVEK	25	121	199	27	37	1	0	Unmodified	_AIALLEQFASMTGIPEDIIPVAVEK_					0	0	0	0	Q91WU0	Q91WU0	Q91WU0	Ces1f	Carboxylesterase 1F	MULTI-MSMS	Agh3_0ha_P1_1total	1	P_0ha	886.151	3	885.815	2654.42	0.25474	0.00022565	0.95492	0.00084589	1.2097	0.0010715	886.486	79.052	0.5297	79.052	78.764	79.294	0	0	0	0
AIASNSKIYFGK	12	62	97	15	18	0	0	Acetyl (K)	_AIASNSK(Acetyl (K))IYFGK_					1	0	0	1	Q8BFZ9	Q8BFZ9	Q8BFZ9	Erlin2	Erlin-2	MULTI-MATCH-MSMS	Agh3_0ha_P1_1total	1	P_0ha		2	670.864	1339.71	-0.08712	-5.8446e-05	-0.11438	-7.6731e-05	-0.2015	-0.00013518	670.864	43.575	0.62622	43.575	43.282	43.909	0	0	0	0	0.17104	-0.00040042	NaN
AIDAALAAR	9	37	66	12	12	0	0	Unmodified	_AIDAALAAR_					0	0	0	0	Q8CHT0	Q8CHT0	Q8CHT0	Aldh4a1	Delta-1-pyrroline-5-carboxylate dehydrogenase, mitochondrial	MULTI-MATCH	Agh3_0ha_P1_1total	1	P_0ha		2	436.253	870.492	-0.90107	-0.0003931	0.042671	1.8615e-05	-0.8584	-0.00037448	436.253	15.073	0.38796	15.073	15.042	15.43	0	0	0	0	-0.16529	4.3353e-05	NaN
AIDLFTDAIK	10	51	83	11	16	0	0	Unmodified	_AIDLFTDAIK_					0	0	0	0	Q99L47	Q99L47	Q99L47	St13	Hsc70-interacting protein	MULTI-MSMS	Agh3_0ha_P1_1total	1	P_0ha	553.81	2	553.808	1105.6	0.28607	0.00015843	0.56163	0.00031103	0.8477	0.00046946	553.809	37.147	0.76704	37.147	36.853	37.62	0	0	0	0
AIFASGSPFDPVTLPDGR	18	84	127	21	26	0	0	Unmodified	_AIFASGSPFDPVTLPDGR_					0	0	0	0	P06801	P06801	P06801	Me1	NADP-dependent malic enzyme	MULTI-MSMS	Agh3_0ha_P1_1total	1	P_0ha	923.971	2	923.97	1845.93	0.11956	0.00011047	0.39231	0.00036249	0.51188	0.00047296	923.97	47.241	1.1188	47.241	46.965	48.084	0	0	0	0
AIFASGSPFDPVTLPDGR	18	84	127	21	26	0	0	Unmodified	_AIFASGSPFDPVTLPDGR_					0	0	0	0	P06801	P06801	P06801	Me1	NADP-dependent malic enzyme	MSMS	Agh3_0ha_P1_1total	1	P_0ha	616.317	3	616.316	1845.93	NaN	NaN	NaN	NaN	NaN	NaN	NaN	47.236	1	47.236	46.736	47.736	0	0	0	0
AIFASGSPFDPVTLPDGR	18	84	127	21	26	0	0	Unmodified	_AIFASGSPFDPVTLPDGR_					0	0	0	0	P06801	P06801	P06801	Me1	NADP-dependent malic enzyme	MULTI-MATCH	Agh3_0ha_P1_1total	1	P_0ha		3	616.316	1845.93	-0.29839	-0.0001839	1.7487	0.0010778	1.4503	0.00089386	616.317	47.284	0.31451	47.284	47.246	47.561	0	0	0	0	-0.099094	0.00045338	NaN
AIFDLEGWQVSHAFQITPSVAK	22	114	170	28	32	0	0	Unmodified	_AIFDLEGWQVSHAFQITPSVAK_					0	0	0	0	Q8BWP5	Q8BWP5	Q8BWP5	Ttpa	Alpha-tocopherol transfer protein	MULTI-MSMS	Agh3_0ha_P1_1total	1	P_0ha	816.093	3	815.425	2443.25	0.22091	0.00018014	0.74386	0.00060656	0.96477	0.0007867	815.76	54.813	0.83693	54.813	54.574	55.411	0	0	0	0
AIGAVPLIQGEYMIPCEK	18	87	142	20	25	2	0	Unmodified	_AIGAVPLIQGEYMIPCEK_					0	0	0	0	P18242	P18242	P18242	Ctsd	Cathepsin D	MULTI-MSMS	Agh3_0ha_P1_1total	1	P_0ha	995.014	2	995.013	1988.01	0.12982	0.00012917	-0.61302	-0.00060996	-0.4832	-0.00048079	995.013	45.687	0.54943	45.687	45.422	45.972	0	0	0	0
AIGLPEDLIQK	11	54	93	13	17	0	0	Unmodified	_AIGLPEDLIQK_					0	0	0	0	P12710	P12710	P12710	Fabp1	Fatty acid-binding protein, liver	MULTI-MSMS	Agh3_0ha_P1_1total	1	P_0ha	598.848	2	598.848	1195.68	-0.52691	-0.00031554	-0.15956	-9.5549e-05	-0.68647	-0.00041109	598.848	32.641	0.97463	32.641	32.376	33.351	0	0	0	0
AIHKIDIPSFDWPIAPFPR	19	108	158	26	25	0	0	Unmodified	_AIHKIDIPSFDWPIAPFPR_					0	0	0	1	P61922	P61922	P61922	Abat	4-aminobutyrate aminotransferase, mitochondrial	MULTI-MSMS	Agh3_0ha_P1_1total	1	P_0ha	741.07	3	740.737	2219.19	0.66848	0.00049517	0.40935	0.00030322	1.0778	0.00079839	741.071	51.697	0.50996	51.697	51.41	51.92	0	0	0	0
AIHKIDIPSFDWPIAPFPR	19	108	158	26	25	0	0	Unmodified	_AIHKIDIPSFDWPIAPFPR_					0	0	0	1	P61922	P61922	P61922	Abat	4-aminobutyrate aminotransferase, mitochondrial	MULTI-MSMS	Agh3_0ha_P1_1total	1	P_0ha	555.806	4	555.805	2219.19	0.64462	0.00035828	-0.054503	-3.0293e-05	0.59011	0.00032799	556.055	51.655	0.54993	51.655	51.37	51.92	0	0	0	0
AIIDMYTEGVADLEIMILYYPHMPPEEK	28	150	229	31	45	3	0	Unmodified	_AIIDMYTEGVADLEIMILYYPHMPPEEK_					0	0	0	0	P30115	P30115	P30115	Gsta3	Glutathione S-transferase A3	MULTI-MSMS	Agh3_0ha_P1_1total	1	P_0ha	1094.86	3	1094.53	3280.57	0.15298	0.00016744	-1.6472	-0.0018029	-1.4942	-0.0016355	1095.2	81.574	0.35007	81.574	81.443	81.793	0	0	0	0
AIIDMYTEGVADLEIMILYYPHMPPEEK	28	150	229	31	45	3	0	Unmodified	_AIIDMYTEGVADLEIMILYYPHMPPEEK_					0	0	0	0	P30115	P30115	P30115	Gsta3	Glutathione S-transferase A3	MULTI-MSMS	Agh3_0ha_P1_1total	1	P_0ha	1095.2	3	1094.53	3280.57	0.20116	0.00022017	-2.0638	-0.0022589	-1.8626	-0.0020387	1094.86	81.948	0.18274	81.948	81.885	82.068	0	0	0	0
AIIDMYTEGVADLEIMILYYPHMPPEEK	28	150	229	31	45	3	0	Unmodified	_AIIDMYTEGVADLEIMILYYPHMPPEEK_					0	0	0	0	P30115	P30115	P30115	Gsta3	Glutathione S-transferase A3	MULTI-MSMS	Agh3_0ha_P1_1total	1	P_0ha	1094.86	3	1094.53	3280.57	0.241	0.00026379	-2.954	-0.0032332	-2.713	-0.0029695	1095.2	82.259	0.095322	82.259	82.198	82.294	0	0	0	0
AIIDMYTEGVADLEIMILYYPHMPPEEK	28	150	229	31	45	3	0	Unmodified	_AIIDMYTEGVADLEIMILYYPHMPPEEK_					0	0	0	0	P30115	P30115	P30115	Gsta3	Glutathione S-transferase A3	MULTI-MSMS	Agh3_0ha_P1_1total	1	P_0ha	1094.86	3	1094.53	3280.57	0.26376	0.0002887	-1.8491	-0.0020239	-1.5854	-0.0017352	1095.2	82.549	0.2645	82.549	82.392	82.657	0	0	0	0
AIIDMYTEGVADLEIMILYYPHMPPEEK	28	150	229	31	45	3	0	Unmodified	_AIIDMYTEGVADLEIMILYYPHMPPEEK_					0	0	0	0	P30115	P30115	P30115	Gsta3	Glutathione S-transferase A3	MULTI-MATCH	Agh3_0ha_P1_1total	1	P_0ha		3	1094.53	3280.57	0.18432	0.00020175	-2.1838	-0.0023902	-1.9994	-0.0021884	1095.2	81.825	0.11568	81.825	81.793	81.908	0	0	0	0	-0.031283	-0.0035509	NaN
AIIDMYTEGVADLEIMILYYPHMPPEEK	28	150	229	31	45	3	0	Unmodified	_AIIDMYTEGVADLEIMILYYPHMPPEEK_					0	0	0	0	P30115	P30115	P30115	Gsta3	Glutathione S-transferase A3	MULTI-MATCH	Agh3_0ha_P1_1total	1	P_0ha		3	1094.53	3280.57	-0.011514	-1.2602e-05	0.94133	0.0010303	0.92982	0.0010177	1094.87	85.662	0.038254	85.662	85.645	85.684	0	0	0	0	-0.12841	0.0036019	NaN
AIIDMYTEGVADLEIMILYYPHMPPEEKEASLAK	34	176	274	38	54	3	0	Unmodified	_AIIDMYTEGVADLEIMILYYPHMPPEEKEASLAK_					0	0	0	1	P30115	P30115	P30115	Gsta3	Glutathione S-transferase A3	MULTI-MSMS	Agh3_0ha_P1_1total	1	P_0ha	971.488	4	970.983	3879.9	0.87226	0.00084695	1.3777	0.0013377	2.25	0.0021847	971.485	74.673	0.40482	74.673	74.426	74.831	0	0	0	0
AIIDMYTEGVADLEIMILYYPHMPPEEKEASLAK	34	176	274	38	54	3	0	Unmodified	_AIIDMYTEGVADLEIMILYYPHMPPEEKEASLAK_					0	0	0	1	P30115	P30115	P30115	Gsta3	Glutathione S-transferase A3	MULTI-MSMS	Agh3_0ha_P1_1total	1	P_0ha	971.482	4	970.983	3879.9	0.80685	0.00078344	-0.015756	-1.5299e-05	0.7911	0.00076814	971.483	75.211	0.21726	75.211	75.071	75.288	0	0	0	0
AIIDMYTEGVADLEIMILYYPHMPPEEKEASLAK	34	176	274	38	54	3	0	Unmodified	_AIIDMYTEGVADLEIMILYYPHMPPEEKEASLAK_					0	0	0	1	P30115	P30115	P30115	Gsta3	Glutathione S-transferase A3	MULTI-MSMS	Agh3_0ha_P1_1total	1	P_0ha	971.484	4	970.983	3879.9	0.76739	0.00074512	-1.0821	-0.0010507	-0.31466	-0.00030553	971.482	75.354	0.34206	75.354	75.276	75.618	0	0	0	0
AIIDMYTEGVADLEIMILYYPHMPPEEKEASLAK	34	176	274	38	54	3	0	Unmodified	_AIIDMYTEGVADLEIMILYYPHMPPEEKEASLAK_					0	0	0	1	P30115	P30115	P30115	Gsta3	Glutathione S-transferase A3	MULTI-MSMS	Agh3_0ha_P1_1total	1	P_0ha	971.234	4	970.983	3879.9	0.67298	0.00065345	-0.21062	-0.0002045	0.46236	0.00044895	971.484	75.66	0.41341	75.66	75.609	76.022	0	0	0	0
AIIIFVPVPQLK	12	67	112	14	14	0	0	Unmodified	_AIIIFVPVPQLK_					0	0	0	0	P62082	P62082	P62082	Rps7	Small ribosomal subunit protein eS7	MULTI-MSMS	Agh3_0ha_P1_1total	1	P_0ha	669.431	2	669.431	1336.85	0.24691	0.00016529	0.40717	0.00027257	0.65408	0.00043786	669.432	53.434	1.2828	53.434	52.866	54.149	0	0	0	0
AIIVEFAQQGLNAALFYENKDPR	23	119	183	31	35	0	0	Unmodified	_AIIVEFAQQGLNAALFYENKDPR_					0	0	0	1	Q05D44	Q05D44	Q05D44	Eif5b	Eukaryotic translation initiation factor 5B	MSMS	Agh3_0ha_P1_1total	1	P_0ha	869.443	3	869.79	2606.35	NaN	NaN	NaN	NaN	NaN	NaN	NaN	58.348	1	58.348	57.848	58.848	0	0	0	0
AILDDLLK	8	41	73	9	13	0	0	Unmodified	_AILDDLLK_					0	0	0	0	P41216	P41216	P41216	Acsl1	Long-chain-fatty-acid--CoA ligase 1	MULTI-MSMS	Agh3_0ha_P1_1total	1	P_0ha	450.774	2	450.774	899.533	0.2369	0.00010679	-0.52581	-0.00023702	-0.2889	-0.00013023	450.774	37.742	1.0819	37.742	37.349	38.431	0	0	0	0
AILEVLQTQGA	11	50	87	13	17	0	0	Unmodified	_AILEVLQTQGA_					0	0	0	0	Q8VC30	Q8VC30	Q8VC30	Tkfc	Triokinase/FMN cyclase;ATP-dependent dihydroxyacetone kinase;FAD-AMP lyase (cyclizing)	MULTI-MSMS	Agh3_0ha_P1_1total	1	P_0ha	571.825	2	571.824	1141.63	-0.36174	-0.00020685	0.70657	0.00040404	0.34483	0.00019718	571.825	38.438	1.5958	38.438	38.03	39.626	0	0	0	0
AILILDNDGDRLFAK	15	75	124	20	23	0	0	Unmodified	_AILILDNDGDRLFAK_					0	0	0	1	P61924	P61924	P61924	Copz1	Coatomer subunit zeta-1	MULTI-MSMS	Agh3_0ha_P1_1total	1	P_0ha	558.981	3	558.646	1672.91	-0.34244	-0.0001913	1.3195	0.00073712	0.97703	0.00054582	558.981	38.273	0.38748	38.273	38.082	38.47	0	0	0	0
AILITGCDSGFGFSLAK	17	77	122	18	23	1	0	Unmodified	_AILITGCDSGFGFSLAK_					0	0	0	0	Q80XN0	Q80XN0	Q80XN0	Bdh1	D-beta-hydroxybutyrate dehydrogenase, mitochondrial	MULTI-MSMS	Agh3_0ha_P1_1total	1	P_0ha	879.451	2	878.951	1755.89	-1.881	-0.0016533	-0.61948	-0.00054449	-2.5005	-0.0021978	878.95	47.783	0.63498	47.783	47.519	48.154	0	0	0	0
AILPFDLQIIDEK	13	71	115	15	21	0	0	Unmodified	_AILPFDLQIIDEK_					0	0	0	0	Q91VA0	Q91VA0	Q91VA0	Acsm1	Acyl-coenzyme A synthetase ACSM1, mitochondrial	MULTI-MSMS	Agh3_0ha_P1_1total	1	P_0ha	758.429	2	757.927	1513.84	0.60873	0.00046137	0.10758	8.1541e-05	0.71632	0.00054291	757.927	54.384	0.92524	54.384	54.023	54.949	0	0	0	0
AILPFDLQIIDEKGNILPPNTEGYIGIR	28	143	229	35	42	0	0	Unmodified	_AILPFDLQIIDEKGNILPPNTEGYIGIR_					0	0	0	1	Q91VA0	Q91VA0	Q91VA0	Acsm1	Acyl-coenzyme A synthetase ACSM1, mitochondrial	MULTI-MSMS	Agh3_0ha_P1_1total	1	P_0ha	1037.57	3	1037.24	3108.69	0.084943	8.8106e-05	0.33895	0.00035157	0.42389	0.00043968	1037.57	62.956	0.94688	62.956	62.666	63.613	0	0	0	0
AILVDLEPGTMDSVR	15	69	118	18	24	1	0	Unmodified	_AILVDLEPGTMDSVR_					0	0	0	0	P99024;Q9CWF2;Q7TMM9	P99024;Q9CWF2	P99024	Tubb5;Tubb2b;Tubb2a	Tubulin beta-5 chain;Tubulin beta-2B chain;Tubulin beta-2A chain	MULTI-MSMS	Agh3_0ha_P1_1total	1	P_0ha	808.922	2	808.422	1614.83	-1.2471	-0.0010082	-0.60007	-0.00048511	-1.8472	-0.0014933	808.422	39.258	0.60397	39.258	38.959	39.562	0	0	0	0
AIMMASQSLMCGHQDVMVAGGMESMSNVPYVMSR	34	149	246	42	48	8	0	Unmodified	_AIMMASQSLMCGHQDVMVAGGMESMSNVPYVMSR_					0	0	0	0	Q8QZT1	Q8QZT1	Q8QZT1	Acat1	Acetyl-CoA acetyltransferase, mitochondrial	MULTI-MATCH	Agh3_0ha_P1_1total	1	P_0ha		3	1235.88	3704.61	0.15783	0.00019505	-1.6863	-0.0020841	-1.5285	-0.0018891	1236.88	51.856	0.13026	51.856	51.79	51.92	0	0	0	0	0.084024	-0.0020851	NaN
AIMTYVSSFYHAFSGAQK	18	93	134	22	26	1	0	Unmodified	_AIMTYVSSFYHAFSGAQK_					0	0	0	0	P57780;Q7TPR4	P57780;Q7TPR4	P57780	Actn4;Actn1	Alpha-actinin-4;Alpha-actinin-1	MULTI-SECPEP	Agh3_0ha_P1_1total	1	P_0ha	669.866	3	669.993	2006.96	0.67944	0.00045522	-0.27631	-0.00018513	0.40314	0.0002701	670.327	50.953	0.59193	50.953	50.564	51.156	0	0	0	0
AIPIVGQVLER	11	54	95	15	15	0	0	Unmodified	_AIPIVGQVLER_					0	0	0	0	O08601	O08601	O08601	Mttp	Microsomal triglyceride transfer protein large subunit	MULTI-MSMS	Agh3_0ha_P1_1total	1	P_0ha	598.366	2	597.864	1193.71	1.0702	0.00063983	-0.32895	-0.00019666	0.74124	0.00044316	597.864	36.353	0.94842	36.353	35.791	36.739	0	0	0	0
AIPQEKPIFLSVEDTSFQWVDSLK	24	129	197	29	39	0	0	Unmodified	_AIPQEKPIFLSVEDTSFQWVDSLK_					0	0	0	1	P19096	P19096	P19096	Fasn	Fatty acid synthase;[Acyl-carrier-protein] S-acetyltransferase;[Acyl-carrier-protein] S-malonyltransferase;3-oxoacyl-[acyl-carrier-protein] synthase;3-oxoacyl-[acyl-carrier-protein] reductase;3-hydroxyacyl-[acyl-carrier-protein] dehydratase;Enoyl-[acyl-carrier-protein] reductase;Acyl-[acyl-carrier-protein] hydrolase	MULTI-MSMS	Agh3_0ha_P1_1total	1	P_0ha	926.82	3	926.485	2776.43	0.10187	9.4382e-05	0.25956	0.00024048	0.36143	0.00033486	926.819	60.504	1.3128	60.504	59.907	61.22	0	0	0	0
AIQDAGCQVLK	11	48	84	14	16	1	0	Unmodified	_AIQDAGCQVLK_					0	0	0	0	P40936	P40936	P40936	Inmt	Indolethylamine N-methyltransferase	MULTI-MSMS	Agh3_0ha_P1_1total	1	P_0ha	601.813	2	601.814	1201.61	-0.85459	-0.0005143	-0.66234	-0.00039861	-1.5169	-0.00091291	601.813	15.523	0.40276	15.523	15.273	15.675	0	0	0	0
AIQSLTDTCSDDLSVVTDCMEHALTACHPR	30	131	214	38	49	4	0	Unmodified	_AIQSLTDTCSDDLSVVTDCMEHALTACHPR_					0	0	0	0	O88451	O88451	O88451	Rdh7	Retinol dehydrogenase 7	MULTI-MSMS	Agh3_0ha_P1_1total	1	P_0ha	851.883	4	851.631	3402.49	0.59251	0.0005046	-0.071265	-6.0692e-05	0.52124	0.0004439	852.134	50.412	1.0399	50.412	50.031	51.071	0	0	0	0
AISDELDHALNDMTSI	16	72	117	19	29	1	0	Unmodified	_AISDELDHALNDMTSI_					0	0	0	0	P21107	P21107	P21107	Tpm3	Tropomyosin alpha-3 chain	MULTI-MSMS	Agh3_0ha_P1_1total	1	P_0ha	873.408	2	872.907	1743.8	-0.21852	-0.00019075	-1.3728	-0.0011983	-1.5913	-0.0013891	872.906	57.261	1.3505	57.261	56.873	58.223	0	0	0	0
AISESGVAFIPGMFTK	16	76	119	17	22	1	0	Unmodified	_AISESGVAFIPGMFTK_					0	0	0	0	Q91WU0	Q91WU0	Q91WU0	Ces1f	Carboxylesterase 1F	MULTI-MSMS	Agh3_0ha_P1_1total	1	P_0ha	827.931	2	827.929	1653.84	-0.050224	-4.1582e-05	0.81253	0.00067272	0.76231	0.00063113	827.93	46.168	0.647	46.168	45.849	46.496	0	0	0	0
AISESGVSLTAALITTDVKPIAGLVATLSGCK	32	135	236	34	45	1	0	Unmodified	_AISESGVSLTAALITTDVKPIAGLVATLSGCK_					0	0	0	1	Q8VCT4	Q8VCT4	Q8VCT4	Ces1d	Carboxylesterase 1D	MULTI-MSMS	Agh3_0ha_P1_1total	1	P_0ha	1049.25	3	1048.58	3142.72	0.12237	0.00012831	0.18262	0.00019149	0.30498	0.0003198	1049.25	74.639	0.60043	74.639	74.236	74.837	0	0	0	0
AISESGVSLTAALITTDVKPIAGLVATLSGCK	32	135	236	34	45	1	0	Unmodified	_AISESGVSLTAALITTDVKPIAGLVATLSGCK_					0	0	0	1	Q8VCT4	Q8VCT4	Q8VCT4	Ces1d	Carboxylesterase 1D	MULTI-MATCH	Agh3_0ha_P1_1total	1	P_0ha		3	1048.58	3142.72	0.1255	0.0001316	0.057658	6.0459e-05	0.18316	0.00019206	1049.25	74.904	0.13821	74.904	74.82	74.959	0	0	0	0	0.00023078	-0.00029014	NaN
AISESGVSLTAALITTDVKPIAGLVATLSGCK	32	135	236	34	45	1	0	Unmodified	_AISESGVSLTAALITTDVKPIAGLVATLSGCK_					0	0	0	1	Q8VCT4	Q8VCT4	Q8VCT4	Ces1d	Carboxylesterase 1D	MULTI-MATCH	Agh3_0ha_P1_1total	1	P_0ha		4	786.686	3142.72	0.93909	0.00073877	0.75973	0.00059767	1.6988	0.0013364	786.937	74.929	0.025772	74.929	74.909	74.935	0	0	0	0	0.26822	0.0027261	NaN
AISFVGSNQAGEYIFER	17	85	126	22	27	0	0	Unmodified	_AISFVGSNQAGEYIFER_					0	0	0	0	Q9EQ20	Q9EQ20	Q9EQ20	Aldh6a1	Methylmalonate-semialdehyde/malonate-semialdehyde dehydrogenase [acylating], mitochondrial	MULTI-MSMS	Agh3_0ha_P1_1total	1	P_0ha	944.464	2	944.465	1886.92	-0.29645	-0.00027998	-0.025346	-2.3939e-05	-0.32179	-0.00030392	944.465	42.331	0.84643	42.331	42.08	42.927	0	0	0	0
AISQTPGCVLLDVDAGPSTNR	21	88	148	26	32	1	0	Unmodified	_AISQTPGCVLLDVDAGPSTNR_					0	0	0	0	Q91XD4	Q91XD4	Q91XD4	Ftcd	Formimidoyltransferase-cyclodeaminase;Glutamate formimidoyltransferase;Formimidoyltetrahydrofolate cyclodeaminase	MULTI-MSMS	Agh3_0ha_P1_1total	1	P_0ha	725.366	3	724.364	2170.07	0.21136	0.0001531	-0.39389	-0.00028532	-0.18252	-0.00013221	724.698	34.817	0.54963	34.817	34.599	35.148	0	0	0	0
AISQTPGCVLLDVDAGPSTNR	21	88	148	26	32	1	0	Unmodified	_AISQTPGCVLLDVDAGPSTNR_					0	0	0	0	Q91XD4	Q91XD4	Q91XD4	Ftcd	Formimidoyltransferase-cyclodeaminase;Glutamate formimidoyltransferase;Formimidoyltetrahydrofolate cyclodeaminase	MULTI-MSMS	Agh3_0ha_P1_1total	1	P_0ha	1086.54	2	1086.04	2170.07	-0.42498	-0.00046155	0.068238	7.411e-05	-0.35675	-0.00038744	1086.54	34.825	0.43992	34.825	34.637	35.077	0	0	0	0
AITGASLADIMAK	13	54	96	14	18	1	0	Unmodified	_AITGASLADIMAK_					0	0	0	0	Q8BP67	Q8BP67	Q8BP67	Rpl24	Large ribosomal subunit protein eL24	MULTI-MSMS	Agh3_0ha_P1_1total	1	P_0ha	631.343	2	631.345	1260.67	-0.84432	-0.00053305	0.85658	0.0005408	0.012262	7.7415e-06	631.345	34.235	0.48093	34.235	33.946	34.427	0	0	0	0
AITIAGIPQSIIECVK	16	74	130	18	22	1	0	Unmodified	_AITIAGIPQSIIECVK_					0	0	0	0	Q61990	Q61990	Q61990	Pcbp2	Poly(rC)-binding protein 2	MULTI-MSMS	Agh3_0ha_P1_1total	1	P_0ha	857.484	2	856.984	1711.95	-0.053899	-4.619e-05	0.27894	0.00023904	0.22504	0.00019285	856.985	49.548	0.62116	49.548	49.244	49.865	0	0	0	0
AITIASAVNCPLYVVHVMSK	20	95	158	24	26	2	0	Unmodified	_AITIASAVNCPLYVVHVMSK_					0	0	0	0	Q9EQF5	Q9EQF5	Q9EQF5	Dpys	Dihydropyrimidinase	MULTI-SECPEP	Agh3_0ha_P1_1total	1	P_0ha	724.365	3	725.055	2172.14	-0.00090671	-6.5742e-07	0.22621	0.00016401	0.2253	0.00016336	725.39	46.427	0.90147	46.427	45.937	46.839	0	0	0	0
AITVFSPDGHLFQVEYAQEAVK	22	113	169	27	34	0	0	Unmodified	_AITVFSPDGHLFQVEYAQEAVK_					0	0	0	0	Q9Z2U0;Q9CWH6	Q9Z2U0	Q9Z2U0	Psma7;Psma8	Proteasome subunit alpha type-7;Proteasome subunit alpha type-8	MULTI-MSMS	Agh3_0ha_P1_1total	1	P_0ha	817.419	3	817.085	2448.23	0.40306	0.00032933	-0.99985	-0.00081696	-0.59679	-0.00048763	817.418	45.916	0.36175	45.916	45.688	46.049	0	0	0	0
AITVFSPDGHLFQVEYAQEAVK	22	113	169	27	34	0	0	Unmodified	_AITVFSPDGHLFQVEYAQEAVK_					0	0	0	0	Q9Z2U0;Q9CWH6	Q9Z2U0	Q9Z2U0	Psma7;Psma8	Proteasome subunit alpha type-7;Proteasome subunit alpha type-8	MSMS	Agh3_0ha_P1_1total	1	P_0ha	817.086	3	817.085	2448.23	NaN	NaN	NaN	NaN	NaN	NaN	NaN	46.008	1	46.008	45.508	46.508	0	0	0	0
AIVAIENPADVSVISSR	17	75	129	21	26	0	0	Unmodified	_AIVAIENPADVSVISSR_					0	0	0	0	P14206	P14206	P14206	Rpsa	Small ribosomal subunit protein uS2	MULTI-MSMS	Agh3_0ha_P1_1total	1	P_0ha	870.979	2	870.978	1739.94	0.34992	0.00030478	0.42483	0.00037002	0.77476	0.00067479	870.979	36.178	0.54505	36.178	35.909	36.454	0	0	0	0
AIVDALPPPCESACSLPTDVDKWFHQQKN	29	142	217	37	44	2	0	Unmodified	_AIVDALPPPCESACSLPTDVDKWFHQQKN_					0	0	0	2	Q9D819	Q9D819	Q9D819	Ppa1	Inorganic pyrophosphatase	MULTI-MSMS	Agh3_0ha_P1_1total	1	P_0ha	832.152	4	831.651	3322.58	-0.04215	-3.5054e-05	0.81466	0.00067751	0.77251	0.00064246	832.152	47.247	0.45036	47.247	47.148	47.598	0	0	0	0
AIVICGANDNFCAGADIHGFKSPTGLTLGSLVDEIQR	37	165	264	46	53	2	0	Unmodified	_AIVICGANDNFCAGADIHGFKSPTGLTLGSLVDEIQR_					0	0	0	1	Q9DBM2	Q9DBM2	Q9DBM2	Ehhadh	Peroxisomal bifunctional enzyme;Enoyl-CoA hydratase/3,2-trans-enoyl-CoA isomerase;3-hydroxyacyl-CoA dehydrogenase	MULTI-MSMS	Agh3_0ha_P1_1total	1	P_0ha	980.49	4	979.988	3915.92	-0.032287	-3.1641e-05	-1.0081	-0.00098788	-1.0403	-0.0010195	980.239	54.992	0.92168	54.992	54.531	55.453	0	0	0	0
AIVTTASLVPEVESVASECPDLK	23	102	172	24	37	1	0	Unmodified	_AIVTTASLVPEVESVASECPDLK_					0	0	0	0	Q91VA0	Q91VA0	Q91VA0	Acsm1	Acyl-coenzyme A synthetase ACSM1, mitochondrial	MULTI-MSMS	Agh3_0ha_P1_1total	1	P_0ha	806.084	3	805.749	2414.23	0.28464	0.00022935	0.43097	0.00034726	0.71561	0.0005766	806.083	49.76	0.74686	49.76	49.365	50.112	0	0	0	0
AIWNVINWENVTER	14	79	118	22	23	0	0	Unmodified	_AIWNVINWENVTER_					0	0	0	0	P09671	P09671	P09671	Sod2	Superoxide dismutase [Mn], mitochondrial	MULTI-MSMS	Agh3_0ha_P1_1total	1	P_0ha	872.444	2	872.444	1742.87	-0.025984	-2.2669e-05	0.85906	0.00074948	0.83307	0.00072681	872.445	53.412	1.0336	53.412	52.91	53.944	0	0	0	0
AKDFSLILDDVAITELSFSR	20	101	162	24	33	0	0	Unmodified	_AKDFSLILDDVAITELSFSR_					0	0	0	1	O35129	O35129	O35129	Phb2	Prohibitin-2	MULTI-MSMS	Agh3_0ha_P1_1total	1	P_0ha	747.398	3	747.398	2239.17	0.29366	0.00021948	-0.85641	-0.00064008	-0.56275	-0.0004206	747.397	65.11	0.63438	65.11	64.999	65.634	0	0	0	0
AKDFSLILDDVAITELSFSR	20	101	162	24	33	0	0	Unmodified	_AKDFSLILDDVAITELSFSR_					0	0	0	1	O35129	O35129	O35129	Phb2	Prohibitin-2	MSMS	Agh3_0ha_P1_1total	1	P_0ha	747.399	3	747.398	2239.17	NaN	NaN	NaN	NaN	NaN	NaN	NaN	64.941	1	64.941	64.441	65.441	0	0	0	0
AKELGATECINPQDYSKPIQEVLQEMTDGGVDFSFEVIGR	40	192	301	49	66	2	0	Unmodified	_AKELGATECINPQDYSKPIQEVLQEMTDGGVDFSFEVIGR_					0	0	0	2	P00329	P00329	P00329	Adh1	Alcohol dehydrogenase 1	MULTI-MSMS	Agh3_0ha_P1_1total	1	P_0ha	1118.79	4	1118.54	4470.14	0.12773	0.00014287	-0.53894	-0.00060282	-0.41121	-0.00045996	1119.04	71.85	0.33672	71.85	71.547	71.884	0	0	0	0
AKELGATECINPQDYSKPIQEVLQEMTDGGVDFSFEVIGR	40	192	301	49	66	2	0	Unmodified	_AKELGATECINPQDYSKPIQEVLQEMTDGGVDFSFEVIGR_					0	0	0	2	P00329	P00329	P00329	Adh1	Alcohol dehydrogenase 1	MULTI-MSMS	Agh3_0ha_P1_1total	1	P_0ha	1119.04	4	1118.54	4470.14	0.26839	0.0003002	-0.68246	-0.00076336	-0.41407	-0.00046316	1119.04	71.957	0.23273	71.957	71.876	72.109	0	0	0	0
AKELGATECINPQDYSKPIQEVLQEMTDGGVDFSFEVIGR	40	192	301	49	66	2	0	Unmodified	_AKELGATECINPQDYSKPIQEVLQEMTDGGVDFSFEVIGR_					0	0	0	2	P00329	P00329	P00329	Adh1	Alcohol dehydrogenase 1	MULTI-MSMS	Agh3_0ha_P1_1total	1	P_0ha	1119.04	4	1118.54	4470.14	0.38006	0.00042511	-0.85498	-0.00095633	-0.47492	-0.00053122	1119.04	72.126	0.70373	72.126	72.072	72.775	0	0	0	0
AKELGATECINPQDYSKPIQEVLQEMTDGGVDFSFEVIGR	40	192	301	49	66	2	0	Unmodified	_AKELGATECINPQDYSKPIQEVLQEMTDGGVDFSFEVIGR_					0	0	0	2	P00329	P00329	P00329	Adh1	Alcohol dehydrogenase 1	MULTI-MSMS	Agh3_0ha_P1_1total	1	P_0ha	1119.55	4	1118.54	4470.14	0.18024	0.0002016	0.079308	8.8709e-05	0.25955	0.00029031	1119.55	72.83	0.23782	72.83	72.742	72.98	0	0	0	0
AKELGATECINPQDYSKPIQEVLQEMTDGGVDFSFEVIGR	40	192	301	49	66	2	0	Unmodified	_AKELGATECINPQDYSKPIQEVLQEMTDGGVDFSFEVIGR_					0	0	0	2	P00329	P00329	P00329	Adh1	Alcohol dehydrogenase 1	MULTI-MSMS	Agh3_0ha_P1_1total	1	P_0ha	1118.54	4	1118.54	4470.14	0.18786	0.00021012	-3.8132	-0.0042652	-3.6253	-0.0040551	1119.04	73.468	0.22291	73.468	73.367	73.59	0	0	0	0
AKFEELNMDLFR	12	68	105	17	20	1	0	Unmodified	_AKFEELNMDLFR_					0	0	0	1	P20029	P20029	P20029	Hspa5	Endoplasmic reticulum chaperone BiP	MULTI-MSMS	Agh3_0ha_P1_1total	1	P_0ha	504.922	3	504.922	1511.74	-0.12541	-6.3324e-05	-0.53998	-0.00027265	-0.66539	-0.00033597	504.922	38.608	0.44982	38.608	38.389	38.839	0	0	0	0
AKGGEEPLPEGLFWLLVTGQMPTEEQVSWLSR	32	163	250	40	49	1	0	Unmodified	_AKGGEEPLPEGLFWLLVTGQMPTEEQVSWLSR_					0	0	0	1	Q9CZU6	Q9CZU6	Q9CZU6	Cs	Citrate synthase, mitochondrial	MULTI-MSMS	Agh3_0ha_P1_1total	1	P_0ha	1195.94	3	1195.61	3583.8	0.17418	0.00020825	0.052681	6.2985e-05	0.22686	0.00027124	1196.28	79.155	0.25342	79.155	78.942	79.196	0	0	0	0
AKGGEEPLPEGLFWLLVTGQMPTEEQVSWLSR	32	163	250	40	49	1	0	Unmodified	_AKGGEEPLPEGLFWLLVTGQMPTEEQVSWLSR_					0	0	0	1	Q9CZU6	Q9CZU6	Q9CZU6	Cs	Citrate synthase, mitochondrial	MULTI-MSMS	Agh3_0ha_P1_1total	1	P_0ha	1196.61	3	1195.61	3583.8	0.31547	0.00037718	-0.11685	-0.00013971	0.19862	0.00023747	1195.94	79.435	0.16203	79.435	79.338	79.5	0	0	0	0
AKGGEEPLPEGLFWLLVTGQMPTEEQVSWLSR	32	163	250	40	49	1	0	Unmodified	_AKGGEEPLPEGLFWLLVTGQMPTEEQVSWLSR_					0	0	0	1	Q9CZU6	Q9CZU6	Q9CZU6	Cs	Citrate synthase, mitochondrial	MULTI-MATCH	Agh3_0ha_P1_1total	1	P_0ha		3	1195.61	3583.8	0.25077	0.00029982	-0.18417	-0.00022019	0.066601	7.9628e-05	1196.28	79.278	0.58857	79.278	78.921	79.51	0	0	0	0	0.17787	-0.00052695	NaN
AKPNEVVFLDDFGSNLKPAR	20	100	157	27	30	0	0	Unmodified	_AKPNEVVFLDDFGSNLKPAR_					0	0	0	2	P34914	P34914	P34914	Ephx2	Bifunctional epoxide hydrolase 2;Cytosolic epoxide hydrolase 2;Lipid-phosphate phosphatase	MULTI-MSMS	Agh3_0ha_P1_1total	1	P_0ha	740.395	3	739.727	2216.16	-0.8701	-0.00064363	0.29254	0.0002164	-0.57756	-0.00042724	739.728	34.47	0.58405	34.47	34.159	34.743	0	0	0	0
AKPNEVVFLDDFGSNLKPAR	20	100	157	27	30	0	0	Unmodified	_AKPNEVVFLDDFGSNLKPAR_					0	0	0	2	P34914	P34914	P34914	Ephx2	Bifunctional epoxide hydrolase 2;Cytosolic epoxide hydrolase 2;Lipid-phosphate phosphatase	MULTI-MSMS	Agh3_0ha_P1_1total	1	P_0ha	555.046	4	555.047	2216.16	-0.88779	-0.00049277	0.43769	0.00024294	-0.45011	-0.00024983	555.047	34.446	0.7005	34.446	34.043	34.743	0	0	0	0
AKVAPEEVSEVIFGHVLTAGCGQNPTR	27	122	197	35	39	1	0	Unmodified	_AKVAPEEVSEVIFGHVLTAGCGQNPTR_					0	0	0	1	Q8CAY6	Q8CAY6	Q8CAY6	Acat2	Acetyl-CoA acetyltransferase, cytosolic	MULTI-MSMS	Agh3_0ha_P1_1total	1	P_0ha	717.62	4	717.368	2865.44	0.39724	0.00028497	0.3065	0.00021988	0.70374	0.00050484	717.619	43.214	0.58587	43.214	42.927	43.513	0	0	0	0
AKVDEFPLCGHMVSDEYEQLSSEALEAAR	29	138	214	36	49	2	0	Unmodified	_AKVDEFPLCGHMVSDEYEQLSSEALEAAR_					0	0	0	1	Q6ZWV3;P86048	Q6ZWV3	Q6ZWV3	Rpl10;Rpl10l	Large ribosomal subunit protein uL16;Large ribosomal subunit protein uL16-like	MULTI-MSMS	Agh3_0ha_P1_1total	1	P_0ha	821.386	4	821.133	3280.5	0.081613	6.7015e-05	0.61997	0.00050908	0.70158	0.00057609	821.384	48.898	0.98511	48.898	48.628	49.613	0	0	0	0
AKVYEGSILEADCDILIPAASEK	23	107	175	25	37	1	0	Unmodified	_AKVYEGSILEADCDILIPAASEK_					0	0	0	1	P26443	P26443	P26443	Glud1	Glutamate dehydrogenase 1, mitochondrial	MSMS	Agh3_0ha_P1_1total	1	P_0ha	831.421	3	831.424	2491.25	NaN	NaN	NaN	NaN	NaN	NaN	NaN	41.048	1	41.048	40.548	41.548	0	0	0	0
ALAGCDFLTISPK	13	60	98	14	18	1	0	Unmodified	_ALAGCDFLTISPK_					0	0	0	0	Q93092	Q93092	Q93092	Taldo1	Transaldolase	MULTI-MSMS	Agh3_0ha_P1_1total	1	P_0ha	697.368	2	696.863	1391.71	0.56346	0.00039266	0.98273	0.00068483	1.5462	0.0010775	696.865	35.094	0.63752	35.094	34.743	35.381	0	0	0	0
ALALAQEILPQAPIAVR	17	81	140	22	22	0	0	Unmodified	_ALALAQEILPQAPIAVR_					0	0	0	0	Q3TLP5	Q3TLP5	Q3TLP5	Echdc2	Enoyl-CoA hydratase domain-containing protein 2, mitochondrial	MULTI-MSMS	Agh3_0ha_P1_1total	1	P_0ha	887.533	2	887.533	1773.05	0.022777	2.0215e-05	0.68788	0.00061051	0.71065	0.00063073	887.533	48.385	0.52538	48.385	48.214	48.739	0	0	0	0
ALAVSDLNR	9	40	71	13	14	0	0	Unmodified	_ALAVSDLNR_					0	0	0	0	Q05920	Q05920	Q05920	Pc	Pyruvate carboxylase, mitochondrial	MSMS	Agh3_0ha_P1_1total	1	P_0ha	479.769	2	479.769	957.524	NaN	NaN	NaN	NaN	NaN	NaN	NaN	16.141	1	16.141	15.641	16.641	0	0	0	0
ALDIAENEMPGLMR	14	65	110	18	24	2	0	2 Oxidation (M)	_ALDIAENEM(Oxidation (M))PGLM(Oxidation (M))R_		ALDIAENEM(1)PGLM(1)R		ALDIAENEM(150)PGLM(150)R	0	0	2	0	P50247	P50247	P50247	Ahcy	Adenosylhomocysteinase	MULTI-MSMS	Agh3_0ha_P1_1total	1	P_0ha	796.376	2	796.376	1590.74	-0.17916	-0.00014268	-0.21033	-0.0001675	-0.38949	-0.00031018	796.378	38.101	0.78315	38.101	37.719	38.503	0	0	0	0
ALDIAENEMPGLMR	14	65	110	18	22	2	0	Unmodified	_ALDIAENEMPGLMR_					0	0	0	0	P50247	P50247	P50247	Ahcy	Adenosylhomocysteinase	MULTI-MSMS	Agh3_0ha_P1_1total	1	P_0ha	780.382	2	780.381	1558.75	-0.22553	-0.000176	-2.1739	-0.0016965	-2.3995	-0.0018725	780.382	38.125	0.75262	38.125	37.827	38.58	0	0	0	0
ALDIAENEMPGLMR	14	65	110	18	23	2	0	Oxidation (M)	_ALDIAENEMPGLM(Oxidation (M))R_		ALDIAENEM(0.119)PGLM(0.881)R		ALDIAENEM(-8.7)PGLM(8.7)R	0	0	1	0	P50247	P50247	P50247	Ahcy	Adenosylhomocysteinase	MULTI-MSMS	Agh3_0ha_P1_1total	1	P_0ha	788.877	2	788.379	1574.74	-0.21671	-0.00017085	-3.5368	-0.0027883	-3.7535	-0.0029592	788.378	38.127	0.62278	38.127	37.766	38.389	0	0	0	0
ALDLDPSKTNVSGGAIALGHPLGGSGSR	28	112	187	35	39	0	0	Unmodified	_ALDLDPSKTNVSGGAIALGHPLGGSGSR_					0	0	0	1	Q8BWT1	Q8BWT1	Q8BWT1	Acaa2	3-ketoacyl-CoA thiolase, mitochondrial	MULTI-MSMS	Agh3_0ha_P1_1total	1	P_0ha	662.85	4	662.6	2646.37	0.46135	0.00030569	0.27792	0.00018415	0.73927	0.00048984	662.851	31.144	0.31589	31.144	31.057	31.373	0	0	0	0
ALDLFSDNAPPPELLEIINEDIAK	24	119	189	27	40	0	0	Unmodified	_ALDLFSDNAPPPELLEIINEDIAK_					0	0	0	0	Q922R8	Q922R8	Q922R8	Pdia6	Protein disulfide-isomerase A6	MULTI-MSMS	Agh3_0ha_P1_1total	1	P_0ha	880.129	3	879.793	2636.36	0.25684	0.00022597	0.63562	0.00055922	0.89247	0.00078519	880.128	75.195	0.23153	75.195	75.061	75.292	0	0	0	0
ALDLFSDNAPPPELLEIINEDIAK	24	119	189	27	40	0	0	Unmodified	_ALDLFSDNAPPPELLEIINEDIAK_					0	0	0	0	Q922R8	Q922R8	Q922R8	Pdia6	Protein disulfide-isomerase A6	MULTI-MATCH	Agh3_0ha_P1_1total	1	P_0ha		3	879.793	2636.36	0.33601	0.00029562	-1.9411	-0.0017078	-1.6051	-0.0014122	880.126	74.794	0.06163	74.794	74.759	74.82	0	0	0	0	-0.14667	-0.0032915	NaN
ALDLFSDNAPPPELLEIINEDIAKK	25	125	201	29	41	0	0	Unmodified	_ALDLFSDNAPPPELLEIINEDIAKK_					0	0	0	1	Q922R8	Q922R8	Q922R8	Pdia6	Protein disulfide-isomerase A6	MULTI-MSMS	Agh3_0ha_P1_1total	1	P_0ha	922.493	3	922.492	2764.45	0.43909	0.00040506	-0.91055	-0.00083998	-0.47146	-0.00043492	922.825	67.015	0.55721	67.015	66.692	67.249	0	0	0	0
ALDLLMESNAIIQSMAAK	18	82	143	21	27	2	0	Unmodified	_ALDLLMESNAIIQSMAAK_					0	0	0	0	O88986	O88986	O88986	Gcat	2-amino-3-ketobutyrate coenzyme A ligase, mitochondrial	MULTI-MSMS	Agh3_0ha_P1_1total	1	P_0ha	960.51	2	960.002	1917.99	0.119	0.00011424	1.0595	0.0010171	1.1785	0.0011314	960.507	64.354	0.49403	64.354	64.051	64.545	0	0	0	0
ALDTCKIER	9	43	77	13	15	1	0	Unmodified	_ALDTCKIER_					0	0	0	1	O08601	O08601	O08601	Mttp	Microsomal triglyceride transfer protein large subunit	MULTI-MSMS	Agh3_0ha_P1_1total	1	P_0ha	553.288	2	553.287	1104.56	0.76776	0.00042479	-0.51397	-0.00028437	0.2538	0.00014042	553.287	11.975	0.17412	11.975	11.91	12.084	0	0	0	0
ALDVIVDLLEK	11	56	98	12	18	0	0	Unmodified	_ALDVIVDLLEK_					0	0	0	0	Q3TMH2	Q3TMH2	Q3TMH2	Scrn3	Secernin-3	MULTI-MSMS	Agh3_0ha_P1_1total	1	P_0ha	614.363	2	614.363	1226.71	-0.28977	-0.00017802	0.57636	0.0003541	0.28659	0.00017607	614.363	55.348	0.66882	55.348	54.907	55.576	0	0	0	0
ALDYLAIGVHELAAISER	18	87	141	23	27	0	0	Unmodified	_ALDYLAIGVHELAAISER_					0	0	0	0	P35492	P35492	P35492	Hal	Histidine ammonia-lyase	MULTI-MSMS	Agh3_0ha_P1_1total	1	P_0ha	648.021	3	647.686	1940.04	0.066362	4.2982e-05	-0.19392	-0.0001256	-0.12756	-8.2619e-05	648.02	58.77	0.75345	58.77	58.614	59.367	0	0	0	0
ALEDVCIETIEAGFMTK	17	81	132	18	28	2	0	Unmodified	_ALEDVCIETIEAGFMTK_					0	0	0	0	O88844	O88844	O88844	Idh1	Isocitrate dehydrogenase [NADP] cytoplasmic	MULTI-MSMS	Agh3_0ha_P1_1total	1	P_0ha	964.465	2	963.963	1925.91	-0.14237	-0.00013724	0.047184	4.5483e-05	-0.095188	-9.1758e-05	964.465	53.082	1.7949	53.082	52.656	54.451	0	0	0	0
ALEDVCIETIEAGFMTK	17	81	132	18	28	2	0	Unmodified	_ALEDVCIETIEAGFMTK_					0	0	0	0	O88844	O88844	O88844	Idh1	Isocitrate dehydrogenase [NADP] cytoplasmic	MULTI-MSMS	Agh3_0ha_P1_1total	1	P_0ha	643.312	3	642.978	1925.91	0.28484	0.00018314	0.48188	0.00030984	0.76671	0.00049298	643.313	53.059	1.331	53.059	52.656	53.987	0	0	0	0
ALEDVCIETIEAGFMTK	17	81	132	18	28	2	0	Unmodified	_ALEDVCIETIEAGFMTK_					0	0	0	0	O88844	O88844	O88844	Idh1	Isocitrate dehydrogenase [NADP] cytoplasmic	MSMS	Agh3_0ha_P1_1total	1	P_0ha	963.961	2	963.963	1925.91	NaN	NaN	NaN	NaN	NaN	NaN	NaN	54.228	1	54.228	53.728	54.728	0	0	0	0
ALELQGVR	8	38	68	12	12	0	0	Unmodified	_ALELQGVR_					0	0	0	0	Q8VBW8	Q8VBW8	Q8VBW8	Ttc36	Tetratricopeptide repeat protein 36	MULTI-MSMS	Agh3_0ha_P1_1total	1	P_0ha	443.261	2	443.261	884.508	-1.0857	-0.00048127	-0.40555	-0.00017976	-1.4913	-0.00066103	443.261	16.755	0.51875	16.755	16.45	16.968	0	0	0	0
ALENNMSLDEIVR	13	62	106	18	23	1	0	Unmodified	_ALENNMSLDEIVR_					0	0	0	0	Q8C196	Q8C196	Q8C196	Cps1	Carbamoyl-phosphate synthase [ammonia], mitochondrial	MULTI-MSMS	Agh3_0ha_P1_1total	1	P_0ha	752.377	2	752.377	1502.74	-1.0158	-0.00076424	0.070411	5.2976e-05	-0.94535	-0.00071126	752.377	32.963	1.4694	32.963	32.615	34.084	0	0	0	0
ALENNMSLDEIVR	13	62	106	18	24	1	0	Oxidation (M)	_ALENNM(Oxidation (M))SLDEIVR_		ALENNM(1)SLDEIVR		ALENNM(82)SLDEIVR	0	0	1	0	Q8C196	Q8C196	Q8C196	Cps1	Carbamoyl-phosphate synthase [ammonia], mitochondrial	MULTI-MSMS	Agh3_0ha_P1_1total	1	P_0ha	760.374	2	760.375	1518.73	-1.1036	-0.00083913	0.28894	0.00021971	-0.81464	-0.00061943	760.375	32.966	1.0733	32.966	32.653	33.726	0	0	0	0
ALEQFLQEYFDGNLKR	16	90	135	23	27	0	0	Unmodified	_ALEQFLQEYFDGNLKR_					0	0	0	1	P27773	P27773	P27773	Pdia3	Protein disulfide-isomerase A3	MULTI-MSMS	Agh3_0ha_P1_1total	1	P_0ha	657.671	3	657.671	1969.99	0.44396	0.00029198	0.43453	0.00028578	0.87849	0.00057776	657.671	52.803	1.1386	52.803	52.361	53.499	0	0	0	0
ALEQFLQEYFDGNLKR	16	90	135	23	27	0	0	Unmodified	_ALEQFLQEYFDGNLKR_					0	0	0	1	P27773	P27773	P27773	Pdia3	Protein disulfide-isomerase A3	MULTI-MSMS	Agh3_0ha_P1_1total	1	P_0ha	657.672	3	657.671	1969.99	0.42209	0.00027759	2.0631	0.0013568	2.4852	0.0016344	657.672	53.64	0.36299	53.64	53.499	53.862	0	0	0	0
ALESPERPFLAILGGAK	17	81	133	21	23	0	0	Unmodified	_ALESPERPFLAILGGAK_					0	0	0	1	P09411	P09411	P09411	Pgk1	Phosphoglycerate kinase 1	MULTI-MSMS	Agh3_0ha_P1_1total	1	P_0ha	590.671	3	590.337	1767.99	0.55549	0.00032793	-0.066013	-3.897e-05	0.48948	0.00028896	590.671	42.854	1.061	42.854	42.366	43.427	0	0	0	0
ALESPERPFLAILGGAK	17	81	133	21	23	0	0	Unmodified	_ALESPERPFLAILGGAK_					0	0	0	1	P09411	P09411	P09411	Pgk1	Phosphoglycerate kinase 1	MULTI-MATCH-MSMS	Agh3_0ha_P1_1total	1	P_0ha		2	885.001	1767.99	0.11607	0.00010272	-0.21031	-0.00018613	-0.094243	-8.3405e-05	885.001	42.904	0.60609	42.904	42.561	43.167	0	0	0	0	0.0033359	-0.00045903	NaN
ALETGVFGAYFNVLINLKDMTDDVFKEK	28	146	225	33	44	1	0	Unmodified	_ALETGVFGAYFNVLINLKDMTDDVFKEK_					0	0	0	2	Q91XD4	Q91XD4	Q91XD4	Ftcd	Formimidoyltransferase-cyclodeaminase;Glutamate formimidoyltransferase;Formimidoyltetrahydrofolate cyclodeaminase	MULTI-MSMS	Agh3_0ha_P1_1total	1	P_0ha	795.41	4	795.16	3176.61	0.25146	0.00019995	0.37407	0.00029744	0.62553	0.0004974	795.411	77.887	0.58494	77.887	77.607	78.192	0	0	0	0
ALEVAEYLTPVLK	13	68	112	14	20	0	0	Unmodified	_ALEVAEYLTPVLK_					0	0	0	0	Q9CPX6	Q9CPX6	Q9CPX6	Atg3	Ubiquitin-like-conjugating enzyme ATG3	MULTI-SECPEP	Agh3_0ha_P1_1total	1	P_0ha	723.391	2	723.416	1444.82	0.15174	0.00010977	2.3376	0.0016911	2.4893	0.0018008	723.919	47.006	0.34904	47.006	46.73	47.079	0	0	0	0
ALFSIGFPVAKPLLYCR	17	92	143	21	20	1	0	Unmodified	_ALFSIGFPVAKPLLYCR_					0	0	0	1	Q80XL6	Q80XL6	Q80XL6	Acad11	Acyl-CoA dehydrogenase family member 11	MULTI-MSMS	Agh3_0ha_P1_1total	1	P_0ha	651.701	3	651.366	1951.08	0.66993	0.00043637	-0.46431	-0.00030243	0.20563	0.00013394	651.7	52.499	0.47142	52.499	52.184	52.656	0	0	0	0
ALGQNPTNAEVLK	13	58	99	17	20	0	0	Unmodified	_ALGQNPTNAEVLK_					0	0	0	0	Q60605;Q8CI43	Q60605	Q60605	Myl6;Myl6b	Myosin light polypeptide 6;Myosin light chain 6B	MULTI-MSMS	Agh3_0ha_P1_1total	1	P_0ha	677.869	2	677.87	1353.73	-1.0622	-0.00072005	0.45903	0.00031116	-0.60319	-0.00040888	677.87	16.79	0.33391	16.79	16.583	16.916	0	0	0	0
ALIAGGGAPEIELALR	16	69	119	19	21	0	0	Unmodified	_ALIAGGGAPEIELALR_					0	0	0	0	P80315	P80315	P80315	Cct4	T-complex protein 1 subunit delta	MULTI-MSMS	Agh3_0ha_P1_1total	1	P_0ha	775.95	2	775.949	1549.88	0.35404	0.00027472	0.74105	0.00057501	1.0951	0.00084973	775.95	43.045	0.36897	43.045	42.888	43.257	0	0	0	0
ALKLDYIDLYIIELPMAFKPGK	22	123	195	25	31	1	0	Unmodified	_ALKLDYIDLYIIELPMAFKPGK_					0	0	0	2	Q8VCX1	Q8VCX1	Q8VCX1	Akr1d1	Aldo-keto reductase family 1 member D1	MULTI-MSMS	Agh3_0ha_P1_1total	1	P_0ha	638.863	4	638.612	2550.42	0.41304	0.00026377	-0.37886	-0.00024194	0.034177	2.1826e-05	638.862	66.327	0.77309	66.327	66.008	66.781	0	0	0	0
ALKLDYIDLYIIELPMAFKPGK	22	123	195	25	31	1	0	Unmodified	_ALKLDYIDLYIIELPMAFKPGK_					0	0	0	2	Q8VCX1	Q8VCX1	Q8VCX1	Akr1d1	Aldo-keto reductase family 1 member D1	MULTI-MSMS	Agh3_0ha_P1_1total	1	P_0ha	851.483	3	851.146	2550.42	0.48466	0.00041251	0.1181	0.00010052	0.60276	0.00051303	851.481	66.31	0.56471	66.31	66.015	66.58	0	0	0	0
ALLCEDLFR	9	48	78	12	14	1	0	Unmodified	_ALLCEDLFR_					0	0	0	0	O08914	O08914	O08914	Faah	Fatty-acid amide hydrolase 1	MULTI-MSMS	Agh3_0ha_P1_1total	1	P_0ha	568.791	2	568.792	1135.57	0.64211	0.00036523	-2.4282	-0.0013812	-1.7861	-0.0010159	568.791	36.868	0.86248	36.868	36.398	37.261	0	0	0	0
ALLDTLQLGPDALTVHLIHEVTK	23	113	189	29	34	0	0	Unmodified	_ALLDTLQLGPDALTVHLIHEVTK_					0	0	0	0	Q8BHN3	Q8BHN3	Q8BHN3	Ganab	Neutral alpha-glucosidase AB	MULTI-MSMS	Agh3_0ha_P1_1total	1	P_0ha	625.357	4	625.106	2496.4	0.02582	1.614e-05	0.093057	5.817e-05	0.11888	7.431e-05	625.608	57.614	0.64183	57.614	57.224	57.866	0	0	0	0
ALLELQLEPEELYQTFQR	18	101	158	24	32	0	0	Unmodified	_ALLELQLEPEELYQTFQR_					0	0	0	0	P58252	P58252	P58252	Eef2	Elongation factor 2	MULTI-MSMS	Agh3_0ha_P1_1total	1	P_0ha	1111.08	2	1110.58	2219.15	-0.21434	-0.00023804	0.50822	0.00056442	0.29388	0.00032638	1111.08	61.281	0.6811	61.281	61.009	61.69	0	0	0	0
ALLELQLEPEELYQTFQR	18	101	158	24	32	0	0	Unmodified	_ALLELQLEPEELYQTFQR_					0	0	0	0	P58252	P58252	P58252	Eef2	Elongation factor 2	MULTI-MSMS	Agh3_0ha_P1_1total	1	P_0ha	741.057	3	740.723	2219.15	0.19822	0.00014683	0.078772	5.8349e-05	0.27699	0.00020518	741.057	61.271	0.78545	61.271	61.009	61.795	0	0	0	0
ALLENMEGLFLAVDEIVDGGVILESDPQQVVHR	33	159	257	41	52	1	0	Unmodified	_ALLENMEGLFLAVDEIVDGGVILESDPQQVVHR_					0	0	0	0	P61924	P61924	P61924	Copz1	Coatomer subunit zeta-1	MULTI-MSMS	Agh3_0ha_P1_1total	1	P_0ha	1203.29	3	1202.62	3604.84	0.16265	0.0001956	-0.35558	-0.00042762	-0.19293	-0.00023202	1202.96	94.291	0.79998	94.291	93.962	94.762	0	0	0	0
ALLENMEGLFLAVDEIVDGGVILESDPQQVVHR	33	159	257	41	52	1	0	Unmodified	_ALLENMEGLFLAVDEIVDGGVILESDPQQVVHR_					0	0	0	0	P61924	P61924	P61924	Copz1	Coatomer subunit zeta-1	MULTI-MSMS	Agh3_0ha_P1_1total	1	P_0ha	902.47	4	902.218	3604.84	0.70755	0.00063836	-0.24288	-0.00021913	0.46467	0.00041923	902.469	94.38	0.42512	94.38	94.135	94.56	0	0	0	0
ALLENMEGLFLAVDEIVDGGVILESDPQQVVHR	33	159	257	41	52	1	0	Unmodified	_ALLENMEGLFLAVDEIVDGGVILESDPQQVVHR_					0	0	0	0	P61924	P61924	P61924	Copz1	Coatomer subunit zeta-1	MULTI-MSMS	Agh3_0ha_P1_1total	1	P_0ha	902.72	4	902.218	3604.84	0.70994	0.00064052	-0.48352	-0.00043624	0.22642	0.00020428	902.469	94.582	0.22553	94.582	94.546	94.772	0	0	0	0
ALLENMEGLFLAVDEIVDGGVILESDPQQVVHR	33	159	257	41	52	1	0	Unmodified	_ALLENMEGLFLAVDEIVDGGVILESDPQQVVHR_					0	0	0	0	P61924	P61924	P61924	Copz1	Coatomer subunit zeta-1	MULTI-SECPEP	Agh3_0ha_P1_1total	1	P_0ha	902.722	4	902.218	3604.84	0.70206	0.00063341	-0.073565	-6.6372e-05	0.62849	0.00056704	902.971	94.048	0.1686	94.048	93.962	94.131	0	0	0	0
ALLLLCGGEDD	11	47	79	11	18	1	0	Unmodified	_ALLLLCGGEDD_					0	0	0	0	P48036	P48036	P48036	Anxa5	Annexin A5	MULTI-MSMS	Agh3_0ha_P1_1total	1	P_0ha	588.285	2	588.284	1174.55	-0.58187	-0.00034231	0.10481	6.166e-05	-0.47706	-0.00028065	588.284	41.706	0.82272	41.706	41.398	42.221	0	0	0	0
ALMLQGVDLLADAVAVTMGPK	21	93	161	23	28	2	0	Unmodified	_ALMLQGVDLLADAVAVTMGPK_					0	0	0	0	P63038	P63038	P63038	Hspd1	60 kDa heat shock protein, mitochondrial	MULTI-MSMS	Agh3_0ha_P1_1total	1	P_0ha	705.386	3	705.051	2112.13	0.54858	0.00038678	-0.40485	-0.00028544	0.14373	0.00010134	705.386	79.155	0.44949	79.155	78.754	79.204	0	0	0	0
ALMLQGVDLLADAVAVTMGPK	21	93	161	23	28	2	0	Unmodified	_ALMLQGVDLLADAVAVTMGPK_					0	0	0	0	P63038	P63038	P63038	Hspd1	60 kDa heat shock protein, mitochondrial	MULTI-MSMS	Agh3_0ha_P1_1total	1	P_0ha	705.386	3	705.051	2112.13	0.70072	0.00049404	-0.44586	-0.00031436	0.25485	0.00017968	705.386	79.386	0.34922	79.386	79.294	79.643	0	0	0	0
ALMLQGVDLLADAVAVTMGPK	21	93	161	23	28	2	0	Unmodified	_ALMLQGVDLLADAVAVTMGPK_					0	0	0	0	P63038	P63038	P63038	Hspd1	60 kDa heat shock protein, mitochondrial	MULTI-MSMS	Agh3_0ha_P1_1total	1	P_0ha	705.386	3	705.051	2112.13	0.66779	0.00047082	-0.35547	-0.00025063	0.31231	0.0002202	705.386	79.545	0.14317	79.545	79.5	79.643	0	0	0	0
ALMLQGVDLLADAVAVTMGPK	21	93	161	23	28	2	0	Unmodified	_ALMLQGVDLLADAVAVTMGPK_					0	0	0	0	P63038	P63038	P63038	Hspd1	60 kDa heat shock protein, mitochondrial	MULTI-MSMS	Agh3_0ha_P1_1total	1	P_0ha	705.386	3	705.051	2112.13	0.57331	0.00040421	-0.37839	-0.00026678	0.19492	0.00013743	705.386	79.809	0.30418	79.809	79.72	80.024	0	0	0	0
ALMLQGVDLLADAVAVTMGPK	21	93	161	23	28	2	0	Unmodified	_ALMLQGVDLLADAVAVTMGPK_					0	0	0	0	P63038	P63038	P63038	Hspd1	60 kDa heat shock protein, mitochondrial	MULTI-MSMS	Agh3_0ha_P1_1total	1	P_0ha	705.051	3	705.051	2112.13	0.48584	0.00034254	0.10624	7.4903e-05	0.59208	0.00041745	705.386	80.115	0.1191	80.115	80.024	80.144	0	0	0	0
ALMLQGVDLLADAVAVTMGPK	21	93	161	23	28	2	0	Unmodified	_ALMLQGVDLLADAVAVTMGPK_					0	0	0	0	P63038	P63038	P63038	Hspd1	60 kDa heat shock protein, mitochondrial	MULTI-MSMS	Agh3_0ha_P1_1total	1	P_0ha	705.387	3	705.051	2112.13	0.48922	0.00034492	-0.087109	-6.1416e-05	0.40211	0.00028351	705.386	80.353	0.11145	80.353	80.333	80.444	0	0	0	0
ALMLQGVDLLADAVAVTMGPK	21	93	161	23	28	2	0	Unmodified	_ALMLQGVDLLADAVAVTMGPK_					0	0	0	0	P63038	P63038	P63038	Hspd1	60 kDa heat shock protein, mitochondrial	MULTI-MSMS	Agh3_0ha_P1_1total	1	P_0ha	705.386	3	705.051	2112.13	0.49799	0.00035111	-0.30274	-0.00021345	0.19525	0.00013766	705.052	80.717	0.16848	80.717	80.583	80.751	0	0	0	0
ALMLQGVDLLADAVAVTMGPK	21	93	161	23	28	2	0	Unmodified	_ALMLQGVDLLADAVAVTMGPK_					0	0	0	0	P63038	P63038	P63038	Hspd1	60 kDa heat shock protein, mitochondrial	MULTI-MSMS	Agh3_0ha_P1_1total	1	P_0ha	705.051	3	705.051	2112.13	0.52005	0.00036666	-0.3253	-0.00022935	0.19475	0.00013731	705.386	81.382	0.36768	81.382	81.216	81.584	0	0	0	0
ALMLQGVDLLADAVAVTMGPK	21	93	161	23	28	2	0	Unmodified	_ALMLQGVDLLADAVAVTMGPK_					0	0	0	0	P63038	P63038	P63038	Hspd1	60 kDa heat shock protein, mitochondrial	MULTI-MSMS	Agh3_0ha_P1_1total	1	P_0ha	705.386	3	705.051	2112.13	0.54763	0.0003861	-0.49218	-0.00034701	0.055445	3.9092e-05	705.386	81.612	0.30226	81.612	81.469	81.771	0	0	0	0
ALMLQGVDLLADAVAVTMGPK	21	93	161	23	28	2	0	Unmodified	_ALMLQGVDLLADAVAVTMGPK_					0	0	0	0	P63038	P63038	P63038	Hspd1	60 kDa heat shock protein, mitochondrial	MULTI-MSMS	Agh3_0ha_P1_1total	1	P_0ha	705.384	3	705.051	2112.13	0.62065	0.00043759	-0.37077	-0.00026141	0.24988	0.00017618	705.385	82.041	0.39127	82.041	81.917	82.308	0	0	0	0
ALMLQGVDLLADAVAVTMGPK	21	93	161	23	28	2	0	Unmodified	_ALMLQGVDLLADAVAVTMGPK_					0	0	0	0	P63038	P63038	P63038	Hspd1	60 kDa heat shock protein, mitochondrial	MULTI-MSMS	Agh3_0ha_P1_1total	1	P_0ha	705.386	3	705.051	2112.13	0.61961	0.00043686	0.21645	0.00015261	0.83606	0.00058946	705.386	82.661	0.28407	82.661	82.629	82.913	0	0	0	0
ALMLQGVDLLADAVAVTMGPK	21	93	161	23	28	2	0	Unmodified	_ALMLQGVDLLADAVAVTMGPK_					0	0	0	0	P63038	P63038	P63038	Hspd1	60 kDa heat shock protein, mitochondrial	MSMS	Agh3_0ha_P1_1total	1	P_0ha	705.051	3	705.051	2112.13	NaN	NaN	NaN	NaN	NaN	NaN	NaN	80.955	1	80.955	80.455	81.455	0	0	0	0
ALMLQGVDLLADAVAVTMGPK	21	93	161	23	28	2	0	Unmodified	_ALMLQGVDLLADAVAVTMGPK_					0	0	0	0	P63038	P63038	P63038	Hspd1	60 kDa heat shock protein, mitochondrial	MSMS	Agh3_0ha_P1_1total	1	P_0ha	705.052	3	705.051	2112.13	NaN	NaN	NaN	NaN	NaN	NaN	NaN	82.964	1	82.964	82.464	83.464	0	0	0	0
ALMLQGVDLLADAVAVTMGPK	21	93	161	23	28	2	0	Unmodified	_ALMLQGVDLLADAVAVTMGPK_					0	0	0	0	P63038	P63038	P63038	Hspd1	60 kDa heat shock protein, mitochondrial	MSMS	Agh3_0ha_P1_1total	1	P_0ha	705.051	3	705.051	2112.13	NaN	NaN	NaN	NaN	NaN	NaN	NaN	84.294	1	84.294	83.794	84.794	0	0	0	0
ALMLQGVDLLADAVAVTMGPK	21	93	161	23	28	2	0	Unmodified	_ALMLQGVDLLADAVAVTMGPK_					0	0	0	0	P63038	P63038	P63038	Hspd1	60 kDa heat shock protein, mitochondrial	MULTI-MATCH	Agh3_0ha_P1_1total	1	P_0ha		2	1057.07	2112.13	0.038884	4.1103e-05	2.0661	0.002184	2.105	0.0022251	1057.58	79.547	0.12556	79.547	79.51	79.635	0	0	0	0	-0.038163	-0.00067414	NaN
ALMLQGVDLLADAVAVTMGPK	21	93	161	23	28	2	0	Unmodified	_ALMLQGVDLLADAVAVTMGPK_					0	0	0	0	P63038	P63038	P63038	Hspd1	60 kDa heat shock protein, mitochondrial	MULTI-MATCH-MSMS	Agh3_0ha_P1_1total	1	P_0ha		2	1057.07	2112.13	0.071832	7.5932e-05	5.0051	0.0052907	5.0769	0.0053666	1057.58	79.426	0.14243	79.426	79.367	79.51	0	0	0	0	0.13673	0.0015661	NaN
ALMLQGVDLLADAVAVTMGPK	21	93	161	23	28	2	0	Unmodified	_ALMLQGVDLLADAVAVTMGPK_					0	0	0	0	P63038	P63038	P63038	Hspd1	60 kDa heat shock protein, mitochondrial	MULTI-MATCH	Agh3_0ha_P1_1total	1	P_0ha		3	705.051	2112.13	0.64593	0.00045542	-0.93094	-0.00065636	-0.28501	-0.00020094	705.385	79.278	0.17904	79.278	79.188	79.367	0	0	0	0	0.0098706	-0.00046717	NaN
ALMLQGVDLLADAVAVTMGPK	21	93	161	23	28	2	0	Unmodified	_ALMLQGVDLLADAVAVTMGPK_					0	0	0	0	P63038	P63038	P63038	Hspd1	60 kDa heat shock protein, mitochondrial	MULTI-MATCH	Agh3_0ha_P1_1total	1	P_0ha		3	705.051	2112.13	0.62669	0.00044185	-0.57549	-0.00040575	0.051194	3.6094e-05	705.386	79.66	0.14381	79.66	79.589	79.733	0	0	0	0	0.059866	-0.00073675	NaN
ALMLQGVDLLADAVAVTMGPK	21	93	161	23	28	2	0	Unmodified	_ALMLQGVDLLADAVAVTMGPK_					0	0	0	0	P63038	P63038	P63038	Hspd1	60 kDa heat shock protein, mitochondrial	MULTI-MATCH	Agh3_0ha_P1_1total	1	P_0ha		3	705.051	2112.13	0.50735	0.00035771	-0.44767	-0.00031563	0.059681	4.2078e-05	705.051	81.119	0.22936	81.119	80.987	81.216	0	0	0	0	0.17355	-0.0007881	NaN
ALMLQGVDLLADAVAVTMGPK	21	93	161	23	28	2	0	Unmodified	_ALMLQGVDLLADAVAVTMGPK_					0	0	0	0	P63038	P63038	P63038	Hspd1	60 kDa heat shock protein, mitochondrial	MULTI-MATCH	Agh3_0ha_P1_1total	1	P_0ha		3	705.051	2112.13	0.48819	0.0003442	-0.32732	-0.00023078	0.16087	0.00011342	705.386	80.2	0.41554	80.2	80.024	80.44	0	0	0	0	-0.107	-0.00072252	NaN
ALMLQGVDLLADAVAVTMGPK	21	93	161	23	29	2	0	Oxidation (M)	_ALMLQGVDLLADAVAVTM(Oxidation (M))GPK_		ALM(0.245)LQGVDLLADAVAVTM(0.755)GPK		ALM(-4.9)LQGVDLLADAVAVTM(4.9)GPK	0	0	1	0	P63038	P63038	P63038	Hspd1	60 kDa heat shock protein, mitochondrial	MULTI-MSMS	Agh3_0ha_P1_1total	1	P_0ha	710.382	3	710.383	2128.13	0.66567	0.00047288	-0.82921	-0.00058906	-0.16354	-0.00011618	710.717	79.258	0.67793	79.258	78.85	79.528	0	0	0	0
ALMLQGVDLLADAVAVTMGPK	21	93	161	23	29	2	0	Oxidation (M)	_ALMLQGVDLLADAVAVTM(Oxidation (M))GPK_					0	0	1	0	P63038	P63038	P63038	Hspd1	60 kDa heat shock protein, mitochondrial	MULTI-MATCH	Agh3_0ha_P1_1total	1	P_0ha		3	710.383	2128.13	0.35919	0.00025516	0.41484	0.00029469	0.77403	0.00054986	710.384	78.629	0.15652	78.629	78.508	78.665	0	0	0	0	-0.00094331	0.0024614	NaN
ALMLQGVDLLADAVAVTMGPK	21	93	161	23	30	2	0	2 Oxidation (M)	_ALM(Oxidation (M))LQGVDLLADAVAVTM(Oxidation (M))GPK_		ALM(1)LQGVDLLADAVAVTM(1)GPK		ALM(11)LQGVDLLADAVAVTM(11)GPK	0	0	2	0	P63038	P63038	P63038	Hspd1	60 kDa heat shock protein, mitochondrial	MULTI-MSMS	Agh3_0ha_P1_1total	1	P_0ha	715.715	3	715.715	2144.12	0.67929	0.00048618	0.59485	0.00042574	1.2741	0.00091192	715.715	78.972	0.082535	78.972	78.91	78.993	0	0	0	0
ALMLQGVDLLADAVAVTMGPK	21	93	161	23	30	2	0	2 Oxidation (M)	_ALM(Oxidation (M))LQGVDLLADAVAVTM(Oxidation (M))GPK_		ALM(1)LQGVDLLADAVAVTM(1)GPK		ALM(35)LQGVDLLADAVAVTM(35)GPK	0	0	2	0	P63038	P63038	P63038	Hspd1	60 kDa heat shock protein, mitochondrial	MULTI-MSMS	Agh3_0ha_P1_1total	1	P_0ha	716.049	3	715.715	2144.12	0.84687	0.00060612	-0.76477	-0.00054736	0.082094	5.8756e-05	715.715	79.271	0.27155	79.271	79.138	79.41	0	0	0	0
ALNALCNGLIEELNQALETFEQDPAVGAIVLTGGDK	36	162	264	42	56	1	0	Unmodified	_ALNALCNGLIEELNQALETFEQDPAVGAIVLTGGDK_					0	0	0	0	Q8BH95	Q8BH95	Q8BH95	Echs1	Enoyl-CoA hydratase, mitochondrial	MULTI-MSMS	Agh3_0ha_P1_1total	1	P_0ha	1262.64	3	1261.98	3782.9	0.13911	0.00017555	-0.20754	-0.0002619	-0.06843	-8.6357e-05	1262.31	95.19	0.92139	95.19	94.909	95.83	0	0	0	0
ALNALCNGLIEELNQALETFEQDPAVGAIVLTGGDK	36	162	264	42	56	1	0	Unmodified	_ALNALCNGLIEELNQALETFEQDPAVGAIVLTGGDK_					0	0	0	0	Q8BH95	Q8BH95	Q8BH95	Echs1	Enoyl-CoA hydratase, mitochondrial	MULTI-MSMS	Agh3_0ha_P1_1total	1	P_0ha	947.235	4	946.733	3782.9	0.44879	0.00042489	-0.046804	-4.4311e-05	0.40199	0.00038057	947.235	95.287	0.90559	95.287	94.96	95.866	0	0	0	0
ALNEVFIGESLSSR	14	66	108	18	23	0	0	Unmodified	_ALNEVFIGESLSSR_					0	0	0	0	Q8C5H8	Q8C5H8	Q8C5H8	Nadk2	NAD kinase 2, mitochondrial	MULTI-MSMS	Agh3_0ha_P1_1total	1	P_0ha	761.398	2	761.399	1520.78	0.76461	0.00058217	0.12471	9.4957e-05	0.88932	0.00067713	761.399	35.258	0.2534	35.258	35.148	35.402	0	0	0	0
ALNVEPDGTGLTCSLAPNILSQL	23	100	168	26	35	1	0	Unmodified	_ALNVEPDGTGLTCSLAPNILSQL_					0	0	0	0	P99029	P99029	P99029	Prdx5	Peroxiredoxin-5, mitochondrial	MULTI-MSMS	Agh3_0ha_P1_1total	1	P_0ha	1192.61	2	1192.11	2382.21	-0.11663	-0.00013903	0.72256	0.00086137	0.60593	0.00072233	1192.61	67.498	0.74997	67.498	67.203	67.953	0	0	0	0
ALPFWNEEIVPQIK	14	81	122	18	21	0	0	Unmodified	_ALPFWNEEIVPQIK_					0	0	0	0	Q9DBJ1	Q9DBJ1	Q9DBJ1	Pgam1	Phosphoglycerate mutase 1	MULTI-MSMS	Agh3_0ha_P1_1total	1	P_0ha	842.459	2	842.459	1682.9	0.60167	0.00050689	-0.069602	-5.8637e-05	0.53207	0.00044825	842.459	52.628	1.2273	52.628	52.272	53.499	0	0	0	0
ALPGHLKPFETLLSQNQGGK	20	96	155	27	28	0	0	Unmodified	_ALPGHLKPFETLLSQNQGGK_					0	0	0	1	P19157;P46425	P19157	P19157	Gstp1;Gstp2	Glutathione S-transferase P 1;Glutathione S-transferase P 2	MULTI-MSMS	Agh3_0ha_P1_1total	1	P_0ha	534.796	4	534.546	2134.15	-0.74585	-0.00039869	-0.2172	-0.0001161	-0.96305	-0.00051479	534.796	33.109	0.80866	33.109	32.729	33.537	0	0	0	0
ALPGHLKPFETLLSQNQGGK	20	96	155	27	28	0	0	Unmodified	_ALPGHLKPFETLLSQNQGGK_					0	0	0	1	P19157;P46425	P19157	P19157	Gstp1;Gstp2	Glutathione S-transferase P 1;Glutathione S-transferase P 2	MULTI-MSMS	Agh3_0ha_P1_1total	1	P_0ha	712.726	3	712.392	2134.15	-0.82466	-0.00058748	0.58865	0.00041935	-0.23601	-0.00016813	712.726	33.097	0.79275	33.097	32.811	33.604	0	0	0	0
ALQAYHLDPQCWGVNVQPYSGSPANFAVYTALVEPHGR	38	189	275	51	54	1	0	Unmodified	_ALQAYHLDPQCWGVNVQPYSGSPANFAVYTALVEPHGR_					0	0	0	0	P50431	P50431	P50431	Shmt1	Serine hydroxymethyltransferase, cytosolic	MULTI-MSMS	Agh3_0ha_P1_1total	1	P_0ha	1054.51	4	1054.01	4212.03	-0.85546	-0.00090167	0.9673	0.0010196	0.11184	0.00011788	1054.51	57.513	0.6908	57.513	57.145	57.835	0	0	0	0
ALQDPNVAAFMVEPIQGEAGVIVPDPGYLTGVR	33	154	243	39	47	1	0	Unmodified	_ALQDPNVAAFMVEPIQGEAGVIVPDPGYLTGVR_					0	0	0	0	P29758	P29758	P29758	Oat	Ornithine aminotransferase, mitochondrial	MULTI-MSMS	Agh3_0ha_P1_1total	1	P_0ha	1142.26	3	1141.93	3422.75	-0.082616	-9.4341e-05	0.67726	0.00077338	0.59464	0.00067904	1142.6	67.698	0.54378	67.698	67.427	67.97	0	0	0	0
ALQLGTLFSPAEALK	15	72	119	17	21	0	0	Unmodified	_ALQLGTLFSPAEALK_					0	0	0	0	P42125	P42125	P42125	Eci1	Enoyl-CoA delta isomerase 1, mitochondrial	MULTI-SECPEP	Agh3_0ha_P1_1total	1	P_0ha	780.01	2	779.946	1557.88	0.69387	0.00054118	1.6011	0.0012488	2.295	0.00179	779.948	50.173	1.1232	50.173	49.74	50.863	0	0	0	0
ALQSADVIVLFGAR	14	66	110	18	19	0	0	Unmodified	_ALQSADVIVLFGAR_					0	0	0	0	Q9QXE0	Q9QXE0	Q9QXE0	Hacl1	2-hydroxyacyl-CoA lyase 1	MULTI-MATCH	Agh3_0ha_P1_1total	1	P_0ha		2	730.417	1458.82	-0.01554	-1.1351e-05	-0.612	-0.00044701	-0.62754	-0.00045837	730.416	46.355	0.49762	46.355	46.181	46.678	0	0	0	0	0.11154	-0.00027956	NaN
ALQSVGQIVGEVLK	14	64	113	17	20	0	0	Unmodified	_ALQSVGQIVGEVLK_					0	0	0	0	P62334	P62334	P62334	Psmc6	26S proteasome regulatory subunit 10B	MULTI-MSMS	Agh3_0ha_P1_1total	1	P_0ha	721.427	2	720.925	1439.83	0.19691	0.00014196	1.6333	0.0011775	1.8302	0.0013194	721.427	47.242	0.55975	47.242	47.176	47.736	0	0	0	0
ALQTDYITYIDDLLTSINAKPDLR	24	123	198	30	41	0	0	Unmodified	_ALQTDYITYIDDLLTSINAKPDLR_					0	0	0	1	P50285	P50285	P50285	Fmo1	Flavin-containing monooxygenase 1	MULTI-MSMS	Agh3_0ha_P1_1total	1	P_0ha	918.483	3	918.152	2751.43	0.35862	0.00032927	-2.7349	-0.0025111	-2.3763	-0.0021818	918.484	73.241	0.24027	73.241	73.11	73.35	0	0	0	0
ALQTDYITYIDDLLTSINAKPDLR	24	123	198	30	41	0	0	Unmodified	_ALQTDYITYIDDLLTSINAKPDLR_					0	0	0	1	P50285	P50285	P50285	Fmo1	Flavin-containing monooxygenase 1	MULTI-MSMS	Agh3_0ha_P1_1total	1	P_0ha	918.486	3	918.152	2751.43	0.40235	0.00036942	-0.021705	-1.9929e-05	0.38065	0.00034949	918.487	73.395	0.27248	73.395	73.35	73.622	0	0	0	0
ALQYAFFAEK	10	58	82	12	15	0	0	Unmodified	_ALQYAFFAEK_					0	0	0	0	Q9DBM2	Q9DBM2	Q9DBM2	Ehhadh	Peroxisomal bifunctional enzyme;Enoyl-CoA hydratase/3,2-trans-enoyl-CoA isomerase;3-hydroxyacyl-CoA dehydrogenase	MULTI-MSMS	Agh3_0ha_P1_1total	1	P_0ha	594.307	2	594.308	1186.6	-0.69099	-0.00041066	-0.92338	-0.00054877	-1.6144	-0.00095944	594.308	32.938	0.64128	32.938	32.709	33.351	0	0	0	0
ALRDFLLKEYGGLDVLVNNAGIAFK	25	127	202	32	35	0	0	Unmodified	_ALRDFLLKEYGGLDVLVNNAGIAFK_					0	0	0	2	P48758	P48758	P48758	Cbr1	Carbonyl reductase [NADPH] 1	MULTI-MSMS	Agh3_0ha_P1_1total	1	P_0ha	685.134	4	684.883	2735.5	0.64115	0.00043911	-1.2752	-0.00087336	-0.63404	-0.00043424	685.133	66.172	0.42358	66.172	65.971	66.395	0	0	0	0
ALSDALTELGYK	12	57	93	13	20	0	0	Unmodified	_ALSDALTELGYK_					0	0	0	0	P50431	P50431	P50431	Shmt1	Serine hydroxymethyltransferase, cytosolic	MULTI-MSMS	Agh3_0ha_P1_1total	1	P_0ha	640.841	2	640.84	1279.67	0.21348	0.00013681	1.6498	0.0010573	1.8633	0.0011941	640.841	37.653	0.72192	37.653	37.29	38.012	0	0	0	0
ALSEIAGITLPYDTLDQVR	19	92	151	23	31	0	0	Unmodified	_ALSEIAGITLPYDTLDQVR_					0	0	0	0	Q91VD9	Q91VD9	Q91VD9	Ndufs1	NADH-ubiquinone oxidoreductase 75 kDa subunit, mitochondrial	MULTI-MSMS	Agh3_0ha_P1_1total	1	P_0ha	1038.56	2	1038.05	2074.09	0.3981	0.00041325	-0.46467	-0.00048235	-0.066562	-6.9095e-05	1038.56	54.127	0.70185	54.127	53.749	54.451	0	0	0	0
ALSGGLYPVSAVLCDDEIMLTIKPGEHGSTYGGNPLGCR	39	173	276	46	56	3	0	Unmodified	_ALSGGLYPVSAVLCDDEIMLTIKPGEHGSTYGGNPLGCR_					0	0	0	1	P29758	P29758	P29758	Oat	Ornithine aminotransferase, mitochondrial	MULTI-MSMS	Agh3_0ha_P1_1total	1	P_0ha	1027.75	4	1027	4103.98	0.0052873	5.43e-06	-0.57972	-0.00059537	-0.57443	-0.00058994	1027.5	56.092	1.0205	56.092	55.687	56.707	0	0	0	0
ALTDELAALGR	11	48	84	14	17	0	0	Unmodified	_ALTDELAALGR_					0	0	0	0	Q9EQ06	Q9EQ06	Q9EQ06	Hsd17b11	Estradiol 17-beta-dehydrogenase 11	MULTI-MSMS	Agh3_0ha_P1_1total	1	P_0ha	565.315	2	565.314	1128.61	0.81828	0.00046259	-0.11028	-6.2343e-05	0.708	0.00040024	565.314	35.869	0.60603	35.869	35.512	36.118	0	0	0	0
ALTDKVTDLLGGLFSK	16	76	128	18	24	0	0	Unmodified	_ALTDKVTDLLGGLFSK_					0	0	0	1	O35857	O35857	O35857	Timm44	Mitochondrial import inner membrane translocase subunit TIM44	MULTI-MSMS	Agh3_0ha_P1_1total	1	P_0ha	559.985	3	559.986	1676.93	0.63489	0.00035553	-0.8145	-0.00045611	-0.17962	-0.00010058	560.319	58.496	0.29145	58.496	58.223	58.515	0	0	0	0
ALTSFERDSIFSNLIGQLDYK	21	109	169	27	35	0	0	Unmodified	_ALTSFERDSIFSNLIGQLDYK_					0	0	0	1	Q8BMS1	Q8BMS1	Q8BMS1	Hadha	Trifunctional enzyme subunit alpha, mitochondrial;Long-chain enoyl-CoA hydratase;Long chain 3-hydroxyacyl-CoA dehydrogenase	MULTI-MSMS	Agh3_0ha_P1_1total	1	P_0ha	806.752	3	806.416	2416.23	0.28878	0.00023287	1.3388	0.0010797	1.6276	0.0013125	806.751	58.625	0.67771	58.625	58.267	58.945	0	0	0	0
ALTSFERDSIFSNLIGQLDYKGFEK	25	131	200	32	41	0	0	Unmodified	_ALTSFERDSIFSNLIGQLDYKGFEK_					0	0	0	2	Q8BMS1	Q8BMS1	Q8BMS1	Hadha	Trifunctional enzyme subunit alpha, mitochondrial;Long-chain enoyl-CoA hydratase;Long chain 3-hydroxyacyl-CoA dehydrogenase	MULTI-MSMS	Agh3_0ha_P1_1total	1	P_0ha	720.621	4	720.371	2877.45	0.18164	0.00013085	0.67931	0.00048935	0.86095	0.0006202	720.622	57.888	0.80941	57.888	57.458	58.267	0	0	0	0
ALTVPELTQQMFDAK	15	75	122	18	24	1	0	Unmodified	_ALTVPELTQQMFDAK_					0	0	0	0	P68372;Q9D6F9;Q922F4	P68372;Q922F4	P68372	Tubb4b;Tubb4a;Tubb6	Tubulin beta-4B chain;Tubulin beta-4A chain;Tubulin beta-6 chain	MULTI-MSMS	Agh3_0ha_P1_1total	1	P_0ha	846.437	2	846.437	1690.86	-0.11112	-9.4059e-05	-0.56134	-0.00047514	-0.67246	-0.0005692	846.437	46.518	1.1863	46.518	45.823	47.009	0	0	0	0
ALTVPELTQQMFDAK	15	75	122	18	25	1	0	Oxidation (M)	_ALTVPELTQQM(Oxidation (M))FDAK_		ALTVPELTQQM(1)FDAK		ALTVPELTQQM(46)FDAK	0	0	1	0	P68372;Q9D6F9;Q922F4	P68372;Q922F4	P68372	Tubb4b;Tubb4a;Tubb6	Tubulin beta-4B chain;Tubulin beta-4A chain;Tubulin beta-6 chain	MULTI-MSMS	Agh3_0ha_P1_1total	1	P_0ha	854.434	2	854.435	1706.85	-0.28344	-0.00024218	-0.9508	-0.00081239	-1.2342	-0.0010546	854.936	46.603	0.46822	46.603	46.21	46.678	0	0	0	0
ALTVPELTQQMFDSK	15	75	122	18	25	1	0	Unmodified	_ALTVPELTQQMFDSK_					0	0	0	0	Q9CWF2;Q7TMM9	Q9CWF2	Q9CWF2	Tubb2b;Tubb2a	Tubulin beta-2B chain;Tubulin beta-2A chain	MULTI-MSMS	Agh3_0ha_P1_1total	1	P_0ha	854.434	2	854.435	1706.85	-0.32317	-0.00027612	0.23689	0.00020241	-0.086275	-7.3717e-05	854.435	45.543	0.68951	45.543	45.213	45.903	0	0	0	0
ALTVPELTQQVFDAK	15	75	122	18	24	0	0	Unmodified	_ALTVPELTQQVFDAK_					0	0	0	0	P99024	P99024	P99024	Tubb5	Tubulin beta-5 chain	MULTI-MSMS	Agh3_0ha_P1_1total	1	P_0ha	830.449	2	830.451	1658.89	-0.6848	-0.00056869	-1.5658	-0.0013004	-2.2507	-0.0018691	830.951	45.176	0.65297	45.176	44.792	45.445	0	0	0	0
ALTYFVALPGVGVSMLNVFLK	21	108	171	23	26	1	0	Unmodified	_ALTYFVALPGVGVSMLNVFLK_					0	0	0	0	P43024	P43024	P43024	Cox6a1	Cytochrome c oxidase subunit 6A1, mitochondrial	MULTI-MSMS	Agh3_0ha_P1_1total	1	P_0ha	1120.13	2	1120.13	2238.25	0.21335	0.00023898	0.85647	0.00095936	1.0698	0.0011983	1120.63	80.978	0.26012	80.978	80.792	81.052	0	0	0	0
ALTYFVALPGVGVSMLNVFLK	21	108	171	23	26	1	0	Unmodified	_ALTYFVALPGVGVSMLNVFLK_					0	0	0	0	P43024	P43024	P43024	Cox6a1	Cytochrome c oxidase subunit 6A1, mitochondrial	MULTI-MSMS	Agh3_0ha_P1_1total	1	P_0ha	747.427	3	747.09	2238.25	0.54575	0.00040772	0.22462	0.00016781	0.77037	0.00057554	747.425	80.978	0.21229	80.978	80.84	81.052	0	0	0	0
ALTYFVALPGVGVSMLNVFLK	21	108	171	23	26	1	0	Unmodified	_ALTYFVALPGVGVSMLNVFLK_					0	0	0	0	P43024	P43024	P43024	Cox6a1	Cytochrome c oxidase subunit 6A1, mitochondrial	MULTI-MSMS	Agh3_0ha_P1_1total	1	P_0ha	1120.13	2	1120.13	2238.25	0.21695	0.00024302	0.15069	0.00016879	0.36764	0.0004118	1120.63	81.127	0.53609	81.127	80.792	81.328	0	0	0	0
ALTYFVALPGVGVSMLNVFLK	21	108	171	23	26	1	0	Unmodified	_ALTYFVALPGVGVSMLNVFLK_					0	0	0	0	P43024	P43024	P43024	Cox6a1	Cytochrome c oxidase subunit 6A1, mitochondrial	MULTI-MSMS	Agh3_0ha_P1_1total	1	P_0ha	747.425	3	747.09	2238.25	0.55005	0.00041094	-0.00076352	-5.7042e-07	0.54929	0.00041037	747.425	81.123	0.30011	81.123	81.028	81.328	0	0	0	0
ALTYFVALPGVGVSMLNVFLK	21	108	171	23	26	1	0	Unmodified	_ALTYFVALPGVGVSMLNVFLK_					0	0	0	0	P43024	P43024	P43024	Cox6a1	Cytochrome c oxidase subunit 6A1, mitochondrial	MULTI-MSMS	Agh3_0ha_P1_1total	1	P_0ha	1121.14	2	1120.13	2238.25	0.23309	0.00026109	0.8685	0.00097283	1.1016	0.0012339	1120.13	81.377	0.43021	81.377	81.304	81.734	0	0	0	0
ALTYFVALPGVGVSMLNVFLK	21	108	171	23	26	1	0	Unmodified	_ALTYFVALPGVGVSMLNVFLK_					0	0	0	0	P43024	P43024	P43024	Cox6a1	Cytochrome c oxidase subunit 6A1, mitochondrial	MULTI-MSMS	Agh3_0ha_P1_1total	1	P_0ha	747.425	3	747.09	2238.25	0.55759	0.00041657	0.1617	0.0001208	0.71928	0.00053737	747.425	81.382	0.23917	81.382	81.246	81.485	0	0	0	0
ALTYFVALPGVGVSMLNVFLK	21	108	171	23	26	1	0	Unmodified	_ALTYFVALPGVGVSMLNVFLK_					0	0	0	0	P43024	P43024	P43024	Cox6a1	Cytochrome c oxidase subunit 6A1, mitochondrial	MULTI-MSMS	Agh3_0ha_P1_1total	1	P_0ha	747.426	3	747.09	2238.25	0.58484	0.00043693	-0.084857	-6.3396e-05	0.49998	0.00037353	747.424	81.575	0.33693	81.575	81.456	81.793	0	0	0	0
ALTYFVALPGVGVSMLNVFLK	21	108	171	23	26	1	0	Unmodified	_ALTYFVALPGVGVSMLNVFLK_					0	0	0	0	P43024	P43024	P43024	Cox6a1	Cytochrome c oxidase subunit 6A1, mitochondrial	MULTI-MATCH	Agh3_0ha_P1_1total	1	P_0ha		2	1120.13	2238.25	0.30737	0.00034429	1.6132	0.001807	1.9206	0.0021513	1120.63	81.979	0.11524	81.979	81.908	82.024	0	0	0	0	0.091652	0.0011748	NaN
ALVDELEWEIAR	12	65	102	16	21	0	0	Unmodified	_ALVDELEWEIAR_					0	0	0	0	Q9QXT0	Q9QXT0	Q9QXT0	Cnpy2	Protein canopy homolog 2	MULTI-MSMS	Agh3_0ha_P1_1total	1	P_0ha	722.375	2	722.378	1442.74	0.17936	0.00012956	0.001034	7.4694e-07	0.18039	0.00013031	722.377	49.422	0.92488	49.422	49.148	50.072	0	0	0	0
ALVEDIISLEEVDEDMKSVVEALKDNFNK	29	143	234	34	52	1	0	Unmodified	_ALVEDIISLEEVDEDMKSVVEALKDNFNK_					0	0	0	2	Q9D6S7	Q9D6S7	Q9D6S7	Mrrf	Ribosome-recycling factor, mitochondrial	MULTI-MSMS	Agh3_0ha_P1_1total	1	P_0ha	824.171	4	823.918	3291.64	0.55598	0.00045808	-0.65314	-0.00053813	-0.097154	-8.0047e-05	824.419	80.53	0.27663	80.53	80.326	80.602	0	0	0	0
ALVEDIISLEEVDEDMKSVVEALKDNFNK	29	143	234	34	52	1	0	Unmodified	_ALVEDIISLEEVDEDMKSVVEALKDNFNK_					0	0	0	2	Q9D6S7	Q9D6S7	Q9D6S7	Mrrf	Ribosome-recycling factor, mitochondrial	MULTI-MSMS	Agh3_0ha_P1_1total	1	P_0ha	824.165	4	823.918	3291.64	0.55882	0.00046042	-0.22872	-0.00018844	0.33011	0.00027198	824.419	80.693	0.43755	80.693	80.444	80.882	0	0	0	0
ALVGTFMSALEMPGVSLTLMLVDEPVLK	28	134	225	29	39	3	0	Unmodified	_ALVGTFMSALEMPGVSLTLMLVDEPVLK_					0	0	0	0	Q8VC30	Q8VC30	Q8VC30	Tkfc	Triokinase/FMN cyclase;ATP-dependent dihydroxyacetone kinase;FAD-AMP lyase (cyclizing)	MULTI-MSMS	Agh3_0ha_P1_1total	1	P_0ha	988.534	3	987.863	2960.57	0.58752	0.00058039	0.72501	0.00071621	1.3125	0.0012966	988.533	93.487	0.87186	93.487	92.83	93.702	0	0	0	0
ALVGTFMSALEMPGVSLTLMLVDEPVLK	28	134	225	29	39	3	0	Unmodified	_ALVGTFMSALEMPGVSLTLMLVDEPVLK_					0	0	0	0	Q8VC30	Q8VC30	Q8VC30	Tkfc	Triokinase/FMN cyclase;ATP-dependent dihydroxyacetone kinase;FAD-AMP lyase (cyclizing)	MULTI-MSMS	Agh3_0ha_P1_1total	1	P_0ha	988.199	3	987.863	2960.57	0.60542	0.00059807	0.045458	4.4906e-05	0.65087	0.00064297	988.198	94.546	1.7925	94.546	93.43	95.222	0	0	0	0
ALVGTFMSALEMPGVSLTLMLVDEPVLK	28	134	225	29	39	3	0	Unmodified	_ALVGTFMSALEMPGVSLTLMLVDEPVLK_					0	0	0	0	Q8VC30	Q8VC30	Q8VC30	Tkfc	Triokinase/FMN cyclase;ATP-dependent dihydroxyacetone kinase;FAD-AMP lyase (cyclizing)	MULTI-MSMS	Agh3_0ha_P1_1total	1	P_0ha	988.199	3	987.863	2960.57	0.63485	0.00062715	0.10545	0.00010417	0.7403	0.00073132	988.532	96.09	1.21	96.09	95.222	96.432	0	0	0	0
ALYEALDLQSAFFK	14	77	114	16	22	0	0	Unmodified	_ALYEALDLQSAFFK_					0	0	0	0	Q920E5	Q920E5	Q920E5	Fdps	Farnesyl pyrophosphate synthase	MULTI-MATCH	Agh3_0ha_P1_1total	1	P_0ha		2	808.422	1614.83	0.18856	0.00015244	0.83934	0.00067854	1.0279	0.00083098	808.924	54.813	0.71353	54.813	54.491	55.205	0	0	0	0	0.30705	0.00069322	NaN
ALYEALDLQSAFFKYEEDSYNR	22	122	174	28	40	0	0	Unmodified	_ALYEALDLQSAFFKYEEDSYNR_					0	0	0	1	Q920E5	Q920E5	Q920E5	Fdps	Farnesyl pyrophosphate synthase	MULTI-MSMS	Agh3_0ha_P1_1total	1	P_0ha	891.756	3	891.422	2671.24	0.14069	0.00012542	-0.30293	-0.00027004	-0.16224	-0.00014463	891.756	56.86	1.2752	56.86	56.495	57.77	0	0	0	0
ALYVSDKLQAGTVFVNTYNKTDVAAPFGGFK	31	154	233	37	45	0	0	Unmodified	_ALYVSDKLQAGTVFVNTYNKTDVAAPFGGFK_					0	0	0	2	Q8R0Y6	Q8R0Y6	Q8R0Y6	Aldh1l1	Cytosolic 10-formyltetrahydrofolate dehydrogenase	MULTI-SECPEP	Agh3_0ha_P1_1total	1	P_0ha	831.905	4	831.184	3320.71	-0.18915	-0.00015722	0.96486	0.00080198	0.77571	0.00064476	831.686	47.342	0.23935	47.342	47.28	47.519	0	0	0	0
AMAEVGHFEPVSQVVESVANVIGAMCFGK	29	132	208	34	40	3	0	Unmodified	_AMAEVGHFEPVSQVVESVANVIGAMCFGK_					0	0	0	0	P00186	P00186	P00186	Cyp1a2	Cytochrome P450 1A2	MULTI-MATCH	Agh3_0ha_P1_1total	1	P_0ha		3	1021.83	3062.47	0.057154	5.8402e-05	-3.4091	-0.0034836	-3.352	-0.0034252	1022.16	76.149	0.044136	76.149	76.126	76.17	0	0	0	0	-0.099508	-0.0040711	NaN
AMDSDWFAQNYMGR	14	73	102	20	23	2	0	Unmodified	_AMDSDWFAQNYMGR_					0	0	0	0	Q99JY0	Q99JY0	Q99JY0	Hadhb	Trifunctional enzyme subunit beta, mitochondrial;3-ketoacyl-CoA thiolase	MULTI-MSMS	Agh3_0ha_P1_1total	1	P_0ha	846.352	2	846.351	1690.69	0.19744	0.00016711	-0.057448	-4.8621e-05	0.14	0.00011849	846.35	41.453	0.68307	41.453	41.227	41.91	0	0	0	0
AMDSDWFAQNYMGR	14	73	102	20	24	2	0	Oxidation (M)	_AM(Oxidation (M))DSDWFAQNYMGR_		AM(0.575)DSDWFAQNYM(0.425)GR		AM(1.3)DSDWFAQNYM(-1.3)GR	0	0	1	0	Q99JY0	Q99JY0	Q99JY0	Hadhb	Trifunctional enzyme subunit beta, mitochondrial;3-ketoacyl-CoA thiolase	MULTI-MSMS	Agh3_0ha_P1_1total	1	P_0ha	854.348	2	854.348	1706.68	0.13717	0.00011719	-0.57277	-0.00048934	-0.4356	-0.00037216	854.348	41.519	0.4273	41.519	41.261	41.688	0	0	0	0
AMEGAGTDEKTLIEILATR	19	85	147	23	31	1	0	Unmodified	_AMEGAGTDEKTLIEILATR_					0	0	0	1	P14824	P14824	P14824	Anxa6	Annexin A6	MULTI-MSMS	Agh3_0ha_P1_1total	1	P_0ha	674.02	3	673.686	2018.04	0.3436	0.00023148	-0.048357	-3.2577e-05	0.29524	0.0001989	674.021	46	0.46658	46	45.744	46.21	0	0	0	0
AMGAAQVVVTDLSASR	16	65	114	20	24	1	0	Oxidation (M)	_AM(Oxidation (M))GAAQVVVTDLSASR_		AM(1)GAAQVVVTDLSASR		AM(87)GAAQVVVTDLSASR	0	0	1	0	Q64442	Q64442	Q64442	Sord	Sorbitol dehydrogenase	MULTI-MSMS	Agh3_0ha_P1_1total	1	P_0ha	796.411	2	796.409	1590.8	-0.61248	-0.00048778	0.8466	0.00067424	0.23413	0.00018646	796.41	33.934	0.96042	33.934	33.413	34.373	0	0	0	0
AMGAAQVVVTDLSASR	16	65	114	20	23	1	0	Unmodified	_AMGAAQVVVTDLSASR_					0	0	0	0	Q64442	Q64442	Q64442	Sord	Sorbitol dehydrogenase	MULTI-MSMS	Agh3_0ha_P1_1total	1	P_0ha	788.412	2	788.412	1574.81	-0.63283	-0.00049893	0.61127	0.00048193	-0.021557	-1.6996e-05	788.412	33.952	0.75973	33.952	33.726	34.486	0	0	0	0
AMGAAQVVVTDLSASR	16	65	114	20	23	1	0	Unmodified	_AMGAAQVVVTDLSASR_					0	0	0	0	Q64442	Q64442	Q64442	Sord	Sorbitol dehydrogenase	MSMS	Agh3_0ha_P1_1total	1	P_0ha	525.943	3	525.943	1574.81	NaN	NaN	NaN	NaN	NaN	NaN	NaN	33.895	1	33.895	33.395	34.395	0	0	0	0
AMGIMNSFVNDIFER	15	76	118	20	24	2	0	Oxidation (M)	_AM(Oxidation (M))GIMNSFVNDIFER_		AM(0.99)GIM(0.01)NSFVNDIFER		AM(20)GIM(-20)NSFVNDIFER	0	0	1	0	Q8CGP2;Q8CGP1;Q6ZWY9;Q64525;Q64478;Q64475;P10854;P10853;Q9D2U9;Q8CGP0;Q64524	Q8CGP2	Q8CGP2	Hist1h2bp;H2bc12;H2bc4;Hist2h2bb;H2bc9;H2bc3;H2bc14;H2bc7;H2bu2;H2bc26;H2bc21	Histone H2B type 1-P;Histone H2B type 1-K;Histone H2B type 1-C/E/G;Histone H2B type 2-B;Histone H2B type 1-H;Histone H2B type 1-B;Histone H2B type 1-M;Histone H2B type 1-F/J/L;H2B.U histone 2;Histone H2B type 3-B;Histone H2B type 2-E	MULTI-MSMS	Agh3_0ha_P1_1total	1	P_0ha	880.906	2	880.411	1758.81	-0.54518	-0.00047998	-0.28694	-0.00025262	-0.83211	-0.0007326	880.912	55.348	0.81856	55.348	55.073	55.892	0	0	0	0
AMGIMNSFVNDIFER	15	76	118	20	24	2	0	Oxidation (M)	_AM(Oxidation (M))GIMNSFVNDIFER_		AM(0.981)GIM(0.019)NSFVNDIFER		AM(17)GIM(-17)NSFVNDIFER	0	0	1	0	Q8CGP2;Q8CGP1;Q6ZWY9;Q64525;Q64478;Q64475;P10854;P10853;Q9D2U9;Q8CGP0;Q64524	Q8CGP2	Q8CGP2	Hist1h2bp;H2bc12;H2bc4;Hist2h2bb;H2bc9;H2bc3;H2bc14;H2bc7;H2bu2;H2bc26;H2bc21	Histone H2B type 1-P;Histone H2B type 1-K;Histone H2B type 1-C/E/G;Histone H2B type 2-B;Histone H2B type 1-H;Histone H2B type 1-B;Histone H2B type 1-M;Histone H2B type 1-F/J/L;H2B.U histone 2;Histone H2B type 3-B;Histone H2B type 2-E	MULTI-MSMS	Agh3_0ha_P1_1total	1	P_0ha	880.412	2	880.411	1758.81	-0.31742	-0.00027946	-0.043919	-3.8667e-05	-0.36134	-0.00031812	880.412	56.366	0.64511	56.366	55.892	56.537	0	0	0	0
AMGIMNSFVNDIFER	15	76	118	20	24	2	0	Oxidation (M)	_AM(Oxidation (M))GIMNSFVNDIFER_		AM(0.99)GIM(0.01)NSFVNDIFER		AM(20)GIM(-20)NSFVNDIFER	0	0	1	0	Q8CGP2;Q8CGP1;Q6ZWY9;Q64525;Q64478;Q64475;P10854;P10853;Q9D2U9;Q8CGP0;Q64524	Q8CGP2	Q8CGP2	Hist1h2bp;H2bc12;H2bc4;Hist2h2bb;H2bc9;H2bc3;H2bc14;H2bc7;H2bu2;H2bc26;H2bc21	Histone H2B type 1-P;Histone H2B type 1-K;Histone H2B type 1-C/E/G;Histone H2B type 2-B;Histone H2B type 1-H;Histone H2B type 1-B;Histone H2B type 1-M;Histone H2B type 1-F/J/L;H2B.U histone 2;Histone H2B type 3-B;Histone H2B type 2-E	MULTI-MSMS	Agh3_0ha_P1_1total	1	P_0ha	880.419	2	880.411	1758.81	-0.32633	-0.0002873	1.4169	0.0012475	1.0906	0.00096015	880.413	56.58	0.74118	56.58	56.375	57.117	0	0	0	0
AMGIMNSFVNDIFER	15	76	118	20	24	2	0	Oxidation (M)	_AM(Oxidation (M))GIMNSFVNDIFER_		AM(0.946)GIM(0.054)NSFVNDIFER		AM(12)GIM(-12)NSFVNDIFER	0	0	1	0	Q8CGP2;Q8CGP1;Q6ZWY9;Q64525;Q64478;Q64475;P10854;P10853;Q9D2U9;Q8CGP0;Q64524	Q8CGP2	Q8CGP2	Hist1h2bp;H2bc12;H2bc4;Hist2h2bb;H2bc9;H2bc3;H2bc14;H2bc7;H2bu2;H2bc26;H2bc21	Histone H2B type 1-P;Histone H2B type 1-K;Histone H2B type 1-C/E/G;Histone H2B type 2-B;Histone H2B type 1-H;Histone H2B type 1-B;Histone H2B type 1-M;Histone H2B type 1-F/J/L;H2B.U histone 2;Histone H2B type 3-B;Histone H2B type 2-E	MULTI-MSMS	Agh3_0ha_P1_1total	1	P_0ha	880.414	2	880.411	1758.81	-0.62211	-0.00054771	0.72924	0.00064203	0.10713	9.4315e-05	880.912	57.616	0.46131	57.616	57.374	57.835	0	0	0	0
AMGIMNSFVNDIFER	15	76	118	20	24	2	0	Oxidation (M)	_AM(Oxidation (M))GIMNSFVNDIFER_		AM(0.97)GIM(0.03)NSFVNDIFER		AM(15)GIM(-15)NSFVNDIFER	0	0	1	0	Q8CGP2;Q8CGP1;Q6ZWY9;Q64525;Q64478;Q64475;P10854;P10853;Q9D2U9;Q8CGP0;Q64524	Q8CGP2	Q8CGP2	Hist1h2bp;H2bc12;H2bc4;Hist2h2bb;H2bc9;H2bc3;H2bc14;H2bc7;H2bu2;H2bc26;H2bc21	Histone H2B type 1-P;Histone H2B type 1-K;Histone H2B type 1-C/E/G;Histone H2B type 2-B;Histone H2B type 1-H;Histone H2B type 1-B;Histone H2B type 1-M;Histone H2B type 1-F/J/L;H2B.U histone 2;Histone H2B type 3-B;Histone H2B type 2-E	MULTI-MSMS	Agh3_0ha_P1_1total	1	P_0ha	880.912	2	880.411	1758.81	-0.49677	-0.00043736	-1.7615	-0.0015509	-2.2583	-0.0019882	880.911	57.969	0.46309	57.969	57.804	58.267	0	0	0	0
AMGIMNSFVNDIFER	15	76	118	20	24	2	0	Oxidation (M)	_AM(Oxidation (M))GIMNSFVNDIFER_		AM(0.988)GIM(0.012)NSFVNDIFER		AM(19)GIM(-19)NSFVNDIFER	0	0	1	0	Q8CGP2;Q8CGP1;Q6ZWY9;Q64525;Q64478;Q64475;P10854;P10853;Q9D2U9;Q8CGP0;Q64524	Q8CGP2	Q8CGP2	Hist1h2bp;H2bc12;H2bc4;Hist2h2bb;H2bc9;H2bc3;H2bc14;H2bc7;H2bu2;H2bc26;H2bc21	Histone H2B type 1-P;Histone H2B type 1-K;Histone H2B type 1-C/E/G;Histone H2B type 2-B;Histone H2B type 1-H;Histone H2B type 1-B;Histone H2B type 1-M;Histone H2B type 1-F/J/L;H2B.U histone 2;Histone H2B type 3-B;Histone H2B type 2-E	MULTI-MSMS	Agh3_0ha_P1_1total	1	P_0ha	880.414	2	880.411	1758.81	-0.06321	-5.5651e-05	3.463	0.0030489	3.3998	0.0029932	880.414	58.496	0.35966	58.496	58.155	58.515	0	0	0	0
AMGIMNSFVNDIFER	15	76	118	20	24	2	0	Oxidation (M)	_AM(Oxidation (M))GIMNSFVNDIFER_		AM(0.629)GIM(0.371)NSFVNDIFER		AM(2.3)GIM(-2.3)NSFVNDIFER	0	0	1	0	Q8CGP2;Q8CGP1;Q6ZWY9;Q64525;Q64478;Q64475;P10854;P10853;Q9D2U9;Q8CGP0;Q64524	Q8CGP2	Q8CGP2	Hist1h2bp;H2bc12;H2bc4;Hist2h2bb;H2bc9;H2bc3;H2bc14;H2bc7;H2bu2;H2bc26;H2bc21	Histone H2B type 1-P;Histone H2B type 1-K;Histone H2B type 1-C/E/G;Histone H2B type 2-B;Histone H2B type 1-H;Histone H2B type 1-B;Histone H2B type 1-M;Histone H2B type 1-F/J/L;H2B.U histone 2;Histone H2B type 3-B;Histone H2B type 2-E	MULTI-MSMS	Agh3_0ha_P1_1total	1	P_0ha	880.91	2	880.411	1758.81	-0.52289	-0.00046036	-0.37298	-0.00032838	-0.89587	-0.00078873	880.411	61.449	1.0809	61.449	61.141	62.222	0	0	0	0
AMGIMNSFVNDIFER	15	76	118	20	24	2	0	Oxidation (M)	_AM(Oxidation (M))GIMNSFVNDIFER_		AM(0.95)GIM(0.05)NSFVNDIFER		AM(13)GIM(-13)NSFVNDIFER	0	0	1	0	Q8CGP2;Q8CGP1;Q6ZWY9;Q64525;Q64478;Q64475;P10854;P10853;Q9D2U9;Q8CGP0;Q64524	Q8CGP2	Q8CGP2	Hist1h2bp;H2bc12;H2bc4;Hist2h2bb;H2bc9;H2bc3;H2bc14;H2bc7;H2bu2;H2bc26;H2bc21	Histone H2B type 1-P;Histone H2B type 1-K;Histone H2B type 1-C/E/G;Histone H2B type 2-B;Histone H2B type 1-H;Histone H2B type 1-B;Histone H2B type 1-M;Histone H2B type 1-F/J/L;H2B.U histone 2;Histone H2B type 3-B;Histone H2B type 2-E	MSMS	Agh3_0ha_P1_1total	1	P_0ha	880.413	2	880.411	1758.81	NaN	NaN	NaN	NaN	NaN	NaN	NaN	58.76	1	58.76	58.26	59.26	0	0	0	0
AMGIMNSFVNDIFER	15	76	118	20	24	2	0	Oxidation (M)	_AM(Oxidation (M))GIMNSFVNDIFER_					0	0	1	0	Q8CGP2;Q8CGP1;Q6ZWY9;Q64525;Q64478;Q64475;P10854;P10853;Q9D2U9;Q8CGP0;Q64524	Q8CGP2	Q8CGP2	Hist1h2bp;H2bc12;H2bc4;Hist2h2bb;H2bc9;H2bc3;H2bc14;H2bc7;H2bu2;H2bc26;H2bc21	Histone H2B type 1-P;Histone H2B type 1-K;Histone H2B type 1-C/E/G;Histone H2B type 2-B;Histone H2B type 1-H;Histone H2B type 1-B;Histone H2B type 1-M;Histone H2B type 1-F/J/L;H2B.U histone 2;Histone H2B type 3-B;Histone H2B type 2-E	MULTI-MATCH	Agh3_0ha_P1_1total	1	P_0ha		2	880.411	1758.81	-0.65704	-0.00057846	-1.4984	-0.0013192	-2.1555	-0.0018977	880.409	60.011	0.9762	60.011	59.408	60.384	0	0	0	0	-0.088037	-0.0042168	NaN
AMGIMNSFVNDIFER	15	76	118	20	23	2	0	Unmodified	_AMGIMNSFVNDIFER_					0	0	0	0	Q8CGP2;Q8CGP1;Q6ZWY9;Q64525;Q64478;Q64475;P10854;P10853;Q9D2U9;Q8CGP0;Q64524	Q8CGP2	Q8CGP2	Hist1h2bp;H2bc12;H2bc4;Hist2h2bb;H2bc9;H2bc3;H2bc14;H2bc7;H2bu2;H2bc26;H2bc21	Histone H2B type 1-P;Histone H2B type 1-K;Histone H2B type 1-C/E/G;Histone H2B type 2-B;Histone H2B type 1-H;Histone H2B type 1-B;Histone H2B type 1-M;Histone H2B type 1-F/J/L;H2B.U histone 2;Histone H2B type 3-B;Histone H2B type 2-E	MULTI-MSMS	Agh3_0ha_P1_1total	1	P_0ha	872.414	2	872.413	1742.81	-0.18228	-0.00015903	-0.30302	-0.00026436	-0.4853	-0.00042338	872.413	61.478	1.7878	61.478	61.06	62.848	0	0	0	0
AMGIMNSFVNDIFER	15	76	118	20	23	2	0	Unmodified	_AMGIMNSFVNDIFER_					0	0	0	0	Q8CGP2;Q8CGP1;Q6ZWY9;Q64525;Q64478;Q64475;P10854;P10853;Q9D2U9;Q8CGP0;Q64524	Q8CGP2	Q8CGP2	Hist1h2bp;H2bc12;H2bc4;Hist2h2bb;H2bc9;H2bc3;H2bc14;H2bc7;H2bu2;H2bc26;H2bc21	Histone H2B type 1-P;Histone H2B type 1-K;Histone H2B type 1-C/E/G;Histone H2B type 2-B;Histone H2B type 1-H;Histone H2B type 1-B;Histone H2B type 1-M;Histone H2B type 1-F/J/L;H2B.U histone 2;Histone H2B type 3-B;Histone H2B type 2-E	MULTI-MSMS	Agh3_0ha_P1_1total	1	P_0ha	872.915	2	872.413	1742.81	0.13574	0.00011842	-0.49502	-0.00043186	-0.35928	-0.00031344	872.914	62.921	0.45086	62.921	62.744	63.195	0	0	0	0
AMGIMNSFVNDIFER	15	76	118	20	25	2	0	2 Oxidation (M)	_AM(Oxidation (M))GIM(Oxidation (M))NSFVNDIFER_		AM(1)GIM(1)NSFVNDIFER		AM(39)GIM(39)NSFVNDIFER	0	0	2	0	Q8CGP2;Q8CGP1;Q6ZWY9;Q64525;Q64478;Q64475;P10854;P10853;Q9D2U9;Q8CGP0;Q64524	Q8CGP2	Q8CGP2	Hist1h2bp;H2bc12;H2bc4;Hist2h2bb;H2bc9;H2bc3;H2bc14;H2bc7;H2bu2;H2bc26;H2bc21	Histone H2B type 1-P;Histone H2B type 1-K;Histone H2B type 1-C/E/G;Histone H2B type 2-B;Histone H2B type 1-H;Histone H2B type 1-B;Histone H2B type 1-M;Histone H2B type 1-F/J/L;H2B.U histone 2;Histone H2B type 3-B;Histone H2B type 2-E	MULTI-MSMS	Agh3_0ha_P1_1total	1	P_0ha	888.408	2	888.408	1774.8	-0.11505	-0.00010221	-0.48133	-0.00042762	-0.59638	-0.00052983	888.91	61.467	1.1839	61.467	61.22	62.404	0	0	0	0
AMQDAEVSKSDIGEVILVGGMTR	23	100	172	28	36	2	0	Unmodified	_AMQDAEVSKSDIGEVILVGGMTR_					0	0	0	1	P38647	P38647	P38647	Hspa9	Stress-70 protein, mitochondrial	MSMS	Agh3_0ha_P1_1total	1	P_0ha	802.738	3	802.738	2405.19	NaN	NaN	NaN	NaN	NaN	NaN	NaN	40.42	1	40.42	39.92	40.92	0	0	0	0
AMSQDGASQFQEVILQELELSVKK	24	116	192	30	40	1	0	Unmodified	_AMSQDGASQFQEVILQELELSVKK_					0	0	0	1	Q91ZJ5	Q91ZJ5	Q91ZJ5	Ugp2	UTP--glucose-1-phosphate uridylyltransferase	MULTI-MSMS	Agh3_0ha_P1_1total	1	P_0ha	893.793	3	893.462	2677.36	0.13421	0.00011991	-0.51039	-0.00045601	-0.37618	-0.0003361	893.797	59.672	1.2365	59.672	58.91	60.147	0	0	0	0
AMSVEQLTDVLINEILHGADGTSIK	25	114	192	30	40	1	0	Unmodified	_AMSVEQLTDVLINEILHGADGTSIK_					0	0	0	0	Q60866	Q60866	Q60866	Pter	Phosphotriesterase-related protein	MULTI-MSMS	Agh3_0ha_P1_1total	1	P_0ha	885.463	3	885.462	2653.36	0.40796	0.00036123	0.68926	0.00061031	1.0972	0.00097154	885.795	79.426	0.17624	79.426	79.323	79.5	0	0	0	0
AMSVEQLTDVLINEILHGADGTSIK	25	114	192	30	40	1	0	Unmodified	_AMSVEQLTDVLINEILHGADGTSIK_					0	0	0	0	Q60866	Q60866	Q60866	Pter	Phosphotriesterase-related protein	MULTI-MSMS	Agh3_0ha_P1_1total	1	P_0ha	885.797	3	885.462	2653.36	0.35946	0.00031829	-0.73788	-0.00065337	-0.37842	-0.00033508	885.795	79.545	0.27914	79.545	79.446	79.725	0	0	0	0
AMSVEQLTDVLINEILHGADGTSIK	25	114	192	30	40	1	0	Unmodified	_AMSVEQLTDVLINEILHGADGTSIK_					0	0	0	0	Q60866	Q60866	Q60866	Pter	Phosphotriesterase-related protein	MULTI-MSMS	Agh3_0ha_P1_1total	1	P_0ha	886.13	3	885.462	2653.36	0.28835	0.00025532	-0.30183	-0.00026725	-0.013478	-1.1934e-05	885.795	79.782	0.20535	79.782	79.72	79.926	0	0	0	0
AMTTFLSTLGAQCVIASR	18	80	136	22	25	2	0	Unmodified	_AMTTFLSTLGAQCVIASR_					0	0	0	0	Q9CQ62	Q9CQ62	Q9CQ62	Decr1	2,4-dienoyl-CoA reductase [(3E)-enoyl-CoA-producing], mitochondrial	MULTI-MSMS	Agh3_0ha_P1_1total	1	P_0ha	964.494	2	963.992	1925.97	-0.30539	-0.00029439	-0.21054	-0.00020296	-0.51593	-0.00049735	964.495	48.718	0.69276	48.718	48.245	48.938	0	0	0	0
AMVENGGLVTGNPLGI	16	66	112	18	22	1	0	Unmodified	_AMVENGGLVTGNPLGI_					0	0	0	0	P50544	P50544	P50544	Acadvl	Very long-chain specific acyl-CoA dehydrogenase, mitochondrial	MULTI-MATCH-MSMS	Agh3_0ha_P1_1total	1	P_0ha		2	771.403	1540.79	-0.085737	-6.6138e-05	-5.2849	-0.0040768	-5.3706	-0.0041429	771.9	49.548	0.66578	49.548	49.323	49.989	0	0	0	0	-0.03083	-0.00038218	NaN
ANAIAWALAQIPQK	14	69	111	19	18	0	0	Unmodified	_ANAIAWALAQIPQK_					0	0	0	0	P17717	P17717	P17717	Ugt2b17	UDP-glucuronosyltransferase 2B17	MULTI-MSMS	Agh3_0ha_P1_1total	1	P_0ha	747.926	2	747.925	1493.84	0.6849	0.00051225	-0.59769	-0.00044703	0.087211	6.5227e-05	747.926	51.064	0.67454	51.064	50.735	51.41	0	0	0	0
ANAIAWALAQIPQK	14	69	111	19	18	0	0	Unmodified	_ANAIAWALAQIPQK_					0	0	0	0	P17717	P17717	P17717	Ugt2b17	UDP-glucuronosyltransferase 2B17	MSMS	Agh3_0ha_P1_1total	1	P_0ha	498.953	3	498.952	1493.84	NaN	NaN	NaN	NaN	NaN	NaN	NaN	51.062	1	51.062	50.562	51.562	0	0	0	0
ANATEFGLASGVFTR	15	68	105	19	22	0	0	Unmodified	_ANATEFGLASGVFTR_					0	0	0	0	Q8R0Y6	Q8R0Y6	Q8R0Y6	Aldh1l1	Cytosolic 10-formyltetrahydrofolate dehydrogenase	MULTI-MSMS	Agh3_0ha_P1_1total	1	P_0ha	770.892	2	770.891	1539.77	0.041345	3.1873e-05	0.17226	0.00013279	0.2136	0.00016467	770.892	37.296	0.76822	37.296	36.976	37.744	0	0	0	0
ANDTTFGLAAGVFTR	15	68	105	19	22	0	0	Unmodified	_ANDTTFGLAAGVFTR_					0	0	0	0	Q9JLJ2	Q9JLJ2	Q9JLJ2	Aldh9a1	4-trimethylaminobutyraldehyde dehydrogenase	MULTI-MSMS	Agh3_0ha_P1_1total	1	P_0ha	770.891	2	770.891	1539.77	-0.30307	-0.00023363	0.01923	1.4824e-05	-0.28384	-0.00021881	770.891	40.452	0.95963	40.452	40.167	41.127	0	0	0	0
ANHAPFETDISTLTR	15	74	115	21	26	0	0	Acetyl (Protein N-term)	_(Acetyl (Protein N-term))ANHAPFETDISTLTR_					0	1	0	0	Q9QXD6	Q9QXD6	Q9QXD6	Fbp1	Fructose-1,6-bisphosphatase 1	MULTI-MSMS	Agh3_0ha_P1_1total	1	P_0ha	572.621	3	572.285	1713.83	0.90104	0.00051565	1.1948	0.00068377	2.0958	0.0011994	572.62	35.209	0.61654	35.209	34.896	35.512	0	0	0	0
ANHAPFETDISTLTR	15	74	115	21	26	0	0	Acetyl (Protein N-term)	_(Acetyl (Protein N-term))ANHAPFETDISTLTR_					0	1	0	0	Q9QXD6	Q9QXD6	Q9QXD6	Fbp1	Fructose-1,6-bisphosphatase 1	MULTI-MSMS	Agh3_0ha_P1_1total	1	P_0ha	858.43	2	857.923	1713.83	0.68424	0.00058703	0.54379	0.00046653	1.228	0.0010536	857.924	35.162	1.0938	35.162	34.815	35.909	0	0	0	0
ANIDSSIGEFAIPK	14	65	104	16	22	0	0	Unmodified	_ANIDSSIGEFAIPK_					0	0	0	0	P27786	P27786	P27786	Cyp17a1	Steroid 17-alpha-hydroxylase/17,20 lyase	MULTI-MSMS	Agh3_0ha_P1_1total	1	P_0ha	731.385	2	731.383	1460.75	0.81471	0.00059587	0.085156	6.2282e-05	0.89987	0.00065815	731.383	35.957	0.47472	35.957	35.7	36.175	0	0	0	0
ANIGDAQAMGQRPITFFR	18	87	137	27	25	1	0	Unmodified	_ANIGDAQAMGQRPITFFR_					0	0	0	1	Q8QZR5	Q8QZR5	Q8QZR5	Gpt	Alanine aminotransferase 1	MULTI-MSMS	Agh3_0ha_P1_1total	1	P_0ha	665.342	3	665.007	1992	-0.87973	-0.00058503	-0.8572	-0.00057005	-1.7369	-0.0011551	665.342	33.304	0.20452	33.304	33.146	33.351	0	0	0	0
ANLIASVLAQIPQK	14	66	116	18	19	0	0	Unmodified	_ANLIASVLAQIPQK_					0	0	0	0	Q8BWQ1	Q8BWQ1	Q8BWQ1	Ugt2a3	UDP-glucuronosyltransferase 2A3	MULTI-MSMS	Agh3_0ha_P1_1total	1	P_0ha	733.441	2	733.44	1464.87	0.49721	0.00036468	-0.2525	-0.00018519	0.24471	0.00017948	733.44	53.062	0.54313	53.062	52.693	53.236	0	0	0	0
ANLQIDQINTDLNLER	16	78	132	24	29	0	0	Unmodified	_ANLQIDQINTDLNLER_					0	0	0	0	Q8VDD5	Q8VDD5	Q8VDD5	Myh9	Myosin-9	MSMS	Agh3_0ha_P1_1total	1	P_0ha	935.489	2	935.487	1868.96	NaN	NaN	NaN	NaN	NaN	NaN	NaN	38.54	1	38.54	38.04	39.04	0	0	0	0
ANNTTYGLAAGLFTK	15	69	108	18	22	0	0	Unmodified	_ANNTTYGLAAGLFTK_					0	0	0	0	P24549	P24549	P24549	Aldh1a1	Aldehyde dehydrogenase 1A1	MULTI-MSMS	Agh3_0ha_P1_1total	1	P_0ha	771.403	2	771.402	1540.79	0.59775	0.00046111	0.2184	0.00016847	0.81615	0.00062958	771.402	36.654	0.68028	36.654	36.296	36.976	0	0	0	0
ANYLASPPLVIAYAIAGTVR	20	96	154	24	26	0	0	Unmodified	_ANYLASPPLVIAYAIAGTVR_					0	0	0	0	P28271	P28271	P28271	Aco1	Cytoplasmic aconitate hydratase	MULTI-MATCH	Agh3_0ha_P1_1total	1	P_0ha		3	687.389	2059.15	0.43218	0.00029708	1.4948	0.0010275	1.927	0.0013246	687.725	69.274	0.10472	69.274	69.222	69.327	0	0	0	0	0.11864	0.0030445	NaN
ANYLSQALQAGTVWINCYDVFGAQSPFGGYK	31	155	222	38	45	1	0	Unmodified	_ANYLSQALQAGTVWINCYDVFGAQSPFGGYK_					0	0	0	0	P47738	P47738	P47738	Aldh2	Aldehyde dehydrogenase, mitochondrial	MULTI-MSMS	Agh3_0ha_P1_1total	1	P_0ha	1142.88	3	1142.55	3424.62	-0.26478	-0.00030252	0.44009	0.00050282	0.17531	0.0002003	1142.88	78.135	0.33063	78.135	77.906	78.237	0	0	0	0
ANYLSQALQAGTVWINCYDVFGAQSPFGGYK	31	155	222	38	45	1	0	Unmodified	_ANYLSQALQAGTVWINCYDVFGAQSPFGGYK_					0	0	0	0	P47738	P47738	P47738	Aldh2	Aldehyde dehydrogenase, mitochondrial	MULTI-MSMS	Agh3_0ha_P1_1total	1	P_0ha	1143.55	3	1142.55	3424.62	-0.19087	-0.00021807	0.76119	0.00086969	0.57032	0.00065162	1143.22	78.308	0.23683	78.308	78.237	78.474	0	0	0	0
APNDFNLQDFNVGDYIQAVLDR	22	112	166	30	37	0	0	Unmodified	_APNDFNLQDFNVGDYIQAVLDR_					0	0	0	0	Q9ET01	Q9ET01	Q9ET01	Pygl	Glycogen phosphorylase, liver form	MULTI-MSMS	Agh3_0ha_P1_1total	1	P_0ha	842.409	3	842.075	2523.2	0.71935	0.00060575	0.1431	0.0001205	0.86245	0.00072625	842.41	75.662	0.73327	75.662	75.384	76.117	0	0	0	0
APNDFNLQDFNVGDYIQAVLDR	22	112	166	30	37	0	0	Unmodified	_APNDFNLQDFNVGDYIQAVLDR_					0	0	0	0	Q9ET01	Q9ET01	Q9ET01	Pygl	Glycogen phosphorylase, liver form	MULTI-MATCH-MSMS	Agh3_0ha_P1_1total	1	P_0ha		2	1262.61	2523.2	0.21816	0.00027545	-0.44118	-0.00055703	-0.22302	-0.00028159	1263.11	75.66	0.58099	75.66	75.412	75.993	0	0	0	0	0.036819	-0.00096463	NaN
APPSVFAQVPQAPPVLVFK	19	97	150	22	23	0	0	Unmodified	_APPSVFAQVPQAPPVLVFK_					0	0	0	0	P05201	P05201	P05201	Got1	Aspartate aminotransferase, cytoplasmic	MULTI-MSMS	Agh3_0ha_P1_1total	1	P_0ha	997.07	2	996.569	1991.12	0.69246	0.00069009	-0.88271	-0.00087968	-0.19025	-0.00018959	997.07	52.759	0.91872	52.759	52.228	53.147	0	0	0	0
APVVMGSSEDVQEFLEIYR	19	96	149	23	32	1	0	Unmodified	_APVVMGSSEDVQEFLEIYR_					0	0	0	0	Q9QXD6	Q9QXD6	Q9QXD6	Fbp1	Fructose-1,6-bisphosphatase 1	MULTI-MSMS	Agh3_0ha_P1_1total	1	P_0ha	1085.04	2	1085.03	2168.05	-0.32296	-0.00035042	-0.14438	-0.00015666	-0.46734	-0.00050708	1085.03	55.475	1.1309	55.475	55.205	56.335	0	0	0	0
APVVMGSSEDVQEFLEIYRK	20	102	161	25	33	1	0	Unmodified	_APVVMGSSEDVQEFLEIYRK_					0	0	0	1	Q9QXD6	Q9QXD6	Q9QXD6	Fbp1	Fructose-1,6-bisphosphatase 1	MULTI-MSMS	Agh3_0ha_P1_1total	1	P_0ha	766.387	3	766.388	2296.14	-1.3953	-0.0010693	-0.69828	-0.00053515	-2.0936	-0.0016045	766.387	47.733	0.92336	47.733	47.357	48.28	0	0	0	0
AQAAVAVAEVTQLLCAAGGALELAELR	27	116	198	32	38	1	0	Acetyl (Protein N-term)	_(Acetyl (Protein N-term))AQAAVAVAEVTQLLCAAGGALELAELR_					0	1	0	0	Q8BZ20	Q8BZ20	Q8BZ20	Parp12	Protein mono-ADP-ribosyltransferase PARP12	MULTI-MSMS	Agh3_0ha_P1_1total	1	P_0ha	913.492	3	913.157	2736.45	-0.00392	-3.5795e-06	1.2646	0.0011548	1.2607	0.0011512	913.492	96.737	0.26431	96.737	96.622	96.886	0	0	0	0
AQADIALIGLAVMGQNLILNMNDHGFVVCAFNR	33	157	252	44	45	3	0	Acetyl (Protein N-term)	_(Acetyl (Protein N-term))AQADIALIGLAVMGQNLILNMNDHGFVVCAFNR_					0	1	0	0	Q9DCD0	Q9DCD0	Q9DCD0	Pgd	6-phosphogluconate dehydrogenase, decarboxylating	MULTI-MSMS	Agh3_0ha_P1_1total	1	P_0ha	1210.61	3	1209.95	3626.82	0.18385	0.00022245	-1.6724	-0.0020236	-1.4886	-0.0018011	1210.61	96.293	0.68903	96.293	96.054	96.743	0	0	0	0
AQALLLEVEEIFK	13	70	115	15	21	0	0	Unmodified	_AQALLLEVEEIFK_					0	0	0	0	Q9WUZ9	Q9WUZ9	Q9WUZ9	Entpd5	Ectonucleoside triphosphate diphosphohydrolase 5	MULTI-MSMS	Agh3_0ha_P1_1total	1	P_0ha	751.925	2	751.927	1501.84	0.26098	0.00019624	-0.0026549	-1.9963e-06	0.25833	0.00019424	751.927	65.392	0.46849	65.392	65.11	65.579	0	0	0	0
AQDTAELFFEDVR	13	68	101	17	24	0	0	Unmodified	_AQDTAELFFEDVR_					0	0	0	0	P51174	P51174	P51174	Acadl	Long-chain specific acyl-CoA dehydrogenase, mitochondrial	MULTI-MSMS	Agh3_0ha_P1_1total	1	P_0ha	770.866	2	770.868	1539.72	-0.13639	-0.00010514	-1.0028	-0.00077304	-1.1392	-0.00087818	770.867	41.275	0.64549	41.275	41.043	41.688	0	0	0	0
AQDTAELFFEDVRLPANALLGEENK	25	123	192	32	42	0	0	Unmodified	_AQDTAELFFEDVRLPANALLGEENK_					0	0	0	1	P51174	P51174	P51174	Acadl	Long-chain specific acyl-CoA dehydrogenase, mitochondrial	MULTI-MSMS	Agh3_0ha_P1_1total	1	P_0ha	931.138	3	930.803	2789.39	0.19876	0.00018501	-0.69295	-0.000645	-0.49419	-0.00045999	931.137	58.135	0.52605	58.135	57.905	58.431	0	0	0	0
AQDTAELFFEDVRLPANALLGEENKGFYYLMQELPQER	38	200	302	50	63	1	0	Unmodified	_AQDTAELFFEDVRLPANALLGEENKGFYYLMQELPQER_					0	0	0	2	P51174	P51174	P51174	Acadl	Long-chain specific acyl-CoA dehydrogenase, mitochondrial	MULTI-MSMS	Agh3_0ha_P1_1total	1	P_0ha	1112.3	4	1112.05	4444.17	0.33335	0.00037071	-0.35651	-0.00039646	-0.023157	-2.5751e-05	1112.55	72.387	0.84704	72.387	72.001	72.848	0	0	0	0
AQEANMNLLDEVLKQEIR	18	89	152	26	31	1	0	Unmodified	_AQEANMNLLDEVLKQEIR_					0	0	0	1	Q99K67	Q99K67	Q99K67	Aass	Alpha-aminoadipic semialdehyde synthase, mitochondrial;Lysine ketoglutarate reductase;Saccharopine dehydrogenase	MULTI-MSMS	Agh3_0ha_P1_1total	1	P_0ha	705.702	3	705.369	2113.08	-0.096415	-6.8008e-05	-0.055592	-3.9213e-05	-0.15201	-0.00010722	705.703	48.892	0.62989	48.892	48.518	49.148	0	0	0	0
AQFEGIVTDLIK	12	61	100	14	19	0	0	Unmodified	_AQFEGIVTDLIK_					0	0	0	0	P38647	P38647	P38647	Hspa9	Stress-70 protein, mitochondrial	MULTI-MSMS	Agh3_0ha_P1_1total	1	P_0ha	667.373	2	667.372	1332.73	-0.39325	-0.00026245	-0.66186	-0.00044171	-1.0551	-0.00070415	667.372	44.962	0.55237	44.962	44.657	45.209	0	0	0	0
AQFEGIVTDLIKR	13	67	112	18	20	0	0	Unmodified	_AQFEGIVTDLIKR_					0	0	0	1	P38647	P38647	P38647	Hspa9	Stress-70 protein, mitochondrial	MULTI-MSMS	Agh3_0ha_P1_1total	1	P_0ha	497.283	3	497.284	1488.83	-0.40719	-0.00020249	-0.6204	-0.00030851	-1.0276	-0.000511	497.284	38.855	0.60027	38.855	38.558	39.158	0	0	0	0
AQFGQPEILLGTIPGAGGTQR	21	93	151	27	29	0	0	Unmodified	_AQFGQPEILLGTIPGAGGTQR_					0	0	0	0	Q8BH95	Q8BH95	Q8BH95	Echs1	Enoyl-CoA hydratase, mitochondrial	MULTI-MSMS	Agh3_0ha_P1_1total	1	P_0ha	1056.57	2	1056.07	2110.12	-1.1956	-0.0012626	0.89794	0.00094828	-0.29763	-0.00031432	1056.57	45.024	0.65892	45.024	44.763	45.422	0	0	0	0
AQFGQPEILLGTIPGAGGTQR	21	93	151	27	29	0	0	Unmodified	_AQFGQPEILLGTIPGAGGTQR_					0	0	0	0	Q8BH95	Q8BH95	Q8BH95	Echs1	Enoyl-CoA hydratase, mitochondrial	MULTI-MSMS	Agh3_0ha_P1_1total	1	P_0ha	704.714	3	704.38	2110.12	-0.50024	-0.00035236	0.75549	0.00053215	0.25525	0.00017979	704.38	45.037	0.63959	45.037	44.763	45.403	0	0	0	0
AQFSEVQLEWQPPPFR	16	92	131	23	25	0	0	Unmodified	_AQFSEVQLEWQPPPFR_					0	0	0	0	Q9DD20	Q9DD20	Q9DD20	Tmt1b	Thiol S-methyltransferase TMT1B	MULTI-MSMS	Agh3_0ha_P1_1total	1	P_0ha	980.494	2	979.992	1957.97	-0.11468	-0.00011239	1.2002	0.0011762	1.0856	0.0010638	980.494	48.918	1.1018	48.918	48.469	49.57	0	0	0	0
AQFSEVQLEWQPPPFR	16	92	131	23	25	0	0	Unmodified	_AQFSEVQLEWQPPPFR_					0	0	0	0	Q9DD20	Q9DD20	Q9DD20	Tmt1b	Thiol S-methyltransferase TMT1B	MULTI-MSMS	Agh3_0ha_P1_1total	1	P_0ha	654	3	653.663	1957.97	-0.092124	-6.0218e-05	2.5947	0.001696	2.5026	0.0016358	653.999	48.932	0.94203	48.932	48.628	49.57	0	0	0	0
AQGLISHIIYAQTLAMDKR	19	94	157	27	27	1	0	Unmodified	_AQGLISHIIYAQTLAMDKR_					0	0	0	1	Q5FW57	Q5FW57	Q5FW57	Gm4952	Glycine N-acyltransferase-like protein	MULTI-MSMS	Agh3_0ha_P1_1total	1	P_0ha	710.39	3	710.389	2128.15	0.46312	0.00032899	0.34843	0.00024752	0.81154	0.00057651	710.724	43.044	0.64949	43.044	42.706	43.355	0	0	0	0
AQGLISHIIYAQTLAMDKR	19	94	157	27	27	1	0	Unmodified	_AQGLISHIIYAQTLAMDKR_					0	0	0	1	Q5FW57	Q5FW57	Q5FW57	Gm4952	Glycine N-acyltransferase-like protein	MULTI-MSMS	Agh3_0ha_P1_1total	1	P_0ha	533.294	4	533.044	2128.15	0.55425	0.00029544	1.0308	0.00054946	1.585	0.0008449	533.296	43.004	0.49648	43.004	42.786	43.282	0	0	0	0
AQGTGELTQLLNSLCTAIK	19	83	145	23	29	1	0	Unmodified	_AQGTGELTQLLNSLCTAIK_					0	0	0	0	Q9QXD6	Q9QXD6	Q9QXD6	Fbp1	Fructose-1,6-bisphosphatase 1	MULTI-MSMS	Agh3_0ha_P1_1total	1	P_0ha	1010.04	2	1009.53	2017.05	0.09427	9.5169e-05	0.17871	0.00018041	0.27298	0.00027558	1010.03	63.165	0.77337	63.165	62.792	63.566	0	0	0	0
AQILPIR	7	39	69	11	10	0	0	Acetyl (Protein N-term)	_(Acetyl (Protein N-term))AQILPIR_					0	1	0	0	Q68FD5	Q68FD5	Q68FD5	Cltc	Clathrin heavy chain 1	MULTI-MSMS	Agh3_0ha_P1_1total	1	P_0ha	426.768	2	426.769	851.523	0.71929	0.00030697	-0.10223	-4.3629e-05	0.61706	0.00026334	426.769	35.774	0.7125	35.774	35.475	36.187	0	0	0	0
AQLVVIAHDVDPIELVVFLPALCR	24	122	200	30	32	1	0	Unmodified	_AQLVVIAHDVDPIELVVFLPALCR_					0	0	0	0	P12970	P12970	P12970	Rpl7a	Large ribosomal subunit protein eL8	MULTI-MSMS	Agh3_0ha_P1_1total	1	P_0ha	896.84	3	896.503	2686.49	0.56509	0.00050661	0.82019	0.00073531	1.3853	0.0012419	896.838	71.847	0.26838	71.847	71.648	71.916	0	0	0	0
AQLVVIAHDVDPIELVVFLPALCR	24	122	200	30	32	1	0	Unmodified	_AQLVVIAHDVDPIELVVFLPALCR_					0	0	0	0	P12970	P12970	P12970	Rpl7a	Large ribosomal subunit protein eL8	MULTI-MSMS	Agh3_0ha_P1_1total	1	P_0ha	896.839	3	896.503	2686.49	0.71169	0.00063803	0.19028	0.00017059	0.90197	0.00080862	896.838	71.923	0.38821	71.923	71.876	72.264	0	0	0	0
AQNVPLPVSTLVEFVIAATDCTAK	24	111	183	27	35	1	0	Unmodified	_AQNVPLPVSTLVEFVIAATDCTAK_					0	0	0	0	P29699	P29699	P29699	Ahsg	Alpha-2-HS-glycoprotein	MULTI-MSMS	Agh3_0ha_P1_1total	1	P_0ha	849.12	3	848.784	2543.33	0.5338	0.00045308	0.15538	0.00013188	0.68918	0.00058497	849.119	85.803	0.26876	85.803	85.66	85.929	0	0	0	0
AQNVPLPVSTLVEFVIAATDCTAK	24	111	183	27	35	1	0	Unmodified	_AQNVPLPVSTLVEFVIAATDCTAK_					0	0	0	0	P29699	P29699	P29699	Ahsg	Alpha-2-HS-glycoprotein	MSMS	Agh3_0ha_P1_1total	1	P_0ha	848.785	3	848.784	2543.33	NaN	NaN	NaN	NaN	NaN	NaN	NaN	86.195	1	86.195	85.695	86.695	0	0	0	0
AQNVPLPVSTLVEFVIAATDCTAK	24	111	183	27	35	1	0	Unmodified	_AQNVPLPVSTLVEFVIAATDCTAK_					0	0	0	0	P29699	P29699	P29699	Ahsg	Alpha-2-HS-glycoprotein	MULTI-MATCH	Agh3_0ha_P1_1total	1	P_0ha		3	848.784	2543.33	0.55265	0.00046908	0.85623	0.00072675	1.4089	0.0011958	849.119	85.984	0.32144	85.984	85.909	86.23	0	0	0	0	0.014758	0.00036307	NaN
AQNVPLPVSTLVEFVIAATDCTAK	24	111	183	27	35	1	0	Unmodified	_AQNVPLPVSTLVEFVIAATDCTAK_					0	0	0	0	P29699	P29699	P29699	Ahsg	Alpha-2-HS-glycoprotein	MULTI-MATCH	Agh3_0ha_P1_1total	1	P_0ha		3	848.784	2543.33	0.52013	0.00044148	1.7493	0.0014848	2.2694	0.0019262	849.12	85.658	0.16144	85.658	85.569	85.73	0	0	0	0	-0.030995	0.00064514	NaN
AQPEHIISEGR	11	52	85	17	18	0	0	Unmodified	_AQPEHIISEGR_					0	0	0	0	Q99J99	Q99J99	Q99J99	Mpst	3-mercaptopyruvate sulfurtransferase	MULTI-MSMS	Agh3_0ha_P1_1total	1	P_0ha	619.323	2	618.82	1235.63	-0.34126	-0.00021118	0.96229	0.00059548	0.62103	0.0003843	618.821	12.304	0.30889	12.304	12.168	12.477	0	0	0	0
AQPYDPNFYDETYDYGGFTMMFDDRR	26	144	192	34	47	2	0	Unmodified	_AQPYDPNFYDETYDYGGFTMMFDDRR_					0	0	0	1	P61979	P61979	P61979	Hnrnpk	Heterogeneous nuclear ribonucleoprotein K	MULTI-MSMS	Agh3_0ha_P1_1total	1	P_0ha	1072.78	3	1072.11	3213.31	0.10602	0.00011366	-0.60624	-0.00064996	-0.50022	-0.0005363	1072.78	56.474	0.74835	56.474	56.211	56.959	0	0	0	0
AQSDGIWGEHEVDYILFLR	19	103	150	26	31	0	0	Unmodified	_AQSDGIWGEHEVDYILFLR_					0	0	0	0	P58044	P58044	P58044	Idi1	Isopentenyl-diphosphate Delta-isomerase 1	MULTI-MSMS	Agh3_0ha_P1_1total	1	P_0ha	750.374	3	750.039	2247.1	0.072606	5.4457e-05	0.50522	0.00037894	0.57783	0.00043339	750.374	57.252	0.78316	57.252	56.79	57.573	0	0	0	0
AQSELSGAADEAAR	14	54	90	18	24	0	0	Unmodified	_AQSELSGAADEAAR_					0	0	0	0	Q9D3D9	Q9D3D9	Q9D3D9	Atp5f1d	ATP synthase subunit delta, mitochondrial	MULTI-MSMS	Agh3_0ha_P1_1total	1	P_0ha	688.325	2	688.326	1374.64	0.050934	3.5059e-05	-0.43156	-0.00029705	-0.38063	-0.000262	688.326	13.124	0.17052	13.124	12.962	13.132	0	0	0	0
AQVPFSSCLEAYGAPEQVDDFWSTALQAK	29	142	208	34	46	1	0	Unmodified	_AQVPFSSCLEAYGAPEQVDDFWSTALQAK_					0	0	0	0	P56399	P56399	P56399	Usp5	Ubiquitin carboxyl-terminal hydrolase 5	MULTI-MSMS	Agh3_0ha_P1_1total	1	P_0ha	1072.84	3	1072.5	3214.49	0.070416	7.5521e-05	-0.97723	-0.0010481	-0.90681	-0.00097256	1072.84	65.286	0.1127	65.286	65.24	65.353	0	0	0	0
AREYLISLDPENLTLLEK	18	95	157	23	31	0	0	Unmodified	_AREYLISLDPENLTLLEK_					0	0	0	1	Q9DC50	Q9DC50	Q9DC50	Crot	Peroxisomal carnitine O-octanoyltransferase	MULTI-MSMS	Agh3_0ha_P1_1total	1	P_0ha	706.722	3	706.388	2116.14	-0.15444	-0.00010909	-0.41261	-0.00029147	-0.56705	-0.00040056	706.722	49.422	0.46588	49.422	49.148	49.613	0	0	0	0
ARREEDGIVLDFPVYPTFPQDFHEVEDLIK	30	164	244	40	50	0	0	Unmodified	_ARREEDGIVLDFPVYPTFPQDFHEVEDLIK_					0	0	0	2	Q9CXN7	Q9CXN7	Q9CXN7	Pbld2	Phenazine biosynthesis-like domain-containing protein 2	MULTI-MSMS	Agh3_0ha_P1_1total	1	P_0ha	894.703	4	894.452	3573.78	-0.059577	-5.3289e-05	0.058522	5.2345e-05	-0.0010554	-9.4399e-07	894.953	60.088	0.74448	60.088	59.782	60.526	0	0	0	0
ASAFALQEQPVVNAVIDDATK	21	96	155	25	33	0	0	Unmodified	_ASAFALQEQPVVNAVIDDATK_					0	0	0	0	Q9D2G2	Q9D2G2	Q9D2G2	Dlst	Dihydrolipoyllysine-residue succinyltransferase component of 2-oxoglutarate dehydrogenase complex, mitochondrial	MULTI-MATCH-MSMS	Agh3_0ha_P1_1total	1	P_0ha		2	1094.07	2186.12	0.18658	0.00020414	0.46978	0.00051397	0.65637	0.00071811	1094.57	50.173	0.74042	50.173	49.781	50.521	0	0	0	0	0.2215	-0.00025962	NaN
ASALEQFVNSVR	12	59	95	17	20	0	0	Acetyl (Protein N-term)	_(Acetyl (Protein N-term))ASALEQFVNSVR_					0	1	0	0	O88543	O88543	O88543	Cops3	COP9 signalosome complex subunit 3	MULTI-MSMS	Agh3_0ha_P1_1total	1	P_0ha	681.853	2	681.854	1361.69	0.35673	0.00024324	-1.1017	-0.00075121	-0.74499	-0.00050797	681.853	62.44	0.60307	62.44	62.101	62.705	0	0	0	0
ASDETGFIAVHK	12	56	87	15	19	0	0	Unmodified	_ASDETGFIAVHK_					0	0	0	0	P34914	P34914	P34914	Ephx2	Bifunctional epoxide hydrolase 2;Cytosolic epoxide hydrolase 2;Lipid-phosphate phosphatase	MULTI-MATCH	Agh3_0ha_P1_1total	1	P_0ha		2	637.822	1273.63	-0.92461	-0.00058974	-0.35615	-0.00022716	-1.2808	-0.0008169	637.822	15.071	0.27485	15.071	15.042	15.317	0	0	0	0	-0.024545	-0.00015067	NaN
ASDETGFIAVHK	12	56	87	15	19	0	0	Unmodified	_ASDETGFIAVHK_					0	0	0	0	P34914	P34914	P34914	Ephx2	Bifunctional epoxide hydrolase 2;Cytosolic epoxide hydrolase 2;Lipid-phosphate phosphatase	MULTI-MATCH	Agh3_0ha_P1_1total	1	P_0ha		3	425.551	1273.63	-0.9316	-0.00039644	-0.24256	-0.00010322	-1.1742	-0.00049966	425.551	15.082	0.26092	15.082	15.042	15.303	0	0	0	0	-0.015093	-9.1742e-05	NaN
ASDVVLGFAELEGYLQK	17	84	131	19	27	0	0	Unmodified	_ASDVVLGFAELEGYLQK_					0	0	0	0	Q8K157	Q8K157	Q8K157	Galm	Galactose mutarotase	MULTI-MSMS	Agh3_0ha_P1_1total	1	P_0ha	919.982	2	919.98	1837.95	0.041164	3.787e-05	0.80189	0.00073772	0.84306	0.00077559	920.482	60.5	0.84283	60.5	59.949	60.792	0	0	0	0
ASDVVLGFAELEGYLQK	17	84	131	19	27	0	0	Unmodified	_ASDVVLGFAELEGYLQK_					0	0	0	0	Q8K157	Q8K157	Q8K157	Galm	Galactose mutarotase	MULTI-MSMS	Agh3_0ha_P1_1total	1	P_0ha	613.991	3	613.656	1837.95	-0.20698	-0.00012701	0.11134	6.8323e-05	-0.095642	-5.8691e-05	613.991	60.504	0.62857	60.504	60.066	60.694	0	0	0	0
ASFITDGEQLPSPRPAPLLSR	21	100	162	28	31	0	0	Unmodified	_ASFITDGEQLPSPRPAPLLSR_					0	0	0	1	O09174	O09174	O09174	Amacr	Alpha-methylacyl-CoA racemase	MULTI-MSMS	Agh3_0ha_P1_1total	1	P_0ha	751.741	3	751.406	2251.2	0.92791	0.00069724	0.4446	0.00033407	1.3725	0.0010313	751.741	36.483	0.27311	36.483	36.367	36.64	0	0	0	0
ASFITPVPGGVGPMTVAMLMQSTVESAQR	29	128	212	34	40	3	0	Unmodified	_ASFITPVPGGVGPMTVAMLMQSTVESAQR_					0	0	0	0	Q922D8	Q922D8	Q922D8	Mthfd1	C-1-tetrahydrofolate synthase, cytoplasmic;Methylenetetrahydrofolate dehydrogenase;Methenyltetrahydrofolate cyclohydrolase;Formyltetrahydrofolate synthetase;C-1-tetrahydrofolate synthase, cytoplasmic, N-terminally processed	MULTI-MSMS	Agh3_0ha_P1_1total	1	P_0ha	988.831	3	988.166	2961.48	0.59815	0.00059107	0.30221	0.00029863	0.90036	0.0008897	988.502	73.693	0.46879	73.693	73.649	74.118	0	0	0	0
ASFITPVPGGVGPMTVAMLMQSTVESAQR	29	128	212	34	40	3	0	Unmodified	_ASFITPVPGGVGPMTVAMLMQSTVESAQR_					0	0	0	0	Q922D8	Q922D8	Q922D8	Mthfd1	C-1-tetrahydrofolate synthase, cytoplasmic;Methylenetetrahydrofolate dehydrogenase;Methenyltetrahydrofolate cyclohydrolase;Formyltetrahydrofolate synthetase;C-1-tetrahydrofolate synthase, cytoplasmic, N-terminally processed	MULTI-SECPEP	Agh3_0ha_P1_1total	1	P_0ha	988.836	3	988.166	2961.48	0.55209	0.00054555	0.98339	0.00097176	1.5355	0.0015173	988.835	73.609	0.3076	73.609	73.35	73.658	0	0	0	0
ASFIWVQLK	9	56	84	12	13	0	0	Acetyl (Protein N-term)	_(Acetyl (Protein N-term))ASFIWVQLK_					0	1	0	0	Q9WU78	Q9WU78	Q9WU78	Pdcd6ip	Programmed cell death 6-interacting protein	MULTI-MSMS	Agh3_0ha_P1_1total	1	P_0ha	567.322	2	567.321	1132.63	0.15945	9.0462e-05	0.088771	5.0362e-05	0.24823	0.00014082	567.321	62.007	0.68082	62.007	61.91	62.59	0	0	0	0
ASLDRPFTDLESAFYSIVGLSSLGVQVPDVK	31	150	236	36	48	0	0	Unmodified	_ASLDRPFTDLESAFYSIVGLSSLGVQVPDVK_					0	0	0	1	Q9DBG6	Q9DBG6	Q9DBG6	Rpn2	Dolichyl-diphosphooligosaccharide--protein glycosyltransferase subunit 2	MULTI-MSMS	Agh3_0ha_P1_1total	1	P_0ha	1104.91	3	1104.25	3309.71	0.22194	0.00024507	0.16224	0.00017915	0.38418	0.00042423	1104.91	81.42	0.82831	81.42	81.15	81.978	0	0	0	0
ASLDRPFTDLESAFYSIVGLSSLGVQVPDVKK	32	156	248	38	49	0	0	Unmodified	_ASLDRPFTDLESAFYSIVGLSSLGVQVPDVKK_					0	0	0	2	Q9DBG6	Q9DBG6	Q9DBG6	Rpn2	Dolichyl-diphosphooligosaccharide--protein glycosyltransferase subunit 2	MULTI-MSMS	Agh3_0ha_P1_1total	1	P_0ha	860.711	4	860.459	3437.81	0.41945	0.00036092	0.44291	0.0003811	0.86236	0.00074202	860.961	74.01	0.29018	74.01	73.736	74.026	0	0	0	0
ASLDRPFTDLESAFYSIVGLSSLGVQVPDVKK	32	156	248	38	49	0	0	Unmodified	_ASLDRPFTDLESAFYSIVGLSSLGVQVPDVKK_					0	0	0	2	Q9DBG6	Q9DBG6	Q9DBG6	Rpn2	Dolichyl-diphosphooligosaccharide--protein glycosyltransferase subunit 2	MULTI-MSMS	Agh3_0ha_P1_1total	1	P_0ha	861.212	4	860.459	3437.81	0.51202	0.00044057	0.3017	0.0002596	0.81372	0.00070017	860.961	74.172	0.26084	74.172	74.125	74.386	0	0	0	0
ASLQVLGTVGEPINPEAWLWYHR	23	123	182	32	33	0	0	Unmodified	_ASLQVLGTVGEPINPEAWLWYHR_					0	0	0	0	Q9QXG4	Q9QXG4	Q9QXG4	Acss2	Acetyl-coenzyme A synthetase, cytoplasmic	MULTI-MSMS	Agh3_0ha_P1_1total	1	P_0ha	879.793	3	879.459	2635.35	-0.27838	-0.00024483	1.0228	0.00089954	0.74444	0.00065471	879.794	59.176	0.82851	59.176	58.91	59.739	0	0	0	0
ASLSLAPVNIFK	12	61	100	14	17	0	0	Acetyl (Protein N-term)	_(Acetyl (Protein N-term))ASLSLAPVNIFK_					0	1	0	0	P80314	P80314	P80314	Cct2	T-complex protein 1 subunit beta	MULTI-MSMS	Agh3_0ha_P1_1total	1	P_0ha	651.377	2	651.377	1300.74	0.22186	0.00014451	-0.44766	-0.0002916	-0.2258	-0.00014708	651.878	59.08	0.73841	59.08	58.832	59.57	0	0	0	0
ASLYLSTNNGNMYTSSLYGCLASLLSHHSAQELAGSR	37	167	262	48	57	2	0	Unmodified	_ASLYLSTNNGNMYTSSLYGCLASLLSHHSAQELAGSR_					0	0	0	0	P54869	P54869	P54869	Hmgcs2	Hydroxymethylglutaryl-CoA synthase, mitochondrial	MULTI-MSMS	Agh3_0ha_P1_1total	1	P_0ha	994.981	4	994.226	3972.87	0.31674	0.00031491	-0.33326	-0.00033134	-0.01652	-1.6425e-05	994.477	59.672	0.77928	59.672	59.367	60.147	0	0	0	0
ASNTSEVYFDGVKVPSENVLGEVGDGFK	28	130	198	32	46	0	0	Unmodified	_ASNTSEVYFDGVKVPSENVLGEVGDGFK_					0	0	0	1	P50544	P50544	P50544	Acadvl	Very long-chain specific acyl-CoA dehydrogenase, mitochondrial	MULTI-MSMS	Agh3_0ha_P1_1total	1	P_0ha	982.484	3	982.145	2943.41	-1.092	-0.0010725	-0.36642	-0.00035988	-1.4584	-0.0014324	982.813	47.684	0.59208	47.684	47.317	47.909	0	0	0	0
ASQAPSSFQLLYDLK	15	76	118	18	24	0	0	Unmodified	_ASQAPSSFQLLYDLK_					0	0	0	0	Q922D8	Q922D8	Q922D8	Mthfd1	C-1-tetrahydrofolate synthase, cytoplasmic;Methylenetetrahydrofolate dehydrogenase;Methenyltetrahydrofolate cyclohydrolase;Formyltetrahydrofolate synthetase;C-1-tetrahydrofolate synthase, cytoplasmic, N-terminally processed	MULTI-MSMS	Agh3_0ha_P1_1total	1	P_0ha	834.934	2	834.436	1666.86	-0.073301	-6.1165e-05	0.3133	0.00026143	0.24	0.00020027	834.435	44.055	0.34645	44.055	43.909	44.255	0	0	0	0
ASSFVLALEPELESR	15	73	118	18	25	0	0	Unmodified	_ASSFVLALEPELESR_					0	0	0	0	Q91YQ5	Q91YQ5	Q91YQ5	Rpn1	Dolichyl-diphosphooligosaccharide--protein glycosyltransferase subunit 1	MULTI-MSMS	Agh3_0ha_P1_1total	1	P_0ha	824.935	2	824.433	1646.85	0.17156	0.00014144	1.1987	0.00098823	1.3702	0.0011297	824.435	45.807	0.63009	45.807	45.617	46.247	0	0	0	0
ASVITQVFHVPLEER	15	78	125	21	23	0	0	Unmodified	_ASVITQVFHVPLEER_					0	0	0	0	Q8VDJ3	Q8VDJ3	Q8VDJ3	Hdlbp	Vigilin	MULTI-MSMS	Agh3_0ha_P1_1total	1	P_0ha	575.983	3	575.649	1723.93	-0.58653	-0.00033764	-0.22716	-0.00013076	-0.81369	-0.0004684	575.983	38.809	0.43248	38.809	38.592	39.025	0	0	0	0
ASVLEELQKDLEEVK	15	77	130	18	29	0	0	Acetyl (Protein N-term)	_(Acetyl (Protein N-term))ASVLEELQKDLEEVK_					0	1	0	1	Q9CXW3	Q9CXW3	Q9CXW3	Cacybp	Calcyclin-binding protein	MULTI-MATCH	Agh3_0ha_P1_1total	1	P_0ha		2	886.47	1770.93	-0.11135	-9.871e-05	1.0505	0.00093121	0.93912	0.0008325	886.471	68.629	0.17587	68.629	68.604	68.779	0	0	0	0	-0.066789	-0.00024439	NaN
ASVLEELQKDLEEVKVLLEK	20	105	180	24	36	0	0	Acetyl (Protein N-term)	_(Acetyl (Protein N-term))ASVLEELQKDLEEVKVLLEK_					0	1	0	2	Q9CXW3	Q9CXW3	Q9CXW3	Cacybp	Calcyclin-binding protein	MULTI-MATCH	Agh3_0ha_P1_1total	1	P_0ha		3	785.44	2353.3	0.49587	0.00038948	0.79071	0.00062106	1.2866	0.0010105	785.775	85.918	0.10723	85.918	85.83	85.937	0	0	0	0	0.067791	0.00061089	NaN
ASVSELACIYSALILHDDEVTVTEDKINALIK	32	155	255	37	53	1	0	Acetyl (Protein N-term)	_(Acetyl (Protein N-term))ASVSELACIYSALILHDDEVTVTEDKINALIK_					0	1	0	1	P47955	P47955	P47955	Rplp1	Large ribosomal subunit protein P1	MULTI-MATCH	Agh3_0ha_P1_1total	1	P_0ha		3	1191.62	3571.83	0.31858	0.00037962	-0.21307	-0.0002539	0.1055	0.00012572	1192.29	79.418	0.38216	79.418	79.127	79.51	0	0	0	0	-0.081914	-0.00011825	NaN
ASVSELACIYSALILHDDEVTVTEDKINALIK	32	155	255	37	53	1	0	Acetyl (Protein N-term)	_(Acetyl (Protein N-term))ASVSELACIYSALILHDDEVTVTEDKINALIK_					0	1	0	1	P47955	P47955	P47955	Rplp1	Large ribosomal subunit protein P1	MULTI-MATCH-MSMS	Agh3_0ha_P1_1total	1	P_0ha		3	1191.62	3571.83	0.2798	0.00033342	-0.036543	-4.3545e-05	0.24326	0.00028987	1192.29	79.546	0.17593	79.546	79.467	79.643	0	0	0	0	0.0091801	-0.00033742	NaN
ASYISSAQLDQPDPGAVAAAAIFR	24	107	167	29	35	0	0	Unmodified	_ASYISSAQLDQPDPGAVAAAAIFR_					0	0	0	0	Q8VC30	Q8VC30	Q8VC30	Tkfc	Triokinase/FMN cyclase;ATP-dependent dihydroxyacetone kinase;FAD-AMP lyase (cyclizing)	MULTI-MSMS	Agh3_0ha_P1_1total	1	P_0ha	807.081	3	807.08	2418.22	0.60034	0.00048452	-0.3246	-0.00026198	0.27575	0.00022255	807.414	51.376	1.1987	51.376	50.986	52.184	0	0	0	0
ASYISSAQLDQPDPGAVAAAAIFR	24	107	167	29	35	0	0	Unmodified	_ASYISSAQLDQPDPGAVAAAAIFR_					0	0	0	0	Q8VC30	Q8VC30	Q8VC30	Tkfc	Triokinase/FMN cyclase;ATP-dependent dihydroxyacetone kinase;FAD-AMP lyase (cyclizing)	MULTI-MSMS	Agh3_0ha_P1_1total	1	P_0ha	1210.62	2	1210.12	2418.22	0.15005	0.00018158	0.12168	0.00014725	0.27174	0.00032883	1210.62	51.411	0.80689	51.411	51.113	51.92	0	0	0	0
ATAAVIFLHGLGDTGHGWAEAFAGIK	26	121	180	32	33	0	0	Unmodified	_ATAAVIFLHGLGDTGHGWAEAFAGIK_					0	0	0	0	P97823	P97823	P97823	Lypla1	Acyl-protein thioesterase 1	MULTI-MATCH	Agh3_0ha_P1_1total	1	P_0ha		3	870.787	2609.34	0.13352	0.00011626	-0.42137	-0.00036692	-0.28785	-0.00025066	871.122	56.228	0.61105	56.228	56.014	56.625	0	0	0	0	-0.0068359	0.00077398	NaN
ATAVMPDGQFK	11	51	81	13	16	1	0	Unmodified	_ATAVMPDGQFK_					0	0	0	0	P35700	P35700	P35700	Prdx1	Peroxiredoxin-1	MULTI-MSMS	Agh3_0ha_P1_1total	1	P_0ha	582.789	2	582.79	1163.56	-1.0011	-0.00058342	-0.32039	-0.00018672	-1.3215	-0.00077014	582.789	17.196	0.59226	17.196	16.929	17.521	0	0	0	0
ATAVMPDGQFKDISLSEYK	19	93	146	22	31	1	0	Unmodified	_ATAVMPDGQFKDISLSEYK_					0	0	0	1	P35700	P35700	P35700	Prdx1	Peroxiredoxin-1	MULTI-MSMS	Agh3_0ha_P1_1total	1	P_0ha	701.348	3	700.682	2099.02	-0.95648	-0.00067019	-0.35973	-0.00025206	-1.3162	-0.00092225	700.682	33.169	0.70355	33.169	32.868	33.572	0	0	0	0
ATAVMPDGQFKDISLSEYK	19	93	146	22	32	1	0	Oxidation (M)	_ATAVM(Oxidation (M))PDGQFKDISLSEYK_		ATAVM(1)PDGQFKDISLSEYK		ATAVM(9.6)PDGQFKDISLSEYK	0	0	1	1	P35700	P35700	P35700	Prdx1	Peroxiredoxin-1	MULTI-MSMS	Agh3_0ha_P1_1total	1	P_0ha	706.347	3	706.014	2115.02	-0.91192	-0.00064383	-0.86893	-0.00061348	-1.7809	-0.0012573	706.682	33.198	0.38758	33.198	32.963	33.351	0	0	0	0
ATDFVVPGPGKVEITYTPK	19	94	147	21	28	0	0	Unmodified	_ATDFVVPGPGKVEITYTPK_					0	0	0	1	O88844	O88844	O88844	Idh1	Isocitrate dehydrogenase [NADP] cytoplasmic	MULTI-MSMS	Agh3_0ha_P1_1total	1	P_0ha	673.697	3	673.698	2018.07	-0.87685	-0.00059073	1.0547	0.00071054	0.17784	0.00011981	674.033	33.1	0.72668	33.1	32.775	33.501	0	0	0	0
ATDLLLDDSLVSLFGNR	17	81	133	21	28	0	0	Unmodified	_ATDLLLDDSLVSLFGNR_					0	0	0	0	P99029	P99029	P99029	Prdx5	Peroxiredoxin-5, mitochondrial	MULTI-MSMS	Agh3_0ha_P1_1total	1	P_0ha	924.989	2	924.989	1847.96	0.41854	0.00038714	0.17949	0.00016603	0.59803	0.00055317	924.989	64.766	0.81374	64.766	64.499	65.313	0	0	0	0
ATDLLLDDSLVSLFGNR	17	81	133	21	28	0	0	Unmodified	_ATDLLLDDSLVSLFGNR_					0	0	0	0	P99029	P99029	P99029	Prdx5	Peroxiredoxin-5, mitochondrial	MULTI-MSMS	Agh3_0ha_P1_1total	1	P_0ha	617.328	3	616.995	1847.96	0.033489	2.0662e-05	-0.96178	-0.00059342	-0.9283	-0.00057275	617.328	64.791	0.43985	64.791	64.581	65.02	0	0	0	0
ATDLLLDDSLVSLFGNRR	18	87	145	25	29	0	0	Unmodified	_ATDLLLDDSLVSLFGNRR_					0	0	0	1	P99029	P99029	P99029	Prdx5	Peroxiredoxin-5, mitochondrial	MULTI-MSMS	Agh3_0ha_P1_1total	1	P_0ha	669.363	3	669.029	2004.06	0.18663	0.00012486	0.17934	0.00011998	0.36597	0.00024484	669.363	55.905	1.2548	55.905	55.326	56.581	0	0	0	0
ATEIGGILVNTPEDPNLSK	19	85	142	22	31	0	0	Unmodified	_ATEIGGILVNTPEDPNLSK_					0	0	0	0	P34914	P34914	P34914	Ephx2	Bifunctional epoxide hydrolase 2;Cytosolic epoxide hydrolase 2;Lipid-phosphate phosphatase	MULTI-MSMS	Agh3_0ha_P1_1total	1	P_0ha	985.021	2	984.518	1967.02	0.7966	0.00078427	0.51748	0.00050947	1.3141	0.0012937	985.019	36.502	0.52818	36.502	36.255	36.783	0	0	0	0
ATEIGGILVNTPEDPNLSKITTEEEIEFYIQQFKK	35	180	284	42	60	0	0	Unmodified	_ATEIGGILVNTPEDPNLSKITTEEEIEFYIQQFKK_					0	0	0	2	P34914	P34914	P34914	Ephx2	Bifunctional epoxide hydrolase 2;Cytosolic epoxide hydrolase 2;Lipid-phosphate phosphatase	MULTI-MSMS	Agh3_0ha_P1_1total	1	P_0ha	999.768	4	999.519	3994.05	0.086739	8.6697e-05	-0.30854	-0.00030839	-0.2218	-0.00022169	1000.02	61.798	0.64742	61.798	61.531	62.178	0	0	0	0
ATENDIYNFFSPLNPVR	17	91	133	23	28	0	0	Unmodified	_ATENDIYNFFSPLNPVR_					0	0	0	0	O35737;Q9Z2X1	O35737;Q9Z2X1	Q9Z2X1	Hnrnph1;Hnrnpf	Heterogeneous nuclear ribonucleoprotein H;Heterogeneous nuclear ribonucleoprotein H, N-terminally processed;Heterogeneous nuclear ribonucleoprotein F;Heterogeneous nuclear ribonucleoprotein F, N-terminally processed	MULTI-MSMS	Agh3_0ha_P1_1total	1	P_0ha	998.996	2	998.992	1995.97	0.30042	0.00030012	-1.2306	-0.0012294	-0.93019	-0.00092926	999.492	56.044	0.71998	56.044	55.576	56.296	0	0	0	0
ATESSPLTTHVLDTASGLPAQGLCLR	26	114	190	32	40	1	0	Acetyl (Protein N-term)	_(Acetyl (Protein N-term))ATESSPLTTHVLDTASGLPAQGLCLR_					0	1	0	0	Q9CRB3	Q9CRB3	Q9CRB3	Urah	5-hydroxyisourate hydrolase	MULTI-MSMS	Agh3_0ha_P1_1total	1	P_0ha	913.467	3	913.132	2736.38	0.07058	6.4449e-05	0.26827	0.00024497	0.33886	0.00030942	913.467	50.622	0.92011	50.622	50.193	51.113	0	0	0	0
ATGYPLAFIAAK	12	59	91	13	15	0	0	Unmodified	_ATGYPLAFIAAK_					0	0	0	0	Q8C196	Q8C196	Q8C196	Cps1	Carbamoyl-phosphate synthase [ammonia], mitochondrial	MULTI-MSMS	Agh3_0ha_P1_1total	1	P_0ha	611.846	2	611.845	1221.68	0.60103	0.00036774	0.61201	0.00037445	1.213	0.00074219	611.846	35.725	1.4392	35.725	35.323	36.762	0	0	0	0
ATIDEEGYIWFLGR	14	78	112	18	23	0	0	Unmodified	_ATIDEEGYIWFLGR_					0	0	0	0	Q91VA0	Q91VA0	Q91VA0	Acsm1	Acyl-coenzyme A synthetase ACSM1, mitochondrial	MULTI-MSMS	Agh3_0ha_P1_1total	1	P_0ha	835.415	2	835.415	1668.81	0.0088285	7.3754e-06	-1.0695	-0.00089347	-1.0607	-0.0008861	835.414	55.461	0.68944	55.461	55.287	55.977	0	0	0	0
ATIDEEGYIWFLGR	14	78	112	18	23	0	0	Unmodified	_ATIDEEGYIWFLGR_					0	0	0	0	Q91VA0	Q91VA0	Q91VA0	Acsm1	Acyl-coenzyme A synthetase ACSM1, mitochondrial	MSMS	Agh3_0ha_P1_1total	1	P_0ha	835.415	2	835.415	1668.81	NaN	NaN	NaN	NaN	NaN	NaN	NaN	55.907	1	55.907	55.407	56.407	0	0	0	0
ATLCLFDMDGTLTAPR	16	76	123	19	25	2	0	Acetyl (Protein N-term)	_(Acetyl (Protein N-term))ATLCLFDMDGTLTAPR_					0	1	0	0	Q9Z2M7	Q9Z2M7	Q9Z2M7	Pmm2	Phosphomannomutase 2	MULTI-MSMS	Agh3_0ha_P1_1total	1	P_0ha	912.938	2	912.437	1822.86	-0.23428	-0.00021377	0.6601	0.0006023	0.42581	0.00038853	912.437	65.35	0.59602	65.35	65.119	65.715	0	0	0	0
ATLFLPPEPGPFPGIIDLFGVGGGLLEYR	29	147	220	32	38	0	0	Unmodified	_ATLFLPPEPGPFPGIIDLFGVGGGLLEYR_					0	0	0	0	O55137;Q9QYR9	O55137;Q9QYR9	O55137	Acot1;Acot2	Acyl-coenzyme A thioesterase 1;Acyl-coenzyme A thioesterase 2, mitochondrial	MULTI-MSMS	Agh3_0ha_P1_1total	1	P_0ha	1015.22	3	1014.88	3041.63	0.097548	9.9e-05	0.44907	0.00045576	0.54662	0.00055476	1015.55	89.386	1.424	89.386	88.981	90.405	0	0	0	0
ATLFLPPGTGPFPGIIDLFGIGSGLLEYR	29	145	220	32	38	0	0	Unmodified	_ATLFLPPGTGPFPGIIDLFGIGSGLLEYR_					0	0	0	0	Q9QYR7	Q9QYR7	Q9QYR7	Acot3	Acyl-coenzyme A thioesterase 3	MULTI-MSMS	Agh3_0ha_P1_1total	1	P_0ha	1007.22	3	1006.88	3017.63	0.40144	0.0004042	-1.52	-0.0015304	-1.1185	-0.0011262	1007.22	93.282	1.06	93.282	92.847	93.907	0	0	0	0
ATLKDQLIVNLLK	13	69	123	17	20	0	0	Acetyl (Protein N-term)	_(Acetyl (Protein N-term))ATLKDQLIVNLLK_					0	1	0	1	P06151	P06151	P06151	Ldha	L-lactate dehydrogenase A chain	MULTI-MSMS	Agh3_0ha_P1_1total	1	P_0ha	755.964	2	755.964	1509.91	0.63874	0.00048286	-0.0085764	-6.4834e-06	0.63016	0.00047638	755.964	54.131	1.1214	54.131	53.749	54.87	0	0	0	0
ATLKDQLIVNLLKEEQAPQNK	21	107	183	29	35	0	0	Acetyl (Protein N-term)	_(Acetyl (Protein N-term))ATLKDQLIVNLLKEEQAPQNK_					0	1	0	2	P06151	P06151	P06151	Ldha	L-lactate dehydrogenase A chain	MULTI-MSMS	Agh3_0ha_P1_1total	1	P_0ha	812.789	3	812.455	2434.34	0.22871	0.00018582	-0.07604	-6.1779e-05	0.15267	0.00012404	812.789	48.717	1.4596	48.717	48.154	49.613	0	0	0	0
ATMDAGKLVSDEMVVELIEK	20	93	160	22	33	2	0	Unmodified	_ATMDAGKLVSDEMVVELIEK_					0	0	0	1	Q9WTP6	Q9WTP6	Q9WTP6	Ak2	Adenylate kinase 2, mitochondrial	MULTI-MSMS	Agh3_0ha_P1_1total	1	P_0ha	727.04	3	726.706	2177.1	0.71076	0.00051651	0.13702	9.9573e-05	0.84778	0.00061608	727.041	50.442	0.6759	50.442	50.229	50.905	0	0	0	0
ATQEAFMKR	9	46	76	14	14	1	0	Unmodified	_ATQEAFMKR_					0	0	0	1	Q91Y97	Q91Y97	Q91Y97	Aldob	Fructose-bisphosphate aldolase B	MULTI-MSMS	Agh3_0ha_P1_1total	1	P_0ha	541.276	2	541.277	1080.54	0.59101	0.0003199	0.27101	0.00014669	0.86201	0.00046659	541.277	12.106	0.35905	12.106	11.927	12.287	0	0	0	0
ATSLLLEILGLLCK	14	68	123	15	19	1	0	Unmodified	_ATSLLLEILGLLCK_					0	0	0	0	Q6NZJ6	Q6NZJ6	Q6NZJ6	Eif4g1	Eukaryotic translation initiation factor 4 gamma 1	MULTI-MSMS	Agh3_0ha_P1_1total	1	P_0ha	772.461	2	772.46	1542.91	0.18556	0.00014334	0.27917	0.00021564	0.46473	0.00035898	772.461	84.013	0.2402	84.013	83.809	84.049	0	0	0	0
ATSVTTYKIEDSFVTAVLAEETR	23	111	179	27	40	0	0	Unmodified	_ATSVTTYKIEDSFVTAVLAEETR_					0	0	0	1	O08601	O08601	O08601	Mttp	Microsomal triglyceride transfer protein large subunit	MULTI-MSMS	Agh3_0ha_P1_1total	1	P_0ha	844.767	3	844.434	2530.28	0.26011	0.00021965	-3.3841	-0.0028576	-3.124	-0.002638	844.767	53.329	0.5537	53.329	53.033	53.587	0	0	0	0
AVAENQPFLIEAMTYR	16	83	129	21	25	1	0	Unmodified	_AVAENQPFLIEAMTYR_					0	0	0	0	P50136	P50136	P50136	Bckdha	2-oxoisovalerate dehydrogenase subunit alpha, mitochondrial	MSMS	Agh3_0ha_P1_1total	1	P_0ha	926.967	2	926.967	1851.92	NaN	NaN	NaN	NaN	NaN	NaN	NaN	46.63	1	46.63	46.13	47.13	0	0	0	0
AVAIDLPGLGR	11	48	84	14	14	0	0	Unmodified	_AVAIDLPGLGR_					0	0	0	0	Q8VCR7	Q8VCR7	Q8VCR7	Abhd14b	Putative protein-lysine deacylase ABHD14B	MULTI-MSMS	Agh3_0ha_P1_1total	1	P_0ha	541.321	2	541.322	1080.63	-0.4716	-0.00025529	0.77459	0.0004193	0.30298	0.00016401	541.322	33.925	0.82264	33.925	33.604	34.427	0	0	0	0
AVASLNTPFMPPDPDVSPMK	20	94	148	22	29	2	0	Unmodified	_AVASLNTPFMPPDPDVSPMK_					0	0	0	0	P34914	P34914	P34914	Ephx2	Bifunctional epoxide hydrolase 2;Cytosolic epoxide hydrolase 2;Lipid-phosphate phosphatase	MULTI-MSMS	Agh3_0ha_P1_1total	1	P_0ha	1057.51	2	1057.52	2113.02	-0.51367	-0.00054321	0.29047	0.00030717	-0.2232	-0.00023604	1058.02	43.161	0.72293	43.161	42.906	43.629	0	0	0	0
AVATLQGEGLSVTGIVCHVGK	21	88	151	25	28	1	0	Unmodified	_AVATLQGEGLSVTGIVCHVGK_					0	0	0	0	Q99LB2	Q99LB2	Q99LB2	Dhrs4	Dehydrogenase/reductase SDR family member 4	MULTI-MSMS	Agh3_0ha_P1_1total	1	P_0ha	699.379	3	699.377	2095.11	0.79225	0.00055408	0.86858	0.00060746	1.6608	0.0011615	699.712	35.45	0.32509	35.45	35.246	35.571	0	0	0	0
AVCMLSNTTAIAEAWAR	17	77	126	22	24	2	0	Unmodified	_AVCMLSNTTAIAEAWAR_					0	0	0	0	P05213;P68368;P68369;P05214;P68373;Q9JJZ2	P05213;P68368;P68369;P68373	P05213	Tuba1b;Tuba4a;Tuba1a;Tuba3a;Tuba1c;Tuba8	Tubulin alpha-1B chain;Detyrosinated tubulin alpha-1B chain;Tubulin alpha-4A chain;Tubulin alpha-1A chain;Detyrosinated tubulin alpha-1A chain;Tubulin alpha-3 chain;Detyrosinated tubulin alpha-3 chain;Tubulin alpha-1C chain;Detyrosinated tubulin alpha-1C chain;Tubulin alpha-8 chain;Dephenylalaninated tubulin alpha-8 chain	MULTI-MSMS	Agh3_0ha_P1_1total	1	P_0ha	932.955	2	932.956	1863.9	-0.29534	-0.00027554	3.1885	0.0029747	2.8931	0.0026992	933.46	46.42	0.61847	46.42	46.148	46.766	0	0	0	0
AVDDSYNVQPDTVAPIWNLR	20	101	153	27	33	0	0	Unmodified	_AVDDSYNVQPDTVAPIWNLR_					0	0	0	0	Q8R086	Q8R086	Q8R086	Suox	Sulfite oxidase, mitochondrial	MULTI-MSMS	Agh3_0ha_P1_1total	1	P_0ha	1137.56	2	1137.06	2272.11	-1.7913	-0.0020368	0.02826	3.2133e-05	-1.7631	-0.0020047	1137.56	47.865	0.47811	47.865	47.561	48.039	0	0	0	0
AVDNQVYVATASPAR	15	67	108	20	23	0	0	Unmodified	_AVDNQVYVATASPAR_					0	0	0	0	Q9JHW2	Q9JHW2	Q9JHW2	Nit2	Omega-amidase NIT2	MSMS	Agh3_0ha_P1_1total	1	P_0ha	781.4	2	781.402	1560.79	NaN	NaN	NaN	NaN	NaN	NaN	NaN	16.795	1	16.795	16.295	17.295	0	0	0	0
AVEAFETAKK	10	49	80	12	16	0	0	Unmodified	_AVEAFETAKK_					0	0	0	1	Q64442	Q64442	Q64442	Sord	Sorbitol dehydrogenase	MULTI-MSMS	Agh3_0ha_P1_1total	1	P_0ha	547.299	2	547.298	1092.58	0.8249	0.00045146	0.14823	8.1127e-05	0.97313	0.00053259	547.298	11.975	0.35816	11.975	11.81	12.168	0	0	0	0
AVEDLNNLTFFR	12	65	99	17	20	0	0	Unmodified	_AVEDLNNLTFFR_					0	0	0	0	O35728	O35728	O35728	Cyp4a14	Cytochrome P450 4A14	MULTI-MSMS	Agh3_0ha_P1_1total	1	P_0ha	719.87	2	719.87	1437.73	0.60519	0.00043566	0.59362	0.00042733	1.1988	0.00086299	719.87	42.743	1.0247	42.743	42.471	43.495	0	0	0	0
AVEEKIEWLESHQDADIEDFKAK	23	121	184	30	42	0	0	Unmodified	_AVEEKIEWLESHQDADIEDFKAK_					0	0	0	2	P20029	P20029	P20029	Hspa5	Endoplasmic reticulum chaperone BiP	MULTI-MSMS	Agh3_0ha_P1_1total	1	P_0ha	683.588	4	683.337	2729.32	0.47803	0.00032665	0.78581	0.00053697	1.2638	0.00086362	683.839	34.907	0.60947	34.907	34.637	35.246	0	0	0	0
AVEIVAQEMMTDLPSTFEEK	20	98	158	22	35	2	0	Unmodified	_AVEIVAQEMMTDLPSTFEEK_					0	0	0	0	P32020	P32020	P32020	Scp2	Sterol carrier protein 2	MULTI-MSMS	Agh3_0ha_P1_1total	1	P_0ha	1134.54	2	1134.54	2267.07	0.067306	7.6362e-05	-1.7542	-0.0019903	-1.6869	-0.0019139	1135.04	52.842	0.79242	52.842	52.444	53.236	0	0	0	0
AVFVDLEPTVIDEIR	15	78	126	18	25	0	0	Unmodified	_AVFVDLEPTVIDEIR_					0	0	0	0	P68368	P68368	P68368	Tuba4a	Tubulin alpha-4A chain	MSMS	Agh3_0ha_P1_1total	1	P_0ha	858.467	2	858.464	1714.91	NaN	NaN	NaN	NaN	NaN	NaN	NaN	51.65	1	51.65	51.15	52.15	0	0	0	0
AVFVDLEPTVIDEVR	15	77	124	18	25	0	0	Unmodified	_AVFVDLEPTVIDEVR_					0	0	0	0	P05213;P68369;P68373	P05213;P68369;P68373	P05213	Tuba1b;Tuba1a;Tuba1c	Tubulin alpha-1B chain;Detyrosinated tubulin alpha-1B chain;Tubulin alpha-1A chain;Detyrosinated tubulin alpha-1A chain;Tubulin alpha-1C chain;Detyrosinated tubulin alpha-1C chain	MULTI-MSMS	Agh3_0ha_P1_1total	1	P_0ha	851.454	2	851.457	1700.9	-1.1373	-0.00096834	-0.21294	-0.00018131	-1.3502	-0.0011496	851.958	47.703	1.2223	47.703	47.295	48.518	0	0	0	0
AVFVDLEPTVIDEVR	15	77	124	18	25	0	0	Unmodified	_AVFVDLEPTVIDEVR_					0	0	0	0	P05213;P68369;P68373	P05213;P68369;P68373	P05213	Tuba1b;Tuba1a;Tuba1c	Tubulin alpha-1B chain;Detyrosinated tubulin alpha-1B chain;Tubulin alpha-1A chain;Detyrosinated tubulin alpha-1A chain;Tubulin alpha-1C chain;Detyrosinated tubulin alpha-1C chain	MULTI-MSMS	Agh3_0ha_P1_1total	1	P_0ha	568.305	3	567.973	1700.9	-1.1488	-0.00065251	-0.32781	-0.00018619	-1.4767	-0.0008387	567.973	47.796	0.48055	47.796	47.357	47.837	0	0	0	0
AVIGDHGDEIFSVFGSPFLK	20	100	147	23	29	0	0	Unmodified	_AVIGDHGDEIFSVFGSPFLK_					0	0	0	0	Q8VCT4	Q8VCT4	Q8VCT4	Ces1d	Carboxylesterase 1D	MULTI-MSMS	Agh3_0ha_P1_1total	1	P_0ha	712.7	3	712.365	2134.07	0.20056	0.00014288	0.7068	0.0005035	0.90736	0.00064637	712.7	57.08	1.2101	57.08	56.625	57.835	0	0	0	0
AVIGDHGDEIFSVFGSPFLKDGASEEETNLSK	32	150	227	37	53	0	0	Unmodified	_AVIGDHGDEIFSVFGSPFLKDGASEEETNLSK_					0	0	0	1	Q8VCT4	Q8VCT4	Q8VCT4	Ces1d	Carboxylesterase 1D	MULTI-MSMS	Agh3_0ha_P1_1total	1	P_0ha	849.915	4	849.662	3394.62	0.7935	0.00067421	-0.32848	-0.0002791	0.46502	0.00039511	849.913	52.074	1.1179	52.074	51.749	52.866	0	0	0	0
AVIVVQDIFGWQLPNTR	17	91	142	24	24	0	0	Unmodified	_AVIVVQDIFGWQLPNTR_					0	0	0	0	Q8R1G2	Q8R1G2	Q8R1G2	Cmbl	Carboxymethylenebutenolidase homolog	MULTI-MSMS	Agh3_0ha_P1_1total	1	P_0ha	978.541	2	978.539	1955.06	0.14011	0.00013711	0.42502	0.0004159	0.56513	0.00055301	979.041	61.281	0.59715	61.281	60.977	61.574	0	0	0	0
AVKDLVVLLFETALLSSGFSLEDPQTHSNR	30	147	236	38	47	0	0	Unmodified	_AVKDLVVLLFETALLSSGFSLEDPQTHSNR_					0	0	0	1	P11499	P11499	P11499	Hsp90ab1	Heat shock protein HSP 90-beta	MULTI-MSMS	Agh3_0ha_P1_1total	1	P_0ha	822.69	4	822.438	3285.72	0.38138	0.00031366	-0.09766	-8.0319e-05	0.28372	0.00023334	822.689	88.461	1.817	88.461	87.891	89.708	0	0	0	0
AVKDLVVLLFETALLSSGFSLEDPQTHSNR	30	147	236	38	47	0	0	Unmodified	_AVKDLVVLLFETALLSSGFSLEDPQTHSNR_					0	0	0	1	P11499	P11499	P11499	Hsp90ab1	Heat shock protein HSP 90-beta	MULTI-MSMS	Agh3_0ha_P1_1total	1	P_0ha	1096.58	3	1096.25	3285.72	-0.12996	-0.00014247	0.81566	0.00089417	0.6857	0.0007517	1096.58	88.537	1.1605	88.537	88.001	89.162	0	0	0	0
AVKDLVVLLFETALLSSGFSLEDPQTHSNR	30	147	236	38	47	0	0	Unmodified	_AVKDLVVLLFETALLSSGFSLEDPQTHSNR_					0	0	0	1	P11499	P11499	P11499	Hsp90ab1	Heat shock protein HSP 90-beta	MULTI-MSMS	Agh3_0ha_P1_1total	1	P_0ha	822.689	4	822.438	3285.72	0.58976	0.00048505	-0.99255	-0.00081631	-0.40278	-0.00033127	822.939	90.057	0.20194	90.057	89.946	90.148	0	0	0	0
AVKDLVVLLFETALLSSGFSLEDPQTHSNR	30	147	236	38	47	0	0	Unmodified	_AVKDLVVLLFETALLSSGFSLEDPQTHSNR_					0	0	0	1	P11499	P11499	P11499	Hsp90ab1	Heat shock protein HSP 90-beta	MULTI-SECPEP	Agh3_0ha_P1_1total	1	P_0ha	822.689	4	822.438	3285.72	0.57529	0.00047314	-0.7117	-0.00058533	-0.13641	-0.00011219	822.939	89.732	0.321	89.732	89.639	89.96	0	0	0	0
AVLDSSPFLSEANAER	16	73	116	20	27	0	0	Unmodified	_AVLDSSPFLSEANAER_					0	0	0	0	Q60936	Q60936	Q60936	Coq8a	Atypical kinase COQ8A, mitochondrial	MULTI-MSMS	Agh3_0ha_P1_1total	1	P_0ha	853.421	2	853.423	1704.83	-0.92552	-0.00078986	-0.29749	-0.00025389	-1.223	-0.0010437	853.423	33.108	0.48227	33.108	32.868	33.351	0	0	0	0
AVLGMAAAAEELLAQHLVQGVISVPK	26	117	199	31	34	1	0	Unmodified	_AVLGMAAAAEELLAQHLVQGVISVPK_					0	0	0	0	Q8QZY2	Q8QZY2	Q8QZY2	Glyctk	Glycerate kinase	MULTI-SECPEP	Agh3_0ha_P1_1total	1	P_0ha	872.425	3	872.491	2614.45	0.33853	0.00029536	-0.32048	-0.00027961	0.01805	1.5749e-05	873.16	70.965	0.42999	70.965	70.83	71.26	0	0	0	0
AVLIDKDQTPK	11	54	94	14	18	0	0	Unmodified	_AVLIDKDQTPK_					0	0	0	1	Q8QZS1	Q8QZS1	Q8QZS1	Hibch	3-hydroxyisobutyryl-CoA hydrolase, mitochondrial	MSMS	Agh3_0ha_P1_1total	1	P_0ha	614.351	2	614.351	1226.69	NaN	NaN	NaN	NaN	NaN	NaN	NaN	12.717	1	12.717	12.217	13.217	0	0	0	0
AVLVDLEPGTMDSVR	15	68	116	18	24	1	0	Unmodified	_AVLVDLEPGTMDSVR_					0	0	0	0	P68372;Q9D6F9	P68372	P68372	Tubb4b;Tubb4a	Tubulin beta-4B chain;Tubulin beta-4A chain	MULTI-MSMS	Agh3_0ha_P1_1total	1	P_0ha	801.916	2	801.414	1600.81	0.66978	0.00053677	0.43247	0.00034659	1.1022	0.00088335	801.414	35.928	0.76089	35.928	35.571	36.332	0	0	0	0
AVLVDLEPGTMDSVR	15	68	116	18	25	1	0	Oxidation (M)	_AVLVDLEPGTM(Oxidation (M))DSVR_		AVLVDLEPGTM(1)DSVR		AVLVDLEPGTM(40)DSVR	0	0	1	0	P68372;Q9D6F9	P68372	P68372	Tubb4b;Tubb4a	Tubulin beta-4B chain;Tubulin beta-4A chain	MULTI-MSMS	Agh3_0ha_P1_1total	1	P_0ha	809.413	2	809.411	1616.81	0.64495	0.00052203	-0.74366	-0.00060193	-0.098706	-7.9894e-05	809.411	35.812	0.48694	35.812	35.7	36.187	0	0	0	0
AVNPDEAVAIGAAIQGGVLAGDVTDVLLLDVTPLSLGIETLGGVFTK	47	206	342	50	67	0	0	Unmodified	_AVNPDEAVAIGAAIQGGVLAGDVTDVLLLDVTPLSLGIETLGGVFTK_					0	0	0	0	P38647	P38647	P38647	Hspa9	Stress-70 protein, mitochondrial	MULTI-MSMS	Agh3_0ha_P1_1total	1	P_0ha	1148.88	4	1148.13	4588.49	0.15509	0.00017807	0.1069	0.00012273	0.26199	0.0003008	1148.63	96.552	0.67313	96.552	96.327	97	0	0	0	0
AVNPDEAVAIGAAIQGGVLAGDVTDVLLLDVTPLSLGIETLGGVFTK	47	206	342	50	67	0	0	Unmodified	_AVNPDEAVAIGAAIQGGVLAGDVTDVLLLDVTPLSLGIETLGGVFTK_					0	0	0	0	P38647	P38647	P38647	Hspa9	Stress-70 protein, mitochondrial	MULTI-MSMS	Agh3_0ha_P1_1total	1	P_0ha	919.107	5	918.705	4588.49	0.45943	0.00042208	0.62333	0.00057265	1.0828	0.00099474	919.108	96.547	0.3601	96.547	96.383	96.743	0	0	0	0
AVQGMLDFDYVCSRDEPSVAAMVYPFTGDHK	31	152	226	38	48	3	0	Unmodified	_AVQGMLDFDYVCSRDEPSVAAMVYPFTGDHK_					0	0	0	1	Q91V92	Q91V92	Q91V92	Acly	ATP-citrate synthase	MULTI-MSMS	Agh3_0ha_P1_1total	1	P_0ha	877.402	4	877.152	3504.58	0.26953	0.00023642	0.14373	0.00012607	0.41326	0.00036249	877.654	54.202	0.62875	54.202	53.902	54.531	0	0	0	0
AVQMGMSSVFFNKGENCIAAGR	22	98	157	29	30	3	0	Unmodified	_AVQMGMSSVFFNKGENCIAAGR_					0	0	0	1	Q8R0Y6	Q8R0Y6	Q8R0Y6	Aldh1l1	Cytosolic 10-formyltetrahydrofolate dehydrogenase	MULTI-MSMS	Agh3_0ha_P1_1total	1	P_0ha	792.376	3	792.042	2373.1	0.94223	0.00074629	-0.40175	-0.00031821	0.54048	0.00042808	792.041	35.352	0.57806	35.352	35.148	35.726	0	0	0	0
AVQMGMSSVFFNKGENCIAAGR	22	98	157	29	32	3	0	2 Oxidation (M)	_AVQM(Oxidation (M))GM(Oxidation (M))SSVFFNKGENCIAAGR_		AVQM(1)GM(1)SSVFFNKGENCIAAGR		AVQM(20)GM(20)SSVFFNKGENCIAAGR	0	0	2	1	Q8R0Y6	Q8R0Y6	Q8R0Y6	Aldh1l1	Cytosolic 10-formyltetrahydrofolate dehydrogenase	MULTI-MSMS	Agh3_0ha_P1_1total	1	P_0ha	803.039	3	802.705	2405.09	0.91301	0.00073288	-1.0719	-0.0008604	-0.15886	-0.00012752	803.039	35.356	0.39379	35.356	35.148	35.542	0	0	0	0
AVQMGMSSVFFNKGENCIAAGR	22	98	157	29	31	3	0	Oxidation (M)	_AVQM(Oxidation (M))GMSSVFFNKGENCIAAGR_		AVQM(0.5)GM(0.5)SSVFFNKGENCIAAGR		AVQM(0)GM(0)SSVFFNKGENCIAAGR	0	0	1	1	Q8R0Y6	Q8R0Y6	Q8R0Y6	Aldh1l1	Cytosolic 10-formyltetrahydrofolate dehydrogenase	MULTI-MSMS	Agh3_0ha_P1_1total	1	P_0ha	797.71	3	797.373	2389.1	0.94406	0.00075277	-0.032806	-2.6158e-05	0.91126	0.00072661	797.708	35.399	0.32581	35.399	35.216	35.542	0	0	0	0
AVQQPDGLAVLGIFLK	16	78	129	19	21	0	0	Unmodified	_AVQQPDGLAVLGIFLK_					0	0	0	0	P00920	P00920	P00920	Ca2	Carbonic anhydrase 2	MULTI-SECPEP	Agh3_0ha_P1_1total	1	P_0ha	835.085	2	834.988	1667.96	0.23779	0.00019855	0.1427	0.00011915	0.38049	0.0003177	834.988	62.576	0.45111	62.576	62.314	62.765	0	0	0	0
AVSNVIASLIYAR	13	62	105	17	18	0	0	Unmodified	_AVSNVIASLIYAR_					0	0	0	0	Q8CIM7	Q8CIM7	Q8CIM7	Cyp2d26	Cytochrome P450 2D26	MULTI-MSMS	Agh3_0ha_P1_1total	1	P_0ha	688.9	2	688.898	1375.78	0.030928	2.1306e-05	1.0499	0.00072325	1.0808	0.00074456	688.899	49.268	0.67911	49.268	48.976	49.655	0	0	0	0
AVSSFFSGSCVPCADPVAFPK	21	96	142	22	28	2	0	Unmodified	_AVSSFFSGSCVPCADPVAFPK_					0	0	0	0	Q921I1	Q921I1	Q921I1	Tf	Serotransferrin	MULTI-MSMS	Agh3_0ha_P1_1total	1	P_0ha	1115.52	2	1115.52	2229.02	-0.48838	-0.0005448	1.4967	0.0016696	1.0083	0.0011248	1115.52	46.415	0.34864	46.415	46.148	46.496	0	0	0	0
AVVLPISLATTFK	13	65	110	14	17	0	0	Unmodified	_AVVLPISLATTFK_					0	0	0	0	Q8VCN5	Q8VCN5	Q8VCN5	Cth	Cystathionine gamma-lyase	MULTI-MATCH	Agh3_0ha_P1_1total	1	P_0ha		2	680.416	1358.82	-0.070059	-4.7669e-05	0.96272	0.00065505	0.89266	0.00060738	680.417	48.279	0.54421	48.279	47.924	48.469	0	0	0	0	0.36195	0.00089078	NaN
AVVLPISLATTFKQDFPGQSSGFEYSR	27	135	205	33	41	0	0	Unmodified	_AVVLPISLATTFKQDFPGQSSGFEYSR_					0	0	0	1	Q8VCN5	Q8VCN5	Q8VCN5	Cth	Cystathionine gamma-lyase	MULTI-MSMS	Agh3_0ha_P1_1total	1	P_0ha	982.838	3	982.506	2944.5	0.16192	0.00015908	-0.74188	-0.0007289	-0.57996	-0.00056982	982.84	56.147	0.80757	56.147	55.73	56.537	0	0	0	0
AWALDIAELR	10	53	84	14	15	0	0	Unmodified	_AWALDIAELR_					0	0	0	0	Q8QZR5	Q8QZR5	Q8QZR5	Gpt	Alanine aminotransferase 1	MULTI-MSMS	Agh3_0ha_P1_1total	1	P_0ha	579.319	2	579.319	1156.62	-0.31306	-0.00018136	-0.82761	-0.00047945	-1.1407	-0.00066081	579.319	44.768	0.28192	44.768	44.576	44.858	0	0	0	0
AWALDIAELRR	11	59	96	18	16	0	0	Unmodified	_AWALDIAELRR_					0	0	0	1	Q8QZR5	Q8QZR5	Q8QZR5	Gpt	Alanine aminotransferase 1	MULTI-MSMS	Agh3_0ha_P1_1total	1	P_0ha	438.583	3	438.582	1312.73	0.77236	0.00033874	0.78591	0.00034468	1.5583	0.00068343	438.917	35.775	0.50809	35.775	35.542	36.05	0	0	0	0
AWLLGLLR	8	46	76	12	9	0	0	Unmodified	_AWLLGLLR_					0	0	0	0	Q9QXF8	Q9QXF8	Q9QXF8	Gnmt	Glycine N-methyltransferase	MULTI-MSMS	Agh3_0ha_P1_1total	1	P_0ha	471.301	2	471.3	940.586	0.57855	0.00027267	-0.069778	-3.2887e-05	0.50877	0.00023978	471.3	53.35	1.1511	53.35	52.954	54.105	0	0	0	0
AWNIWADIPAPK	12	67	96	16	16	0	0	Unmodified	_AWNIWADIPAPK_					0	0	0	0	Q9DBF1	Q9DBF1	Q9DBF1	Aldh7a1	Alpha-aminoadipic semialdehyde dehydrogenase	MULTI-MSMS	Agh3_0ha_P1_1total	1	P_0ha	691.366	2	691.367	1380.72	-0.035361	-2.4448e-05	-3.3309	-0.0023029	-3.3663	-0.0023273	691.363	49.2	1.4441	49.2	48.628	50.072	0	0	0	0
AWRHPDEPVLLEEPVVLALAEK	22	116	183	29	33	0	0	Unmodified	_AWRHPDEPVLLEEPVVLALAEK_					0	0	0	1	Q9JII6	Q9JII6	Q9JII6	Akr1a1	Aldo-keto reductase family 1 member A1	MULTI-SECPEP	Agh3_0ha_P1_1total	1	P_0ha	628.979	4	628.596	2510.35	0.66138	0.00041574	0.13595	8.5456e-05	0.79733	0.0005012	628.846	49.875	0.90772	49.875	49.613	50.521	0	0	0	0
AYDLVVDWPVTLVR	14	78	120	18	21	0	0	Unmodified	_AYDLVVDWPVTLVR_					0	0	0	0	Q9DCS9	Q9DCS9	Q9DCS9	Ndufb10	NADH dehydrogenase [ubiquinone] 1 beta subcomplex subunit 10	MULTI-MSMS	Agh3_0ha_P1_1total	1	P_0ha	823.453	2	823.451	1644.89	0.35494	0.00029227	0.35418	0.00029165	0.70912	0.00058393	823.953	58.208	0.74771	58.208	57.866	58.614	0	0	0	0
AYGAGLLSSFGELQYCLSDKPK	22	106	163	25	33	1	0	Unmodified	_AYGAGLLSSFGELQYCLSDKPK_					0	0	0	1	P16331	P16331	P16331	Pah	Phenylalanine-4-hydroxylase	MULTI-MSMS	Agh3_0ha_P1_1total	1	P_0ha	802.404	3	802.067	2403.18	0.37002	0.00029678	1.5916	0.0012766	1.9616	0.0015733	802.401	54.813	0.70981	54.813	54.451	55.16	0	0	0	0
AYGPVFTLYLGSKPTVILHGYEAVK	25	131	199	29	34	0	0	Unmodified	_AYGPVFTLYLGSKPTVILHGYEAVK_					0	0	0	1	Q64458	Q64458	Q64458	Cyp2c29	Cytochrome P450 2C29	MULTI-MSMS	Agh3_0ha_P1_1total	1	P_0ha	681.877	4	681.626	2722.47	0.24998	0.00017039	1.0325	0.00070376	1.2824	0.00087415	681.877	48.728	0.69739	48.728	48.312	49.009	0	0	0	0
AYLDQTVVPILLQGLAVLAK	20	100	169	23	27	0	0	Unmodified	_AYLDQTVVPILLQGLAVLAK_					0	0	0	0	Q99LT0	Q99LT0	Q99LT0	Dpy30	Protein dpy-30 homolog	MULTI-MSMS	Agh3_0ha_P1_1total	1	P_0ha	709.427	3	709.093	2124.26	0.50612	0.00035889	0.21525	0.00015263	0.72137	0.00051152	709.093	86.785	0.46124	86.785	86.647	87.109	0	0	0	0
AYLDQTVVPILLQGLAVLAK	20	100	169	23	27	0	0	Unmodified	_AYLDQTVVPILLQGLAVLAK_					0	0	0	0	Q99LT0	Q99LT0	Q99LT0	Dpy30	Protein dpy-30 homolog	MSMS	Agh3_0ha_P1_1total	1	P_0ha	709.094	3	709.093	2124.26	NaN	NaN	NaN	NaN	NaN	NaN	NaN	86.672	1	86.672	86.172	87.172	0	0	0	0
AYLPVNESFGFTADLR	16	83	122	20	25	0	0	Unmodified	_AYLPVNESFGFTADLR_					0	0	0	0	P58252	P58252	P58252	Eef2	Elongation factor 2	MULTI-MSMS	Agh3_0ha_P1_1total	1	P_0ha	900.451	2	900.452	1798.89	-0.96911	-0.00087264	-0.33356	-0.00030035	-1.3027	-0.001173	900.452	47.906	1.0093	47.906	47.598	48.607	0	0	0	0
AYNMLDIIHAVIDEREFFEIMPSYAK	26	143	215	33	41	2	0	Unmodified	_AYNMLDIIHAVIDEREFFEIMPSYAK_					0	0	0	1	Q99MN9	Q99MN9	Q99MN9	Pccb	Propionyl-CoA carboxylase beta chain, mitochondrial	MULTI-MSMS	Agh3_0ha_P1_1total	1	P_0ha	779.887	4	779.637	3114.52	0.44971	0.00035061	-0.11637	-9.0729e-05	0.33334	0.00025988	779.888	76.149	0.46347	76.149	75.811	76.275	0	0	0	0
AYNMLDIIHAVIDEREFFEIMPSYAK	26	143	215	33	41	2	0	Unmodified	_AYNMLDIIHAVIDEREFFEIMPSYAK_					0	0	0	1	Q99MN9	Q99MN9	Q99MN9	Pccb	Propionyl-CoA carboxylase beta chain, mitochondrial	MULTI-MSMS	Agh3_0ha_P1_1total	1	P_0ha	779.887	4	779.637	3114.52	0.28542	0.00022252	0.083792	6.5327e-05	0.36921	0.00028785	779.888	76.351	0.26402	76.351	76.275	76.539	0	0	0	0
AYVEANQMLGDLIK	14	69	113	17	22	1	0	Unmodified	_AYVEANQMLGDLIK_					0	0	0	0	Q05920	Q05920	Q05920	Pc	Pyruvate carboxylase, mitochondrial	MULTI-MSMS	Agh3_0ha_P1_1total	1	P_0ha	782.908	2	782.906	1563.8	0.21216	0.0001661	-0.02191	-1.7154e-05	0.19025	0.00014895	782.905	43.187	0.64188	43.187	42.906	43.548	0	0	0	0
AYVEANQMLGDLIK	14	69	113	17	23	1	0	Oxidation (M)	_AYVEANQM(Oxidation (M))LGDLIK_		AYVEANQM(1)LGDLIK		AYVEANQM(78)LGDLIK	0	0	1	0	Q05920	Q05920	Q05920	Pc	Pyruvate carboxylase, mitochondrial	MULTI-MSMS	Agh3_0ha_P1_1total	1	P_0ha	790.904	2	790.903	1579.79	0.25801	0.00020406	-0.36056	-0.00028517	-0.10255	-8.1104e-05	790.903	43.185	0.4155	43.185	42.986	43.401	0	0	0	0
CAFMGSLAPGHVADFLVADFR	21	101	150	26	27	2	0	Unmodified	_CAFMGSLAPGHVADFLVADFR_					0	0	0	0	P97328	P97328	P97328	Khk	Ketohexokinase	MSMS	Agh3_0ha_P1_1total	1	P_0ha	761.034	3	761.035	2280.08	NaN	NaN	NaN	NaN	NaN	NaN	NaN	58.312	1	58.312	57.812	58.812	0	0	0	0
CCAEANPPACYGTVLAEFQPLVEEPK	26	122	187	29	39	3	0	Unmodified	_CCAEANPPACYGTVLAEFQPLVEEPK_					0	0	0	0	P07724	P07724	P07724	Alb	Albumin	MULTI-MSMS	Agh3_0ha_P1_1total	1	P_0ha	984.786	3	984.119	2949.33	-0.19166	-0.00018861	-0.98525	-0.0009696	-1.1769	-0.0011582	984.787	55.01	0.83668	55.01	54.451	55.287	0	0	0	0
CCLEEGLEPVCFER	14	68	107	17	23	3	0	Unmodified	_CCLEEGLEPVCFER_					0	0	0	0	P97872	P97872	P97872	Fmo5	Flavin-containing monooxygenase 5	MULTI-MSMS	Agh3_0ha_P1_1total	1	P_0ha	899.883	2	899.384	1796.75	-0.26267	-0.00023624	-2.4425	-0.0021967	-2.7051	-0.002433	899.381	34.723	0.40954	34.723	34.486	34.896	0	0	0	0
CCTLPEDQRLPCVEDYLSAILNR	23	112	183	31	37	3	0	Unmodified	_CCTLPEDQRLPCVEDYLSAILNR_					0	0	0	1	P07724	P07724	P07724	Alb	Albumin	MULTI-MSMS	Agh3_0ha_P1_1total	1	P_0ha	942.118	3	941.447	2821.32	-0.098007	-9.2269e-05	0.339	0.00031915	0.24099	0.00022688	941.782	59.68	1.0358	59.68	59.111	60.147	0	0	0	0
CDKEFMWALK	10	60	89	13	16	2	0	Acetyl (Protein N-term)	_(Acetyl (Protein N-term))CDKEFMWALK_					0	1	0	1	P62774	P62774	P62774	Mtpn	Myotrophin	MULTI-MSMS	Agh3_0ha_P1_1total	1	P_0ha	685.317	2	685.318	1368.62	-0.45415	-0.00031123	-1.3547	-0.00092838	-1.8088	-0.0012396	685.316	40.104	0.68652	40.104	39.733	40.419	0	0	0	0
CDNYMENLLQCIK	13	66	107	17	22	3	0	Unmodified	_CDNYMENLLQCIK_					0	0	0	0	Q9WU79	Q9WU79	Q9WU79	Prodh	Proline dehydrogenase 1, mitochondrial	MULTI-SECPEP	Agh3_0ha_P1_1total	1	P_0ha	851.377	2	850.876	1699.74	0.28649	0.00024376	-0.48411	-0.00041192	-0.19763	-0.00016816	850.876	48.385	0.3353	48.385	48.182	48.518	0	0	0	0
CDVRDPDMVHNTVLELIK	18	89	149	25	29	2	0	Unmodified	_CDVRDPDMVHNTVLELIK_					0	0	0	1	Q9CQ62	Q9CQ62	Q9CQ62	Decr1	2,4-dienoyl-CoA reductase [(3E)-enoyl-CoA-producing], mitochondrial	MULTI-MSMS	Agh3_0ha_P1_1total	1	P_0ha	539.272	4	539.273	2153.06	0.081415	4.3905e-05	-0.88331	-0.00047635	-0.8019	-0.00043244	539.272	38.008	0.473	38.008	37.798	38.271	0	0	0	0
CDVRDPDMVHNTVLELIK	18	89	149	25	29	2	0	Unmodified	_CDVRDPDMVHNTVLELIK_					0	0	0	1	Q9CQ62	Q9CQ62	Q9CQ62	Decr1	2,4-dienoyl-CoA reductase [(3E)-enoyl-CoA-producing], mitochondrial	MULTI-MSMS	Agh3_0ha_P1_1total	1	P_0ha	719.027	3	718.694	2153.06	0.077156	5.5452e-05	-0.32252	-0.00023179	-0.24536	-0.00017634	719.028	38.025	0.57111	38.025	37.766	38.337	0	0	0	0
CEFLPFLSPR	10	57	85	13	14	1	0	Unmodified	_CEFLPFLSPR_					0	0	0	0	Q8CHR6	Q8CHR6	Q8CHR6	Dpyd	Dihydropyrimidine dehydrogenase [NADP(+)]	MULTI-MSMS	Agh3_0ha_P1_1total	1	P_0ha	633.321	2	633.321	1264.63	0.33423	0.00021168	0.51252	0.00032459	0.84676	0.00053627	633.322	45.875	0.46179	45.875	45.719	46.181	0	0	0	0
CEFQDAYVLLSEK	13	69	105	15	23	1	0	Unmodified	_CEFQDAYVLLSEK_					0	0	0	0	P63038	P63038	P63038	Hspd1	60 kDa heat shock protein, mitochondrial	MULTI-MSMS	Agh3_0ha_P1_1total	1	P_0ha	534.922	3	534.589	1600.74	-0.27117	-0.00014496	-0.21468	-0.00011477	-0.48585	-0.00025973	534.923	41.74	0.25227	41.74	41.597	41.849	0	0	0	0
CEFQDAYVLLSEK	13	69	105	15	23	1	0	Unmodified	_CEFQDAYVLLSEK_					0	0	0	0	P63038	P63038	P63038	Hspd1	60 kDa heat shock protein, mitochondrial	MULTI-SECPEP	Agh3_0ha_P1_1total	1	P_0ha	800.911	2	801.379	1600.74	-0.66199	-0.0005305	-0.40482	-0.00032441	-1.0668	-0.00085492	801.379	41.811	0.65588	41.811	41.55	42.206	0	0	0	0
CEFQDAYVLLSEKK	14	75	117	17	24	1	0	Unmodified	_CEFQDAYVLLSEKK_					0	0	0	1	P63038	P63038	P63038	Hspd1	60 kDa heat shock protein, mitochondrial	MULTI-MSMS	Agh3_0ha_P1_1total	1	P_0ha	577.287	3	577.287	1728.84	-0.64447	-0.00037205	-0.40165	-0.00023187	-1.0461	-0.00060391	577.621	33.831	0.63322	33.831	33.572	34.205	0	0	0	0
CELLYEGPPDDEAAMGIK	18	84	131	19	30	2	0	Unmodified	_CELLYEGPPDDEAAMGIK_					0	0	0	0	P58252	P58252	P58252	Eef2	Elongation factor 2	MSMS	Agh3_0ha_P1_1total	1	P_0ha	1004.46	2	1004.46	2006.9	NaN	NaN	NaN	NaN	NaN	NaN	NaN	37.144	1	37.144	36.644	37.644	0	0	0	0
CEMASTGEVACFGEGIHTAFLK	22	99	153	25	32	3	0	Unmodified	_CEMASTGEVACFGEGIHTAFLK_					0	0	0	0	Q8C196	Q8C196	Q8C196	Cps1	Carbamoyl-phosphate synthase [ammonia], mitochondrial	MULTI-MSMS	Agh3_0ha_P1_1total	1	P_0ha	806.033	3	805.697	2414.07	0.19974	0.00016093	0.26954	0.00021717	0.46928	0.00037809	806.032	39.743	0.93694	39.743	39.482	40.419	0	0	0	0
CEMASTGEVACFGEGIHTAFLK	22	99	153	25	33	3	0	Oxidation (M)	_CEM(Oxidation (M))ASTGEVACFGEGIHTAFLK_		CEM(1)ASTGEVACFGEGIHTAFLK		CEM(22)ASTGEVACFGEGIHTAFLK	0	0	1	0	Q8C196	Q8C196	Q8C196	Cps1	Carbamoyl-phosphate synthase [ammonia], mitochondrial	MULTI-MSMS	Agh3_0ha_P1_1total	1	P_0ha	811.365	3	811.029	2430.07	0.41435	0.00033605	-0.17098	-0.00013867	0.24337	0.00019738	811.364	39.874	0.60035	39.874	39.536	40.136	0	0	0	0
CFAADIISVLAMTMSGERECLK	22	101	170	26	32	4	0	Unmodified	_CFAADIISVLAMTMSGERECLK_					0	0	0	1	Q8VDM4	Q8VDM4	Q8VDM4	Psmd2	26S proteasome non-ATPase regulatory subunit 2	MULTI-MSMS	Agh3_0ha_P1_1total	1	P_0ha	835.068	3	834.733	2501.18	0.70604	0.00058936	1.0487	0.00087539	1.7547	0.0014647	834.733	75.321	0.084785	75.321	75.292	75.377	0	0	0	0
CFAPWVGVAEDPVTGSTHTLLGPYWSEELGKK	32	160	236	38	47	1	0	Unmodified	_CFAPWVGVAEDPVTGSTHTLLGPYWSEELGKK_					0	0	0	1	Q9CXN7	Q9CXN7	Q9CXN7	Pbld2	Phenazine biosynthesis-like domain-containing protein 2	MULTI-MSMS	Agh3_0ha_P1_1total	1	P_0ha	883.938	4	883.687	3530.72	-0.14107	-0.00012466	0.40941	0.00036179	0.26834	0.00023713	884.188	56.286	0.61105	56.286	56.014	56.625	0	0	0	0
CFATQVYCK	9	47	71	11	13	2	0	Unmodified	_CFATQVYCK_					0	0	0	0	P25688	P25688	P25688	Uox	Uricase	MULTI-MSMS	Agh3_0ha_P1_1total	1	P_0ha	588.762	2	588.762	1175.51	-1.3084	-0.00077034	0.088064	5.1849e-05	-1.2203	-0.00071849	588.763	16.241	0.49061	16.241	16.025	16.516	0	0	0	0
CFIEEIPDETMVIGNYR	17	89	137	21	29	2	0	Unmodified	_CFIEEIPDETMVIGNYR_					0	0	0	0	Q8R1V4;Q99KF1	Q8R1V4	Q8R1V4	Tmed4;Tmed9	Transmembrane emp24 domain-containing protein 4;Transmembrane emp24 domain-containing protein 9	MULTI-MATCH	Agh3_0ha_P1_1total	1	P_0ha		2	1043.48	2084.95	-0.095497	-9.965e-05	-1.3009	-0.0013575	-1.3964	-0.0014572	1043.98	49.874	0.41718	49.874	49.655	50.072	0	0	0	0	-0.079993	-7.3408e-05	NaN
CGESPVWEEASQSLLFVDIPSK	22	108	165	25	36	1	0	Unmodified	_CGESPVWEEASQSLLFVDIPSK_					0	0	0	0	Q64374	Q64374	Q64374	Rgn	Regucalcin	MULTI-MSMS	Agh3_0ha_P1_1total	1	P_0ha	827.068	3	826.733	2477.18	0.044452	3.675e-05	-0.28505	-0.00023566	-0.2406	-0.00019891	827.068	61.116	1.0833	61.116	60.628	61.711	0	0	0	0
CGESPVWEEASQSLLFVDIPSK	22	108	165	25	36	1	0	Unmodified	_CGESPVWEEASQSLLFVDIPSK_					0	0	0	0	Q64374	Q64374	Q64374	Rgn	Regucalcin	MULTI-MSMS	Agh3_0ha_P1_1total	1	P_0ha	1240.1	2	1239.6	2477.18	-0.31799	-0.00039418	-0.050284	-6.2332e-05	-0.36828	-0.00045651	1240.1	60.981	0.80065	60.981	60.73	61.531	0	0	0	0
CGLQGFDGIV	10	44	69	11	14	1	0	Unmodified	_CGLQGFDGIV_					0	0	0	0	P97328	P97328	P97328	Khk	Ketohexokinase	MULTI-MSMS	Agh3_0ha_P1_1total	1	P_0ha	533.256	2	533.255	1064.5	0.085491	4.5589e-05	-0.20389	-0.00010873	-0.1184	-6.3138e-05	533.255	43.488	0.68253	43.488	43.257	43.939	0	0	0	0
CGLQGFDGIV	10	44	69	11	14	1	0	Unmodified	_CGLQGFDGIV_					0	0	0	0	P97328	P97328	P97328	Khk	Ketohexokinase	MULTI-MATCH-MSMS	Agh3_0ha_P1_1total	1	P_0ha		1	1065.5	1064.5	-0.28843	-0.00030732	1.9615	0.00209	1.673	0.0017826	1065.51	43.396	0.72636	43.396	43.282	44.009	0	0	0	0	-0.18893	-0.00060484	NaN
CGPMVLDALIK	11	51	90	12	14	2	0	Unmodified	_CGPMVLDALIK_					0	0	0	0	Q9CQA3	Q9CQA3	Q9CQA3	Sdhb	Succinate dehydrogenase [ubiquinone] iron-sulfur subunit, mitochondrial	MULTI-MSMS	Agh3_0ha_P1_1total	1	P_0ha	608.824	2	608.825	1215.64	-0.76141	-0.00046357	-0.58759	-0.00035774	-1.349	-0.00082131	608.825	40.149	0.60587	40.149	39.888	40.494	0	0	0	0
CIGAIAMTEPGAGSDLQGVR	20	80	136	24	28	2	0	Unmodified	_CIGAIAMTEPGAGSDLQGVR_					0	0	0	0	P51174	P51174	P51174	Acadl	Long-chain specific acyl-CoA dehydrogenase, mitochondrial	MULTI-MSMS	Agh3_0ha_P1_1total	1	P_0ha	1001.98	2	1001.99	2001.96	-1.012	-0.001014	0.13695	0.00013722	-0.87502	-0.00087676	1001.99	32.681	0.3764	32.681	32.492	32.868	0	0	0	0
CIQIFPSSCLLGPEGTPVSWALMDQTGEIR	30	143	226	36	44	3	0	Unmodified	_CIQIFPSSCLLGPEGTPVSWALMDQTGEIR_					0	0	0	0	Q5FW57	Q5FW57	Q5FW57	Gm4952	Glycine N-acyltransferase-like protein	MULTI-MSMS	Agh3_0ha_P1_1total	1	P_0ha	1121.88	3	1121.55	3361.61	0.093691	0.00010508	-0.66853	-0.00074979	-0.57484	-0.00064471	1121.88	87.062	0.42789	87.062	86.762	87.19	0	0	0	0
CKDDEFTHLYTLIVRPDNTYEVK	23	125	191	31	40	1	0	Unmodified	_CKDDEFTHLYTLIVRPDNTYEVK_					0	0	0	2	P14211	P14211	P14211	Calr	Calreticulin	MULTI-MSMS	Agh3_0ha_P1_1total	1	P_0ha	715.354	4	714.852	2855.38	0.27702	0.00019803	-0.42478	-0.00030365	-0.14776	-0.00010562	715.354	42.475	0.54115	42.475	42.206	42.747	0	0	0	0
CLAPMMSEVMR	11	51	90	14	15	4	0	Unmodified	_CLAPMMSEVMR_					0	0	0	0	Q8BMS1	Q8BMS1	Q8BMS1	Hadha	Trifunctional enzyme subunit alpha, mitochondrial;Long-chain enoyl-CoA hydratase;Long chain 3-hydroxyacyl-CoA dehydrogenase	MULTI-MSMS	Agh3_0ha_P1_1total	1	P_0ha	662.799	2	662.798	1323.58	-0.95313	-0.00063173	-1.8278	-0.0012114	-2.7809	-0.0018432	662.797	32.69	0.45572	32.69	32.446	32.902	0	0	0	0
CLDAFPNLRDFLAR	14	74	115	21	20	1	0	Unmodified	_CLDAFPNLRDFLAR_					0	0	0	1	P10649;P19639	P10649;P19639	P10649	Gstm1;Gstm3	Glutathione S-transferase Mu 1;Glutathione S-transferase Mu 3	MULTI-MSMS	Agh3_0ha_P1_1total	1	P_0ha	569.96	3	569.959	1706.86	0.62877	0.00035837	0.27315	0.00015568	0.90192	0.00051406	569.959	50.461	1.4159	50.461	50.031	51.447	0	0	0	0
CLDAFPNLRDFLAR	14	74	115	21	20	1	0	Unmodified	_CLDAFPNLRDFLAR_					0	0	0	1	P10649;P19639	P10649;P19639	P10649	Gstm1;Gstm3	Glutathione S-transferase Mu 1;Glutathione S-transferase Mu 3	MSMS	Agh3_0ha_P1_1total	1	P_0ha	569.959	3	569.959	1706.86	NaN	NaN	NaN	NaN	NaN	NaN	NaN	51.462	1	51.462	50.962	51.962	0	0	0	0
CLDAFPNLRDFLAR	14	74	115	21	20	1	0	Unmodified	_CLDAFPNLRDFLAR_					0	0	0	1	P10649;P19639	P10649;P19639	P10649	Gstm1;Gstm3	Glutathione S-transferase Mu 1;Glutathione S-transferase Mu 3	MSMS	Agh3_0ha_P1_1total	1	P_0ha	569.96	3	569.959	1706.86	NaN	NaN	NaN	NaN	NaN	NaN	NaN	52.82	1	52.82	52.32	53.32	0	0	0	0
CLDAFPNLRDFLAR	14	74	115	21	20	1	0	Unmodified	_CLDAFPNLRDFLAR_					0	0	0	1	P10649;P19639	P10649;P19639	P10649	Gstm1;Gstm3	Glutathione S-transferase Mu 1;Glutathione S-transferase Mu 3	MULTI-MATCH-MSMS	Agh3_0ha_P1_1total	1	P_0ha		2	854.435	1706.86	0.47453	0.00040545	0.51672	0.0004415	0.99125	0.00084696	854.434	50.498	0.79262	50.498	50.193	50.986	0	0	0	0	0.035799	-0.00028295	NaN
CLEDMFDALEGK	12	58	91	13	21	2	0	Unmodified	_CLEDMFDALEGK_					0	0	0	0	P52825	P52825	P52825	Cpt2	Carnitine O-palmitoyltransferase 2, mitochondrial	MULTI-MSMS	Agh3_0ha_P1_1total	1	P_0ha	714.314	2	714.313	1426.61	0.32371	0.00023123	0.48445	0.00034605	0.80815	0.00057727	714.313	49.548	1.2	49.548	49.28	50.48	0	0	0	0
CLEEVEDLIVK	11	56	96	12	20	1	0	Unmodified	_CLEEVEDLIVK_					0	0	0	0	P61922	P61922	P61922	Abat	4-aminobutyrate aminotransferase, mitochondrial	MSMS	Agh3_0ha_P1_1total	1	P_0ha	673.847	2	673.847	1345.68	NaN	NaN	NaN	NaN	NaN	NaN	NaN	38.646	1	38.646	38.146	39.146	0	0	0	0
CLGELICTLNAANVPAGTEVVCAPPTAYIDFAR	33	149	238	38	46	3	0	Unmodified	_CLGELICTLNAANVPAGTEVVCAPPTAYIDFAR_					0	0	0	0	P17751	P17751	P17751	Tpi1	Triosephosphate isomerase	MULTI-MSMS	Agh3_0ha_P1_1total	1	P_0ha	1189.25	3	1188.58	3562.73	-0.033465	-3.9776e-05	0.5055	0.00060083	0.47203	0.00056105	1188.92	66.87	0.26689	66.87	66.66	66.927	0	0	0	0
CLGLTEAQTR	10	44	78	14	16	1	0	Unmodified	_CLGLTEAQTR_					0	0	0	0	Q8C196	Q8C196	Q8C196	Cps1	Carbamoyl-phosphate synthase [ammonia], mitochondrial	MULTI-MSMS	Agh3_0ha_P1_1total	1	P_0ha	574.79	2	574.79	1147.57	-1.0341	-0.00059442	-0.19035	-0.00010941	-1.2245	-0.00070382	574.79	15.464	0.45327	15.464	15.222	15.675	0	0	0	0
CLIEILASR	9	44	80	12	13	1	0	Unmodified	_CLIEILASR_					0	0	0	0	P14824	P14824	P14824	Anxa6	Annexin A6	MULTI-SECPEP	Agh3_0ha_P1_1total	1	P_0ha	537.288	2	537.802	1073.59	0.71954	0.00038697	0.27151	0.00014602	0.99105	0.00053299	537.803	36.148	0.53635	36.148	35.985	36.521	0	0	0	0
CLLEILR	7	38	70	10	10	1	0	Unmodified	_CLLEILR_					0	0	0	0	Q91X44	Q91X44	Q91X44	Gckr	Glucokinase regulatory protein	MULTI-MSMS	Agh3_0ha_P1_1total	1	P_0ha	458.769	2	458.768	915.521	0.25519	0.00011707	-0.16907	-7.7565e-05	0.086116	3.9507e-05	458.768	34.827	0.40018	34.827	34.713	35.113	0	0	0	0
CLYSLINEAFR	11	60	93	15	17	1	0	Unmodified	_CLYSLINEAFR_					0	0	0	0	Q9DBM2	Q9DBM2	Q9DBM2	Ehhadh	Peroxisomal bifunctional enzyme;Enoyl-CoA hydratase/3,2-trans-enoyl-CoA isomerase;3-hydroxyacyl-CoA dehydrogenase	MULTI-MSMS	Agh3_0ha_P1_1total	1	P_0ha	693.349	2	693.348	1384.68	0.25105	0.00017407	-0.29693	-0.00020588	-0.045878	-3.1809e-05	693.348	48.38	0.89887	48.38	48.039	48.938	0	0	0	0
CLYSLINEAFR	11	60	93	15	17	1	0	Unmodified	_CLYSLINEAFR_					0	0	0	0	Q9DBM2	Q9DBM2	Q9DBM2	Ehhadh	Peroxisomal bifunctional enzyme;Enoyl-CoA hydratase/3,2-trans-enoyl-CoA isomerase;3-hydroxyacyl-CoA dehydrogenase	MULTI-MATCH	Agh3_0ha_P1_1total	1	P_0ha		2	693.348	1384.68	0.96086	0.00066621	-1.1042	-0.00076557	-0.14331	-9.9366e-05	693.347	74.718	0.15121	74.718	74.603	74.754	0	0	0	0	0.063945	-0.00016606	NaN
CMALSTAILVGEAK	14	60	107	15	19	2	0	Unmodified	_CMALSTAILVGEAK_					0	0	0	0	Q9EQ20	Q9EQ20	Q9EQ20	Aldh6a1	Methylmalonate-semialdehyde/malonate-semialdehyde dehydrogenase [acylating], mitochondrial	MSMS	Agh3_0ha_P1_1total	1	P_0ha	732.385	2	732.383	1462.75	NaN	NaN	NaN	NaN	NaN	NaN	NaN	37.133	1	37.133	36.633	37.633	0	0	0	0
CMTEEIFGPVTCVVPFDSEEEVITR	25	123	192	28	42	3	0	Unmodified	_CMTEEIFGPVTCVVPFDSEEEVITR_					0	0	0	0	Q8BH00	Q8BH00	Q8BH00	Aldh8a1	2-aminomuconic semialdehyde dehydrogenase	MULTI-MSMS	Agh3_0ha_P1_1total	1	P_0ha	982.787	3	982.119	2943.33	-0.087724	-8.6156e-05	-0.28469	-0.0002796	-0.37242	-0.00036576	982.787	60.504	0.64328	60.504	59.985	60.628	0	0	0	0
CMTEEIFGPVTCVVPFDSEEEVITR	25	123	192	28	42	3	0	Unmodified	_CMTEEIFGPVTCVVPFDSEEEVITR_					0	0	0	0	Q8BH00	Q8BH00	Q8BH00	Aldh8a1	2-aminomuconic semialdehyde dehydrogenase	MSMS	Agh3_0ha_P1_1total	1	P_0ha	982.451	3	982.119	2943.33	NaN	NaN	NaN	NaN	NaN	NaN	NaN	76.241	1	76.241	75.741	76.741	0	0	0	0
CNLAGKPVVCATQMLESMITK	21	94	165	25	29	4	0	Unmodified	_CNLAGKPVVCATQMLESMITK_					0	0	0	1	P53657	P53657	P53657	Pklr	Pyruvate kinase PKLR	MULTI-MSMS	Agh3_0ha_P1_1total	1	P_0ha	784.392	3	784.391	2350.15	0.42852	0.00033613	-0.16828	-0.000132	0.26024	0.00020413	784.726	52.907	0.92535	52.907	52.444	53.369	0	0	0	0
CNLEIIDHIVGNQPDQEMQSASEWYLK	27	137	210	36	46	2	0	Unmodified	_CNLEIIDHIVGNQPDQEMQSASEWYLK_					0	0	0	0	P49429	P49429	P49429	Hpd	4-hydroxyphenylpyruvate dioxygenase	MULTI-MSMS	Agh3_0ha_P1_1total	1	P_0ha	1073.5	3	1073.17	3216.49	0.015553	1.6691e-05	-1.029	-0.0011043	-1.0135	-0.0010876	1073.84	56.078	0.80757	56.078	55.73	56.537	0	0	0	0
CPAGVVPACHNSEDTVTISGPQAAVNEFVEQLKQEGVFAK	40	181	285	49	60	2	0	Unmodified	_CPAGVVPACHNSEDTVTISGPQAAVNEFVEQLKQEGVFAK_					0	0	0	1	P19096	P19096	P19096	Fasn	Fatty acid synthase;[Acyl-carrier-protein] S-acetyltransferase;[Acyl-carrier-protein] S-malonyltransferase;3-oxoacyl-[acyl-carrier-protein] synthase;3-oxoacyl-[acyl-carrier-protein] reductase;3-hydroxyacyl-[acyl-carrier-protein] dehydratase;Enoyl-[acyl-carrier-protein] reductase;Acyl-[acyl-carrier-protein] hydrolase	MULTI-MSMS	Agh3_0ha_P1_1total	1	P_0ha	1072.52	4	1071.77	4283.06	0.056432	6.0482e-05	-0.57834	-0.00061985	-0.52191	-0.00055936	1072.28	59.145	0.71068	59.145	58.822	59.532	0	0	0	0
CPEALFQPSFLGMESCGIHETTFNSIMK	28	137	209	33	42	4	0	Unmodified	_CPEALFQPSFLGMESCGIHETTFNSIMK_					0	0	0	0	P60710;P63260	P60710;P63260	P60710	Actb;Actg1	Actin, cytoplasmic 1;Actin, cytoplasmic 1, N-terminally processed;Actin, cytoplasmic 2;Actin, cytoplasmic 2, N-terminally processed	MULTI-MSMS	Agh3_0ha_P1_1total	1	P_0ha	1078.49	3	1077.83	3230.45	-0.12163	-0.0001311	-1.1355	-0.0012239	-1.2571	-0.001355	1078.49	55.885	1.1676	55.885	55.37	56.537	0	0	0	0
CQHSVLGDFKPYKPGQAYVPCYFIHVLK	28	153	225	37	37	2	0	Unmodified	_CQHSVLGDFKPYKPGQAYVPCYFIHVLK_					0	0	0	2	Q9QXF8	Q9QXF8	Q9QXF8	Gnmt	Glycine N-methyltransferase	MULTI-MSMS	Agh3_0ha_P1_1total	1	P_0ha	671.343	5	671.142	3350.67	0.44648	0.00029965	-0.64152	-0.00043055	-0.19503	-0.00013089	671.543	42.768	0.72906	42.768	42.438	43.167	0	0	0	0
CQHSVLGDFKPYKPGQAYVPCYFIHVLK	28	153	225	37	37	2	0	Unmodified	_CQHSVLGDFKPYKPGQAYVPCYFIHVLK_					0	0	0	2	Q9QXF8	Q9QXF8	Q9QXF8	Gnmt	Glycine N-methyltransferase	MULTI-MSMS	Agh3_0ha_P1_1total	1	P_0ha	559.62	6	559.453	3350.67	0.48437	0.00027098	-0.47062	-0.00026329	0.01375	7.6927e-06	559.787	42.752	0.64612	42.752	42.366	43.012	0	0	0	0
CQLEINFNTLQTK	13	67	110	18	22	1	0	Unmodified	_CQLEINFNTLQTK_					0	0	0	0	P57780;Q7TPR4;Q9JI91;O88990	P57780;Q7TPR4;Q9JI91	P57780	Actn4;Actn1;Actn2;Actn3	Alpha-actinin-4;Alpha-actinin-1;Alpha-actinin-2;Alpha-actinin-3	MULTI-MSMS	Agh3_0ha_P1_1total	1	P_0ha	804.907	2	804.906	1607.8	-0.56798	-0.00045717	-2.2723	-0.001829	-2.8403	-0.0022862	804.904	34.606	0.26035	34.606	34.517	34.778	0	0	0	0
CSWLVVQCLLR	11	59	98	16	14	2	0	Unmodified	_CSWLVVQCLLR_					0	0	0	0	Q920E5	Q920E5	Q920E5	Fdps	Farnesyl pyrophosphate synthase	MULTI-MSMS	Agh3_0ha_P1_1total	1	P_0ha	717.375	2	717.373	1432.73	0.76552	0.00054917	-0.35584	-0.00025527	0.40969	0.0002939	717.373	51.705	0.63777	51.705	51.326	51.963	0	0	0	0
CVEELPEWNFDGSSTFQSEGSNSDMYLHPVAMFRDPFR	38	195	278	50	63	3	0	Unmodified	_CVEELPEWNFDGSSTFQSEGSNSDMYLHPVAMFRDPFR_					0	0	0	1	P15105	P15105	P15105	Glul	Glutamine synthetase	MULTI-MSMS	Agh3_0ha_P1_1total	1	P_0ha	1122	4	1121.24	4480.95	-0.24529	-0.00027503	-0.67266	-0.00075422	-0.91795	-0.0010292	1122	61.463	0.52712	61.463	61.111	61.638	0	0	0	0
CVGVGESDGSIWNPDGIDPK	20	87	133	23	32	1	0	Unmodified	_CVGVGESDGSIWNPDGIDPK_					0	0	0	0	P26443	P26443	P26443	Glud1	Glutamate dehydrogenase 1, mitochondrial	MULTI-MSMS	Agh3_0ha_P1_1total	1	P_0ha	1051.98	2	1051.48	2100.94	-0.12329	-0.00012963	1.0129	0.0010651	0.88964	0.00093544	1051.48	36.334	0.48939	36.334	36.118	36.608	0	0	0	0
CVGVGESDGSIWNPDGIDPK	20	87	133	23	32	1	0	Unmodified	_CVGVGESDGSIWNPDGIDPK_					0	0	0	0	P26443	P26443	P26443	Glud1	Glutamate dehydrogenase 1, mitochondrial	MULTI-MSMS	Agh3_0ha_P1_1total	1	P_0ha	1051.47	2	1051.48	2100.94	-0.6699	-0.00070438	-0.78541	-0.00082585	-1.4553	-0.0015302	1051.98	53.434	0.5194	53.434	53.067	53.587	0	0	0	0
CVGVGESDGSIWNPDGIDPKELEDFKLQHGSILGFPK	37	178	271	45	57	1	0	Unmodified	_CVGVGESDGSIWNPDGIDPKELEDFKLQHGSILGFPK_					0	0	0	2	P26443	P26443	P26443	Glud1	Glutamate dehydrogenase 1, mitochondrial	MULTI-MSMS	Agh3_0ha_P1_1total	1	P_0ha	1011.5	4	1011	4039.96	0.43455	0.00043933	-1.0119	-0.001023	-0.57733	-0.00058368	1011.5	54.146	0.70694	54.146	53.824	54.531	0	0	0	0
CVGVGESDGSIWNPDGIDPKELEDFKLQHGSILGFPK	37	178	271	45	57	1	0	Unmodified	_CVGVGESDGSIWNPDGIDPKELEDFKLQHGSILGFPK_					0	0	0	2	P26443	P26443	P26443	Glud1	Glutamate dehydrogenase 1, mitochondrial	MULTI-MSMS	Agh3_0ha_P1_1total	1	P_0ha	809.399	5	809	4039.96	0.70029	0.00056654	-0.23502	-0.00019013	0.46527	0.0003764	809.2	54.139	0.82497	54.139	53.749	54.574	0	0	0	0
CVVALATDPNILNLSGK	17	75	130	20	24	1	0	Unmodified	_CVVALATDPNILNLSGK_					0	0	0	0	Q99L04	Q99L04	Q99L04	Dhrs1	Dehydrogenase/reductase SDR family member 1	MSMS	Agh3_0ha_P1_1total	1	P_0ha	892.986	2	892.982	1783.95	NaN	NaN	NaN	NaN	NaN	NaN	NaN	44.018	1	44.018	43.518	44.518	0	0	0	0
DADPILR	7	34	58	10	12	0	0	Unmodified	_DADPILR_					0	0	0	0	Q8C196	Q8C196	Q8C196	Cps1	Carbamoyl-phosphate synthase [ammonia], mitochondrial	MULTI-MSMS	Agh3_0ha_P1_1total	1	P_0ha	400.219	2	400.219	798.424	-1.1789	-0.00047183	-0.13275	-5.313e-05	-1.3117	-0.00052496	400.219	15.56	0.63297	15.56	15.042	15.675	0	0	0	0
DADPILR	7	34	58	10	12	0	0	Unmodified	_DADPILR_					0	0	0	0	Q8C196	Q8C196	Q8C196	Cps1	Carbamoyl-phosphate synthase [ammonia], mitochondrial	MULTI-MSMS	Agh3_0ha_P1_1total	1	P_0ha	400.22	2	400.219	798.424	-1.5269	-0.00061111	0.69471	0.00027803	-0.83224	-0.00033308	400.219	15.983	0.41563	15.983	15.924	16.34	0	0	0	0
DAEEVISQTIDTIVDMIK	18	86	146	20	33	1	0	Unmodified	_DAEEVISQTIDTIVDMIK_					0	0	0	0	Q04857	Q04857	Q04857	Col6a1	Collagen alpha-1(VI) chain	MULTI-MSMS	Agh3_0ha_P1_1total	1	P_0ha	674.01	3	674.01	2019.01	0.67884	0.00045755	-0.5791	-0.00039032	0.099749	6.7232e-05	674.344	96.31	0.25469	96.31	96.164	96.418	0	0	0	0
DAEVVLCGGTESMSQSPYCVR	21	91	147	25	34	3	0	Unmodified	_DAEVVLCGGTESMSQSPYCVR_					0	0	0	0	Q8BWT1	Q8BWT1	Q8BWT1	Acaa2	3-ketoacyl-CoA thiolase, mitochondrial	MULTI-MSMS	Agh3_0ha_P1_1total	1	P_0ha	1173.51	2	1173.01	2344.01	-1.183	-0.0013876	0.24127	0.00028301	-0.9417	-0.0011046	1173.52	34.081	0.53843	34.081	33.866	34.404	0	0	0	0
DAFVAIVQSVK	11	54	89	13	16	0	0	Unmodified	_DAFVAIVQSVK_					0	0	0	0	P14824	P14824	P14824	Anxa6	Annexin A6	MULTI-MSMS	Agh3_0ha_P1_1total	1	P_0ha	588.833	2	588.835	1175.66	0.29279	0.00017241	-1.0579	-0.00062292	-0.7651	-0.00045052	589.335	37.51	0.49568	37.51	37.192	37.688	0	0	0	0
DAGASTYMYEFEYRPSFVSAMRPK	24	126	183	31	38	2	0	Unmodified	_DAGASTYMYEFEYRPSFVSAMRPK_					0	0	0	2	Q8VCT4	Q8VCT4	Q8VCT4	Ces1d	Carboxylesterase 1D	MULTI-MSMS	Agh3_0ha_P1_1total	1	P_0ha	935.434	3	935.1	2802.28	-0.034148	-3.1932e-05	-0.24365	-0.00022784	-0.2778	-0.00025977	935.434	43.266	0.58881	43.266	43.026	43.615	0	0	0	0
DAGASTYMYEFEYRPSFVSAMRPK	24	126	183	31	38	2	0	Unmodified	_DAGASTYMYEFEYRPSFVSAMRPK_					0	0	0	2	Q8VCT4	Q8VCT4	Q8VCT4	Ces1d	Carboxylesterase 1D	MULTI-MSMS	Agh3_0ha_P1_1total	1	P_0ha	701.577	4	701.577	2802.28	0.042329	2.9697e-05	0.11903	8.351e-05	0.16136	0.00011321	701.828	43.21	0.5094	43.21	42.986	43.495	0	0	0	0
DAGASTYMYEFEYRPSFVSAMRPK	24	126	183	31	39	2	0	Oxidation (M)	_DAGASTYM(Oxidation (M))YEFEYRPSFVSAMRPK_		DAGASTYM(0.829)YEFEYRPSFVSAM(0.171)RPK		DAGASTYM(6.9)YEFEYRPSFVSAM(-6.9)RPK	0	0	1	2	Q8VCT4	Q8VCT4	Q8VCT4	Ces1d	Carboxylesterase 1D	MULTI-MSMS	Agh3_0ha_P1_1total	1	P_0ha	705.575	4	705.576	2818.27	0.055064	3.8852e-05	-0.46238	-0.00032625	-0.40732	-0.00028739	706.076	43.275	0.41492	43.275	43.012	43.427	0	0	0	0
DAGHPLYPFNDPY	13	71	92	16	21	0	0	Unmodified	_DAGHPLYPFNDPY_					0	0	0	0	Q9JII6	Q9JII6	Q9JII6	Akr1a1	Aldo-keto reductase family 1 member A1	MULTI-MSMS	Agh3_0ha_P1_1total	1	P_0ha	753.337	2	753.338	1504.66	-0.37841	-0.00028507	0.25899	0.00019511	-0.11942	-8.9965e-05	753.339	39.433	0.83742	39.433	39.158	39.996	0	0	0	0
DAGTIAGLNVLR	12	51	90	16	17	0	0	Unmodified	_DAGTIAGLNVLR_					0	0	0	0	P63017	P63017	P63017	Hspa8	Heat shock cognate 71 kDa protein	MULTI-MSMS	Agh3_0ha_P1_1total	1	P_0ha	600.341	2	600.341	1198.67	-0.38525	-0.00023128	1.0941	0.00065684	0.70886	0.00042556	600.341	33.91	1.197	33.91	33.256	34.453	0	0	0	0
DAGYEISLGLMPK	13	62	100	14	20	1	0	Unmodified	_DAGYEISLGLMPK_					0	0	0	0	Q99K67	Q99K67	Q99K67	Aass	Alpha-aminoadipic semialdehyde synthase, mitochondrial;Lysine ketoglutarate reductase;Saccharopine dehydrogenase	MSMS	Agh3_0ha_P1_1total	1	P_0ha	697.357	2	697.355	1392.7	NaN	NaN	NaN	NaN	NaN	NaN	NaN	42.886	1	42.886	42.386	43.386	0	0	0	0
DAGYEISLGLMPK	13	62	100	14	20	1	0	Unmodified	_DAGYEISLGLMPK_					0	0	0	0	Q99K67	Q99K67	Q99K67	Aass	Alpha-aminoadipic semialdehyde synthase, mitochondrial;Lysine ketoglutarate reductase;Saccharopine dehydrogenase	MSMS	Agh3_0ha_P1_1total	1	P_0ha	697.357	2	697.355	1392.7	NaN	NaN	NaN	NaN	NaN	NaN	NaN	43.569	1	43.569	43.069	44.069	0	0	0	0
DAGYEISLGLMPK	13	62	100	14	21	1	0	Oxidation (M)	_DAGYEISLGLM(Oxidation (M))PK_		DAGYEISLGLM(1)PK		DAGYEISLGLM(47)PK	0	0	1	0	Q99K67	Q99K67	Q99K67	Aass	Alpha-aminoadipic semialdehyde synthase, mitochondrial;Lysine ketoglutarate reductase;Saccharopine dehydrogenase	MSMS	Agh3_0ha_P1_1total	1	P_0ha	705.349	2	705.353	1408.69	NaN	NaN	NaN	NaN	NaN	NaN	NaN	43.014	1	43.014	42.514	43.514	0	0	0	0
DAIKPNLMQTLEGTPVFVHAGPFANIAHGNSSIIADR	37	173	273	49	52	1	0	Unmodified	_DAIKPNLMQTLEGTPVFVHAGPFANIAHGNSSIIADR_					0	0	0	1	Q922D8	Q922D8	Q922D8	Mthfd1	C-1-tetrahydrofolate synthase, cytoplasmic;Methylenetetrahydrofolate dehydrogenase;Methenyltetrahydrofolate cyclohydrolase;Formyltetrahydrofolate synthetase;C-1-tetrahydrofolate synthase, cytoplasmic, N-terminally processed	MULTI-MSMS	Agh3_0ha_P1_1total	1	P_0ha	781.609	5	781.206	3900.99	0.47166	0.00036846	1.1164	0.00087214	1.5881	0.0012406	781.608	53.675	0.57438	53.675	53.369	53.944	0	0	0	0
DAILFPSFIHSQK	13	71	107	17	19	0	0	Unmodified	_DAILFPSFIHSQK_					0	0	0	0	P24270	P24270	P24270	Cat	Catalase	MULTI-MSMS	Agh3_0ha_P1_1total	1	P_0ha	751.904	2	751.904	1501.79	-0.39535	-0.00029726	0.73819	0.00055505	0.34284	0.00025778	751.904	38.556	1.0103	38.556	38.117	39.127	0	0	0	0
DAILFPSFIHSQK	13	71	107	17	19	0	0	Unmodified	_DAILFPSFIHSQK_					0	0	0	0	P24270	P24270	P24270	Cat	Catalase	MULTI-MSMS	Agh3_0ha_P1_1total	1	P_0ha	501.605	3	501.605	1501.79	-0.20412	-0.00010239	0.3764	0.0001888	0.17229	8.6419e-05	501.939	38.549	0.91102	38.549	38.149	39.06	0	0	0	0
DALSDLALHFLNK	13	66	105	17	20	0	0	Unmodified	_DALSDLALHFLNK_					0	0	0	0	P80315	P80315	P80315	Cct4	T-complex protein 1 subunit delta	MSMS	Agh3_0ha_P1_1total	1	P_0ha	486.264	3	486.265	1455.77	NaN	NaN	NaN	NaN	NaN	NaN	NaN	55.986	1	55.986	55.486	56.486	0	0	0	0
DAMLENQTPELFQDVNKPK	19	96	153	25	33	1	0	Unmodified	_DAMLENQTPELFQDVNKPK_					0	0	0	1	P19096	P19096	P19096	Fasn	Fatty acid synthase;[Acyl-carrier-protein] S-acetyltransferase;[Acyl-carrier-protein] S-malonyltransferase;3-oxoacyl-[acyl-carrier-protein] synthase;3-oxoacyl-[acyl-carrier-protein] reductase;3-hydroxyacyl-[acyl-carrier-protein] dehydratase;Enoyl-[acyl-carrier-protein] reductase;Acyl-[acyl-carrier-protein] hydrolase	MULTI-MSMS	Agh3_0ha_P1_1total	1	P_0ha	740.035	3	739.7	2216.08	-0.77555	-0.00057368	0.41099	0.00030401	-0.36457	-0.00026967	740.034	33.188	0.79798	33.188	32.839	33.637	0	0	0	0
DAPDIESILALNPR	14	66	110	18	23	0	0	Unmodified	_DAPDIESILALNPR_					0	0	0	0	Q8CHR6	Q8CHR6	Q8CHR6	Dpyd	Dihydropyrimidine dehydrogenase [NADP(+)]	MULTI-MSMS	Agh3_0ha_P1_1total	1	P_0ha	762.408	2	762.407	1522.8	0.50886	0.00038796	1.0623	0.00080989	1.5711	0.0011978	762.408	51.05	1.0541	51.05	50.521	51.575	0	0	0	0
DASINPPMCLQDVER	15	69	114	20	25	2	0	Unmodified	_DASINPPMCLQDVER_					0	0	0	0	Q63880	Q63880	Q63880	Ces3a	Carboxylesterase 3A	MULTI-MSMS	Agh3_0ha_P1_1total	1	P_0ha	872.902	2	872.903	1743.79	-1.2542	-0.0010948	0.29638	0.00025871	-0.95784	-0.0008361	872.903	32.917	0.78016	32.917	32.437	33.217	0	0	0	0
DASLSGFLPSFQHFATQAIHVGQEPEQWNSR	31	156	226	44	48	0	0	Unmodified	_DASLSGFLPSFQHFATQAIHVGQEPEQWNSR_					0	0	0	0	Q8VCN5	Q8VCN5	Q8VCN5	Cth	Cystathionine gamma-lyase	MULTI-MSMS	Agh3_0ha_P1_1total	1	P_0ha	872.423	4	871.922	3483.66	0.044468	3.8773e-05	-0.1691	-0.00014745	-0.12464	-0.00010867	872.423	59.176	0.71068	59.176	58.822	59.532	0	0	0	0
DATNDQVTKDAAEAIKK	17	75	128	22	30	0	0	Unmodified	_DATNDQVTKDAAEAIKK_					0	0	0	2	O88844	O88844	O88844	Idh1	Isocitrate dehydrogenase [NADP] cytoplasmic	MULTI-MSMS	Agh3_0ha_P1_1total	1	P_0ha	606.647	3	606.646	1816.92	-0.78017	-0.00047329	0.2489	0.000151	-0.53126	-0.00032229	606.646	15.177	0.29781	15.177	15.042	15.34	0	0	0	0
DATNVGDEGGFAPNILENK	19	83	129	23	32	0	0	Unmodified	_DATNVGDEGGFAPNILENK_					0	0	0	0	P17182	P17182	P17182	Eno1	Alpha-enolase	MULTI-MSMS	Agh3_0ha_P1_1total	1	P_0ha	980.969	2	980.966	1959.92	0.73717	0.00072314	0.062858	6.1661e-05	0.80003	0.0007848	981.467	35.631	0.47649	35.631	35.433	35.909	0	0	0	0
DATNVGDEGGFAPNILENKEALELLK	26	120	193	31	43	0	0	Unmodified	_DATNVGDEGGFAPNILENKEALELLK_					0	0	0	1	P17182	P17182	P17182	Eno1	Alpha-enolase	MULTI-MSMS	Agh3_0ha_P1_1total	1	P_0ha	920.138	3	919.803	2756.39	0.67909	0.00062463	-0.16629	-0.00015295	0.5128	0.00047167	920.137	51.936	1.1614	51.936	51.532	52.693	0	0	0	0
DAVIYPILVEFTR	13	73	114	16	20	0	0	Unmodified	_DAVIYPILVEFTR_					0	0	0	0	Q9JKR6	Q9JKR6	Q9JKR6	Hyou1	Hypoxia up-regulated protein 1	MULTI-MSMS	Agh3_0ha_P1_1total	1	P_0ha	768.428	2	768.427	1534.84	0.094754	7.2811e-05	1.0604	0.00081483	1.1551	0.00088764	768.428	63.119	0.82819	63.119	62.727	63.555	0	0	0	0
DCGDEVAQWFTNYLK	15	80	113	19	26	1	0	Unmodified	_DCGDEVAQWFTNYLK_					0	0	0	0	Q922Q1	Q922Q1	Q922Q1	Mtarc2	Mitochondrial amidoxime reducing component 2	MULTI-MSMS	Agh3_0ha_P1_1total	1	P_0ha	923.41	2	923.409	1844.8	0.39176	0.00036176	-0.36088	-0.00033324	0.030885	2.8519e-05	923.409	63.113	0.64865	63.113	62.869	63.518	0	0	0	0
DCGEDAAQWVSSFLK	15	72	106	18	25	1	0	Unmodified	_DCGEDAAQWVSSFLK_					0	0	0	0	Q9CW42	Q9CW42	Q9CW42	Mtarc1	Mitochondrial amidoxime-reducing component 1	MULTI-MSMS	Agh3_0ha_P1_1total	1	P_0ha	856.883	2	856.883	1711.75	0.0025622	2.1955e-06	-0.87276	-0.00074785	-0.8702	-0.00074566	856.882	61.224	0.76548	61.224	60.847	61.612	0	0	0	0
DCGTDVLDLWTLMQK	15	75	120	18	25	2	0	Unmodified	_DCGTDVLDLWTLMQK_					0	0	0	0	Q9DB29	Q9DB29	Q9DB29	Iah1	Isoamyl acetate-hydrolyzing esterase 1 homolog	MULTI-MSMS	Agh3_0ha_P1_1total	1	P_0ha	898.425	2	897.924	1793.83	0.40806	0.00036641	-1.0703	-0.00096105	-0.66223	-0.00059464	898.424	67.8	0.68109	67.8	67.501	68.183	0	0	0	0
DCMLGMEFSGR	11	50	80	14	17	3	0	Unmodified	_DCMLGMEFSGR_					0	0	0	0	P19096	P19096	P19096	Fasn	Fatty acid synthase;[Acyl-carrier-protein] S-acetyltransferase;[Acyl-carrier-protein] S-malonyltransferase;3-oxoacyl-[acyl-carrier-protein] synthase;3-oxoacyl-[acyl-carrier-protein] reductase;3-hydroxyacyl-[acyl-carrier-protein] dehydratase;Enoyl-[acyl-carrier-protein] reductase;Acyl-[acyl-carrier-protein] hydrolase	MULTI-MSMS	Agh3_0ha_P1_1total	1	P_0ha	651.767	2	651.767	1301.52	-0.96917	-0.00063168	-1.0315	-0.00067233	-2.0007	-0.001304	651.767	32.996	0.9583	32.996	32.709	33.668	0	0	0	0
DCMLGMEFSGR	11	50	80	14	19	3	0	2 Oxidation (M)	_DCM(Oxidation (M))LGM(Oxidation (M))EFSGR_		DCM(1)LGM(1)EFSGR		DCM(40)LGM(40)EFSGR	0	0	2	0	P19096	P19096	P19096	Fasn	Fatty acid synthase;[Acyl-carrier-protein] S-acetyltransferase;[Acyl-carrier-protein] S-malonyltransferase;3-oxoacyl-[acyl-carrier-protein] synthase;3-oxoacyl-[acyl-carrier-protein] reductase;3-hydroxyacyl-[acyl-carrier-protein] dehydratase;Enoyl-[acyl-carrier-protein] reductase;Acyl-[acyl-carrier-protein] hydrolase	MULTI-MSMS	Agh3_0ha_P1_1total	1	P_0ha	667.761	2	667.762	1333.51	-0.95376	-0.00063689	-0.70858	-0.00047316	-1.6623	-0.00111	667.762	32.947	0.79189	32.947	32.709	33.501	0	0	0	0
DCMLGMEFSGR	11	50	80	14	18	3	0	Oxidation (M)	_DCM(Oxidation (M))LGMEFSGR_		DCM(0.744)LGM(0.256)EFSGR		DCM(4.6)LGM(-4.6)EFSGR	0	0	1	0	P19096	P19096	P19096	Fasn	Fatty acid synthase;[Acyl-carrier-protein] S-acetyltransferase;[Acyl-carrier-protein] S-malonyltransferase;3-oxoacyl-[acyl-carrier-protein] synthase;3-oxoacyl-[acyl-carrier-protein] reductase;3-hydroxyacyl-[acyl-carrier-protein] dehydratase;Enoyl-[acyl-carrier-protein] reductase;Acyl-[acyl-carrier-protein] hydrolase	MULTI-MSMS	Agh3_0ha_P1_1total	1	P_0ha	659.764	2	659.765	1317.52	-0.94745	-0.00062509	-0.48181	-0.00031788	-1.4293	-0.00094298	659.765	33.038	0.7076	33.038	32.705	33.413	0	0	0	0
DCPVPLPGDGDLLVR	15	68	112	18	22	1	0	Unmodified	_DCPVPLPGDGDLLVR_					0	0	0	0	Q8BGC4	Q8BGC4	Q8BGC4	Ptgr3	Prostaglandin reductase-3	MULTI-MSMS	Agh3_0ha_P1_1total	1	P_0ha	811.914	2	811.914	1621.81	0.10794	8.7642e-05	0.094029	7.6343e-05	0.20197	0.00016398	811.915	41.353	0.48615	41.353	41.111	41.597	0	0	0	0
DCPVPLPGDGDLLVR	15	68	112	18	22	1	0	Unmodified	_DCPVPLPGDGDLLVR_					0	0	0	0	Q8BGC4	Q8BGC4	Q8BGC4	Ptgr3	Prostaglandin reductase-3	MSMS	Agh3_0ha_P1_1total	1	P_0ha	811.913	2	811.914	1621.81	NaN	NaN	NaN	NaN	NaN	NaN	NaN	41.601	1	41.601	41.101	42.101	0	0	0	0
DCVGPEVENACANPAAGTVILLENLR	26	112	186	32	39	2	0	Unmodified	_DCVGPEVENACANPAAGTVILLENLR_					0	0	0	0	P09411	P09411	P09411	Pgk1	Phosphoglycerate kinase 1	MULTI-MSMS	Agh3_0ha_P1_1total	1	P_0ha	928.456	3	928.121	2781.34	-0.10906	-0.00010122	-1.0995	-0.0010205	-1.2086	-0.0011217	928.455	60.088	0.98677	60.088	59.61	60.597	0	0	0	0
DCYVLSQLVGEK	12	59	96	14	20	1	0	Unmodified	_DCYVLSQLVGEK_					0	0	0	0	Q91WU5	Q91WU5	Q91WU5	As3mt	Arsenite methyltransferase	MULTI-MSMS	Agh3_0ha_P1_1total	1	P_0ha	706.351	2	705.85	1409.69	-0.31609	-0.00022311	0.29196	0.00020608	-0.02413	-1.7032e-05	706.352	38.578	0.29203	38.578	38.503	38.795	0	0	0	0
DDECSSTSSLGSFPGSDGGVKLSSSHQGMGDEEAYNMDTN	40	163	248	46	72	3	0	Unmodified	_DDECSSTSSLGSFPGSDGGVKLSSSHQGMGDEEAYNMDTN_					0	0	0	1	P35123	P35123	P35123	Usp4	Ubiquitin carboxyl-terminal hydrolase 4	MULTI-MATCH-MSMS	Agh3_0ha_P1_1total	1	P_0ha		7	594.529	4154.65	0.11851	7.046e-05	2.6461	0.0015732	2.7646	0.0016436	594.817	25.241	0.66279	25.241	25.027	25.69	0	0	0	0	0.1282	0.0040729	NaN
DDGLFSGDPNWFPK	14	74	99	17	23	0	0	Unmodified	_DDGLFSGDPNWFPK_					0	0	0	0	Q9WVA4	Q9WVA4	Q9WVA4	Tagln2	Transgelin-2	MULTI-MSMS	Agh3_0ha_P1_1total	1	P_0ha	797.863	2	797.862	1593.71	0.67915	0.00054187	0.62327	0.00049728	1.3024	0.0010392	797.862	51.8	0.77431	51.8	51.41	52.184	0	0	0	0
DDGSWEVIEGYR	12	62	88	16	23	0	0	Unmodified	_DDGSWEVIEGYR_					0	0	0	0	P26443	P26443	P26443	Glud1	Glutamate dehydrogenase 1, mitochondrial	MULTI-MSMS	Agh3_0ha_P1_1total	1	P_0ha	713.319	2	713.318	1424.62	0.47212	0.00033677	0.45683	0.00032586	0.92895	0.00066263	713.318	36.807	1.8458	36.807	36.425	38.271	0	0	0	0
DDLCLSESDKANARMR	16	71	122	24	29	2	0	Oxidation (M)	_DDLCLSESDKANARM(Oxidation (M))R_		DDLCLSESDKANARM(1)R		DDLCLSESDKANARM(8.3)R	0	0	1	2	Q3V096	Q3V096	Q3V096	Ankrd42	Ankyrin repeat domain-containing protein 42	MSMS	Agh3_0ha_P1_1total	1	P_0ha	948.931	2	948.931	1895.85	NaN	NaN	NaN	NaN	NaN	NaN	NaN	34.144	1	34.144	33.644	34.644	0	0	0	0
DDMTCVKEEIFGPVMSILTFGTEAEVLER	29	142	227	33	48	3	0	Unmodified	_DDMTCVKEEIFGPVMSILTFGTEAEVLER_					0	0	0	1	Q9JLJ2	Q9JLJ2	Q9JLJ2	Aldh9a1	4-trimethylaminobutyraldehyde dehydrogenase	MULTI-MATCH	Agh3_0ha_P1_1total	1	P_0ha		3	1106.2	3315.57	0.010038	1.1104e-05	2.0476	0.0022651	2.0577	0.0022762	1106.53	87.26	0.076698	87.26	87.197	87.274	0	0	0	0	0.14048	0.0044243	NaN
DENGKLIYDAVDICDTWEAMEK	22	110	168	26	40	2	0	Unmodified	_DENGKLIYDAVDICDTWEAMEK_					0	0	0	1	P70694	P70694	P70694	Akr1c6	Estradiol 17 beta-dehydrogenase 5	MULTI-MSMS	Agh3_0ha_P1_1total	1	P_0ha	872.727	3	872.393	2614.16	-0.045331	-3.9546e-05	0.51842	0.00045227	0.47309	0.00041272	872.728	56.888	0.40932	56.888	56.707	57.117	0	0	0	0
DEQNFLQR	8	44	68	14	16	0	0	Unmodified	_DEQNFLQR_					0	0	0	0	P34927	P34927	P34927	Asgr1	Asialoglycoprotein receptor 1	MSMS	Agh3_0ha_P1_1total	1	P_0ha	525.255	2	525.254	1048.49	NaN	NaN	NaN	NaN	NaN	NaN	NaN	17.427	1	17.427	16.927	17.927	0	0	0	0
DFAEKELVPIAAQLDREHLFPTAQVK	26	135	213	35	40	0	0	Unmodified	_DFAEKELVPIAAQLDREHLFPTAQVK_					0	0	0	2	Q07417	Q07417	Q07417	Acads	Short-chain specific acyl-CoA dehydrogenase, mitochondrial	MULTI-MSMS	Agh3_0ha_P1_1total	1	P_0ha	742.401	4	742.15	2964.57	-1.3935	-0.0010342	0.68783	0.00051048	-0.70568	-0.00052372	742.402	47.852	0.5646	47.852	47.519	48.084	0	0	0	0
DFAVDIIK	8	43	69	9	13	0	0	Unmodified	_DFAVDIIK_					0	0	0	0	Q9D819	Q9D819	Q9D819	Ppa1	Inorganic pyrophosphatase	MULTI-MSMS	Agh3_0ha_P1_1total	1	P_0ha	460.758	2	460.758	919.501	-0.48124	-0.00022174	3.0845	0.0014212	2.6033	0.0011995	460.758	32.428	0.209	32.428	32.376	32.585	0	0	0	0
DFDLDLAWR	9	53	75	13	16	0	0	Unmodified	_DFDLDLAWR_					0	0	0	0	Q8BWP5	Q8BWP5	Q8BWP5	Ttpa	Alpha-tocopherol transfer protein	MULTI-MSMS	Agh3_0ha_P1_1total	1	P_0ha	575.78	2	575.78	1149.55	0.28123	0.00016193	0.023846	1.373e-05	0.30508	0.00017566	575.78	49.556	1.0653	49.556	49.244	50.309	0	0	0	0
DFDPAINEYLQR	12	66	97	17	22	0	0	Unmodified	_DFDPAINEYLQR_					0	0	0	0	Q9QXD6	Q9QXD6	Q9QXD6	Fbp1	Fructose-1,6-bisphosphatase 1	MULTI-MSMS	Agh3_0ha_P1_1total	1	P_0ha	740.857	2	740.857	1479.7	-0.33746	-0.00025001	0.84629	0.00062698	0.50883	0.00037697	740.858	38.348	1.8052	38.348	38.054	39.859	0	0	0	0
DFFGETVKK	9	50	75	11	15	0	0	Unmodified	_DFFGETVKK_					0	0	0	1	Q9DCM2	Q9DCM2	Q9DCM2	Gstk1	Glutathione S-transferase kappa 1	MULTI-MSMS	Agh3_0ha_P1_1total	1	P_0ha	535.778	2	535.779	1069.54	-0.72221	-0.00038695	-1.2614	-0.00067583	-1.9836	-0.0010628	535.779	17.486	0.19418	17.486	17.327	17.521	0	0	0	0
DFFLLPAQPMISVK	14	77	120	16	19	1	0	Unmodified	_DFFLLPAQPMISVK_					0	0	0	0	Q91WN4	Q91WN4	Q91WN4	Kmo	Kynurenine 3-monooxygenase	MULTI-MSMS	Agh3_0ha_P1_1total	1	P_0ha	803.94	2	803.439	1604.86	0.22784	0.00018306	-0.31951	-0.00025671	-0.091669	-7.365e-05	803.438	58.986	0.67696	58.986	58.817	59.494	0	0	0	0
DFHPVPSIIGINNDEYGWILPTIMDPAQKIEEITR	35	183	281	45	55	1	0	Unmodified	_DFHPVPSIIGINNDEYGWILPTIMDPAQKIEEITR_					0	0	0	1	Q8BK48	Q8BK48	Q8BK48	Ces2e	Pyrethroid hydrolase Ces2e	MULTI-MSMS	Agh3_0ha_P1_1total	1	P_0ha	1006.52	4	1006.26	4021.03	0.39485	0.00039732	-2.7808	-0.0027982	-2.3859	-0.0024009	1006.76	73.738	0.11185	73.738	73.649	73.761	0	0	0	0
DFIDCFLTK	9	51	76	10	15	1	0	Unmodified	_DFIDCFLTK_					0	0	0	0	P33267	P33267	P33267	Cyp2f2	Cytochrome P450 2F2	MULTI-MSMS	Agh3_0ha_P1_1total	1	P_0ha	579.779	2	579.779	1157.54	0.19578	0.00011351	0.12322	7.1441e-05	0.319	0.00018495	579.779	47.242	0.83846	47.242	46.897	47.736	0	0	0	0
DFIDSFLIHMQK	12	69	104	16	19	1	0	Unmodified	_DFIDSFLIHMQK_					0	0	0	0	P56593	P56593	P56593	Cyp2a12	Cytochrome P450 2A12	MULTI-MSMS	Agh3_0ha_P1_1total	1	P_0ha	747.378	2	747.376	1492.74	0.45164	0.00033755	0.31389	0.00023459	0.76553	0.00057214	747.378	53.703	0.82333	53.703	53.326	54.149	0	0	0	0
DFIDSFLIHMQK	12	69	104	16	19	1	0	Unmodified	_DFIDSFLIHMQK_					0	0	0	0	P56593	P56593	P56593	Cyp2a12	Cytochrome P450 2A12	MULTI-MSMS	Agh3_0ha_P1_1total	1	P_0ha	498.587	3	498.587	1492.74	0.68994	0.000344	-0.2355	-0.00011742	0.45444	0.00022658	498.587	53.75	0.56807	53.75	53.455	54.023	0	0	0	0
DFIDSFLIR	9	53	80	12	15	0	0	Unmodified	_DFIDSFLIR_					0	0	0	0	P15392;P20852	P15392;P20852	P20852	Cyp2a4;Cyp2a5	Cytochrome P450 2A4;Cytochrome P450 2A5	MULTI-MSMS	Agh3_0ha_P1_1total	1	P_0ha	563.301	2	563.301	1124.59	0.22505	0.00012677	0.044525	2.5081e-05	0.26958	0.00015185	563.3	55.475	1.7173	55.475	54.99	56.707	0	0	0	0
DFIDYFLIQR	10	64	92	14	17	0	0	Unmodified	_DFIDYFLIQR_					0	0	0	0	P56657	P56657	P56657	Cyp2c40	Cytochrome P450 2C40	MULTI-MSMS	Agh3_0ha_P1_1total	1	P_0ha	665.345	2	665.346	1328.68	0.16231	0.00010799	-0.10221	-6.8004e-05	0.060101	3.9988e-05	665.346	60.504	1.1624	60.504	60.258	61.42	0	0	0	0
DFIDYYLIK	9	59	84	10	16	0	0	Unmodified	_DFIDYYLIK_					0	0	0	0	Q64458	Q64458	Q64458	Cyp2c29	Cytochrome P450 2C29	MULTI-MSMS	Agh3_0ha_P1_1total	1	P_0ha	595.311	2	595.311	1188.61	0.55609	0.00033105	-0.20195	-0.00012022	0.35414	0.00021083	595.31	48.385	0.85976	48.385	48.182	49.042	0	0	0	0
DFIYVSQDPKDQLLLGPTYATPK	23	121	185	27	37	0	0	Unmodified	_DFIYVSQDPKDQLLLGPTYATPK_					0	0	0	1	Q99JY0	Q99JY0	Q99JY0	Hadhb	Trifunctional enzyme subunit beta, mitochondrial;3-ketoacyl-CoA thiolase	MULTI-MSMS	Agh3_0ha_P1_1total	1	P_0ha	870.791	3	870.455	2608.34	-0.3998	-0.00034801	0.17012	0.00014808	-0.22968	-0.00019993	870.789	46.674	0.81284	46.674	46.289	47.101	0	0	0	0
DFKVDQEIMNIIQER	15	81	132	22	27	1	0	Unmodified	_DFKVDQEIMNIIQER_					0	0	0	1	Q9DCS9	Q9DCS9	Q9DCS9	Ndufb10	NADH dehydrogenase [ubiquinone] 1 beta subcomplex subunit 10	MULTI-MSMS	Agh3_0ha_P1_1total	1	P_0ha	626.987	3	626.652	1876.94	0.40982	0.00025681	0.26175	0.00016403	0.67157	0.00042084	626.653	53.069	0.6755	53.069	52.737	53.412	0	0	0	0
DFLAGGVAAAISK	13	55	90	14	17	0	0	Unmodified	_DFLAGGVAAAISK_					0	0	0	0	P51881	P51881	P51881	Slc25a5	ADP/ATP translocase 2;ADP/ATP translocase 2, N-terminally processed	MULTI-MSMS	Agh3_0ha_P1_1total	1	P_0ha	610.338	2	610.338	1218.66	0.24067	0.00014689	0.32992	0.00020136	0.57059	0.00034825	610.338	36.78	2.1575	36.78	36.454	38.612	0	0	0	0
DFLAGGVAAAISK	13	55	90	14	17	0	0	Unmodified	_DFLAGGVAAAISK_					0	0	0	0	P51881	P51881	P51881	Slc25a5	ADP/ATP translocase 2;ADP/ATP translocase 2, N-terminally processed	MULTI-MSMS	Agh3_0ha_P1_1total	1	P_0ha	610.337	2	610.338	1218.66	-0.72163	-0.00044044	0.77043	0.00047022	0.048805	2.9787e-05	610.338	39.036	1.226	39.036	38.58	39.806	0	0	0	0
DFLDEYIFLAVGR	13	74	108	16	21	0	0	Unmodified	_DFLDEYIFLAVGR_					0	0	0	0	Q62167;Q62095;P16381	Q62167	Q62167	Ddx3x;Ddx3y;D1Pas1	ATP-dependent RNA helicase DDX3X;ATP-dependent RNA helicase DDX3Y;Putative ATP-dependent RNA helicase Pl10	MULTI-MATCH	Agh3_0ha_P1_1total	1	P_0ha		2	779.401	1556.79	0.61769	0.00048143	-0.034717	-2.7058e-05	0.58297	0.00045437	779.402	72.627	0.18446	72.627	72.462	72.647	0	0	0	0	0.028873	-2.5749e-05	NaN
DFLGGLAFR	9	47	70	12	12	0	0	Unmodified	_DFLGGLAFR_					0	0	0	0	P16331	P16331	P16331	Pah	Phenylalanine-4-hydroxylase	MULTI-MSMS	Agh3_0ha_P1_1total	1	P_0ha	498.268	2	498.269	994.524	-0.0073133	-3.644e-06	-0.24531	-0.00012223	-0.25263	-0.00012588	498.269	44.577	0.83047	44.577	44.255	45.085	0	0	0	0
DFLGGLAFR	9	47	70	12	12	0	0	Unmodified	_DFLGGLAFR_					0	0	0	0	P16331	P16331	P16331	Pah	Phenylalanine-4-hydroxylase	MSMS	Agh3_0ha_P1_1total	1	P_0ha	498.267	2	498.269	994.524	NaN	NaN	NaN	NaN	NaN	NaN	NaN	45.16	1	45.16	44.66	45.66	0	0	0	0
DFLIPIGK	8	44	71	9	11	0	0	Unmodified	_DFLIPIGK_					0	0	0	0	Q9D051	Q9D051	Q9D051	Pdhb	Pyruvate dehydrogenase E1 component subunit beta, mitochondrial	MULTI-MSMS	Agh3_0ha_P1_1total	1	P_0ha	451.77	2	451.771	901.527	0.31944	0.00014431	0.20861	9.4246e-05	0.52805	0.00023856	451.771	37.388	0.74456	37.388	37.053	37.798	0	0	0	0
DFLIPVAWYEDR	12	73	102	16	20	0	0	Unmodified	_DFLIPVAWYEDR_					0	0	0	0	O09173	O09173	O09173	Hgd	Homogentisate 1,2-dioxygenase	MULTI-MSMS	Agh3_0ha_P1_1total	1	P_0ha	762.379	2	762.38	1522.75	-0.025209	-1.9219e-05	0.28901	0.00022033	0.2638	0.00020112	762.38	58.858	2.5687	58.858	58.223	60.792	0	0	0	0
DFLIPVAWYEDR	12	73	102	16	20	0	0	Unmodified	_DFLIPVAWYEDR_					0	0	0	0	O09173	O09173	O09173	Hgd	Homogentisate 1,2-dioxygenase	MSMS	Agh3_0ha_P1_1total	1	P_0ha	762.374	2	762.38	1522.75	NaN	NaN	NaN	NaN	NaN	NaN	NaN	60.876	1	60.876	60.376	61.376	0	0	0	0
DFLIPVAWYEDR	12	73	102	16	20	0	0	Unmodified	_DFLIPVAWYEDR_					0	0	0	0	O09173	O09173	O09173	Hgd	Homogentisate 1,2-dioxygenase	MSMS	Agh3_0ha_P1_1total	1	P_0ha	762.379	2	762.38	1522.75	NaN	NaN	NaN	NaN	NaN	NaN	NaN	62.042	1	62.042	61.542	62.542	0	0	0	0
DFLIPVAWYEDRR	13	79	114	20	21	0	0	Unmodified	_DFLIPVAWYEDRR_					0	0	0	1	O09173	O09173	O09173	Hgd	Homogentisate 1,2-dioxygenase	MULTI-MSMS	Agh3_0ha_P1_1total	1	P_0ha	560.958	3	560.623	1678.85	-0.090696	-5.0846e-05	0.11463	6.4265e-05	0.023935	1.3418e-05	560.623	49.095	0.95839	49.095	48.739	49.697	0	0	0	0
DFLLGAYQTEFPEGPTEQLMK	21	110	164	24	35	1	0	Unmodified	_DFLLGAYQTEFPEGPTEQLMK_					0	0	0	0	P34914	P34914	P34914	Ephx2	Bifunctional epoxide hydrolase 2;Cytosolic epoxide hydrolase 2;Lipid-phosphate phosphatase	MULTI-MSMS	Agh3_0ha_P1_1total	1	P_0ha	1208.08	2	1207.58	2413.15	-0.32965	-0.00039808	0.14464	0.00017467	-0.18501	-0.00022342	1208.08	58.766	0.97683	58.766	58.431	59.408	0	0	0	0
DFLLGAYQTEFPEGPTEQLMK	21	110	164	24	35	1	0	Unmodified	_DFLLGAYQTEFPEGPTEQLMK_					0	0	0	0	P34914	P34914	P34914	Ephx2	Bifunctional epoxide hydrolase 2;Cytosolic epoxide hydrolase 2;Lipid-phosphate phosphatase	MULTI-MSMS	Agh3_0ha_P1_1total	1	P_0ha	1208.08	2	1207.58	2413.15	-0.24625	-0.00029737	-0.066742	-8.0596e-05	-0.31299	-0.00037797	1208.08	58.965	0.65189	58.965	58.88	59.532	0	0	0	0
DFLLKPELLR	10	59	98	14	15	0	0	Unmodified	_DFLLKPELLR_					0	0	0	1	Q9Z1N5	Q9Z1N5	Q9Z1N5	Ddx39b	Spliceosome RNA helicase Ddx39b	MULTI-MSMS	Agh3_0ha_P1_1total	1	P_0ha	415.252	3	415.252	1242.73	-0.37763	-0.00015681	0.62854	0.000261	0.25091	0.00010419	415.252	38.548	0.44371	38.548	38.236	38.68	0	0	0	0
DFLLPFLEEPMDTEADLQFRPR	22	122	183	29	37	1	0	Unmodified	_DFLLPFLEEPMDTEADLQFRPR_					0	0	0	1	P14685	P14685	P14685	Psmd3	26S proteasome non-ATPase regulatory subunit 3	MULTI-MSMS	Agh3_0ha_P1_1total	1	P_0ha	894.112	3	893.776	2678.31	0.22355	0.00019981	0.24865	0.00022223	0.4722	0.00042204	894.11	68.262	0.39207	68.262	67.97	68.362	0	0	0	0
DFLPLVAK	8	44	71	9	11	0	0	Unmodified	_DFLPLVAK_					0	0	0	0	Q8CHR6	Q8CHR6	Q8CHR6	Dpyd	Dihydropyrimidine dehydrogenase [NADP(+)]	MULTI-MSMS	Agh3_0ha_P1_1total	1	P_0ha	451.771	2	451.771	901.527	-0.77786	-0.00035142	1.19	0.00053759	0.41209	0.00018617	451.772	33.616	0.61027	33.616	33.256	33.866	0	0	0	0
DFNDTSQDPDFTQVVELDLK	20	101	152	24	39	0	0	Unmodified	_DFNDTSQDPDFTQVVELDLK_					0	0	0	0	P28271	P28271	P28271	Aco1	Cytoplasmic aconitate hydratase	MULTI-MSMS	Agh3_0ha_P1_1total	1	P_0ha	1164.04	2	1163.54	2325.06	0.3319	0.00038618	-0.85062	-0.00098973	-0.51872	-0.00060355	1164.04	54.181	0.8373	54.181	53.824	54.661	0	0	0	0
DFNHINVELSLLGK	14	72	115	19	22	0	0	Unmodified	_DFNHINVELSLLGK_					0	0	0	0	P51410	P51410	P51410	Rpl9	Large ribosomal subunit protein uL6	MULTI-MSMS	Agh3_0ha_P1_1total	1	P_0ha	533.623	3	533.623	1597.85	0.085642	4.57e-05	-0.13381	-7.1402e-05	-0.048165	-2.5702e-05	533.623	43.442	0.59563	43.442	43.167	43.763	0	0	0	0
DFNHINVELSLLGK	14	72	115	19	22	0	0	Unmodified	_DFNHINVELSLLGK_					0	0	0	0	P51410	P51410	P51410	Rpl9	Large ribosomal subunit protein uL6	MULTI-MATCH	Agh3_0ha_P1_1total	1	P_0ha		2	799.93	1597.85	-0.0084061	-6.7243e-06	0.7345	0.00058755	0.7261	0.00058083	799.931	43.394	0.43212	43.394	43.197	43.629	0	0	0	0	0.13087	0.00019578	NaN
DFPLTGYVELR	11	61	92	14	18	0	0	Unmodified	_DFPLTGYVELR_					0	0	0	0	Q9DCT2	Q9DCT2	Q9DCT2	Ndufs3	NADH dehydrogenase [ubiquinone] iron-sulfur protein 3, mitochondrial	MULTI-MSMS	Agh3_0ha_P1_1total	1	P_0ha	655.343	2	655.343	1308.67	-0.28647	-0.00018774	-0.51446	-0.00033715	-0.80093	-0.00052488	655.342	45.597	0.7953	45.597	45.213	46.009	0	0	0	0
DFSAFFQK	8	48	64	10	13	0	0	Unmodified	_DFSAFFQK_					0	0	0	0	Q9Z2I0	Q9Z2I0	Q9Z2I0	Letm1	Mitochondrial proton/calcium exchanger protein	MULTI-MSMS	Agh3_0ha_P1_1total	1	P_0ha	495.24	2	495.24	988.465	0.52396	0.00025949	-0.6655	-0.00032958	-0.14154	-7.0097e-05	495.24	37.622	0.70945	37.622	37.261	37.97	0	0	0	0
DFSATDLTEFAAR	13	63	94	16	23	0	0	Unmodified	_DFSATDLTEFAAR_					0	0	0	0	Q8BWT1	Q8BWT1	Q8BWT1	Acaa2	3-ketoacyl-CoA thiolase, mitochondrial	MULTI-MSMS	Agh3_0ha_P1_1total	1	P_0ha	722.341	2	722.341	1442.67	-0.57096	-0.00041242	-0.11764	-8.4979e-05	-0.6886	-0.0004974	722.341	42.018	2.2418	42.018	41.597	43.839	0	0	0	0
DFSATDLTEFAAR	13	63	94	16	23	0	0	Unmodified	_DFSATDLTEFAAR_					0	0	0	0	Q8BWT1	Q8BWT1	Q8BWT1	Acaa2	3-ketoacyl-CoA thiolase, mitochondrial	MULTI-MSMS	Agh3_0ha_P1_1total	1	P_0ha	722.342	2	722.341	1442.67	0.17193	0.0001242	0.23339	0.00016859	0.40533	0.00029278	722.341	44.249	0.96014	44.249	43.744	44.704	0	0	0	0
DFSATDLTEFAAR	13	63	94	16	23	0	0	Unmodified	_DFSATDLTEFAAR_					0	0	0	0	Q8BWT1	Q8BWT1	Q8BWT1	Acaa2	3-ketoacyl-CoA thiolase, mitochondrial	MSMS	Agh3_0ha_P1_1total	1	P_0ha	481.898	3	481.897	1442.67	NaN	NaN	NaN	NaN	NaN	NaN	NaN	42.231	1	42.231	41.731	42.731	0	0	0	0
DFSLLPELHALSTGMK	16	79	127	19	24	1	0	Unmodified	_DFSLLPELHALSTGMK_					0	0	0	0	Q9QXD1	Q9QXD1	Q9QXD1	Acox2	Peroxisomal acyl-coenzyme A oxidase 2	MULTI-MSMS	Agh3_0ha_P1_1total	1	P_0ha	586.975	3	586.975	1757.9	0.48634	0.00028547	-0.75746	-0.00044461	-0.27112	-0.00015914	586.975	54.585	0.75795	54.585	54.149	54.907	0	0	0	0
DFSSVFQYLR	10	59	84	14	17	0	0	Unmodified	_DFSSVFQYLR_					0	0	0	0	Q99L13	Q99L13	Q99L13	Hibadh	3-hydroxyisobutyrate dehydrogenase, mitochondrial	MULTI-MSMS	Agh3_0ha_P1_1total	1	P_0ha	631.313	2	631.314	1260.61	0.49217	0.00031071	-2.4632	-0.0015551	-1.9711	-0.0012444	631.312	54.696	0.34019	54.696	54.451	54.791	0	0	0	0
DFSSVFQYLREEEPF	15	88	121	19	28	0	0	Unmodified	_DFSSVFQYLREEEPF_					0	0	0	1	Q99L13	Q99L13	Q99L13	Hibadh	3-hydroxyisobutyrate dehydrogenase, mitochondrial	MULTI-MSMS	Agh3_0ha_P1_1total	1	P_0ha	947.441	2	946.939	1891.86	0.17102	0.00016194	-0.071813	-6.8002e-05	0.099205	9.3941e-05	946.939	71.586	0.23428	71.586	71.463	71.697	0	0	0	0
DFSSVFQYLREEEPF	15	88	121	19	28	0	0	Unmodified	_DFSSVFQYLREEEPF_					0	0	0	1	Q99L13	Q99L13	Q99L13	Hibadh	3-hydroxyisobutyrate dehydrogenase, mitochondrial	MULTI-SECPEP	Agh3_0ha_P1_1total	1	P_0ha	946.985	2	946.939	1891.86	0.42424	0.00040173	-0.12794	-0.00012115	0.2963	0.00028057	947.44	71.937	0.20023	71.937	71.884	72.084	0	0	0	0
DFSSVFQYLREEEPF	15	88	121	19	28	0	0	Unmodified	_DFSSVFQYLREEEPF_					0	0	0	1	Q99L13	Q99L13	Q99L13	Hibadh	3-hydroxyisobutyrate dehydrogenase, mitochondrial	MULTI-MATCH	Agh3_0ha_P1_1total	1	P_0ha		2	946.939	1891.86	0.23896	0.00022628	-0.15633	-0.00014804	0.082626	7.8242e-05	947.439	71.713	0.25086	71.713	71.665	71.916	0	0	0	0	0.11013	-0.00078672	NaN
DFTATFGPLDSLNTR	15	73	111	19	25	0	0	Unmodified	_DFTATFGPLDSLNTR_					0	0	0	0	Q05920	Q05920	Q05920	Pc	Pyruvate carboxylase, mitochondrial	MULTI-MSMS	Agh3_0ha_P1_1total	1	P_0ha	827.908	2	827.907	1653.8	-0.35217	-0.00029156	1.0971	0.00090828	0.74491	0.00061672	827.908	47.264	1.5038	47.264	46.965	48.469	0	0	0	0
DFTATFGPLDSLNTR	15	73	111	19	25	0	0	Unmodified	_DFTATFGPLDSLNTR_					0	0	0	0	Q05920	Q05920	Q05920	Pc	Pyruvate carboxylase, mitochondrial	MSMS	Agh3_0ha_P1_1total	1	P_0ha	828.109	2	827.907	1653.8	NaN	NaN	NaN	NaN	NaN	NaN	NaN	48.636	1	48.636	48.136	49.136	0	0	0	0
DFTPSGIAGAFR	12	56	83	15	17	0	0	Unmodified	_DFTPSGIAGAFR_					0	0	0	0	P56135	P56135	P56135	Atp5mf	ATP synthase subunit f, mitochondrial	MULTI-MSMS	Agh3_0ha_P1_1total	1	P_0ha	619.812	2	619.812	1237.61	-0.38153	-0.00023648	0.76082	0.00047156	0.37928	0.00023508	619.812	38.072	1.0086	38.072	37.55	38.558	0	0	0	0
DFTVASPAEFVTR	13	65	98	16	21	0	0	Unmodified	_DFTVASPAEFVTR_					0	0	0	0	E9Q4Z2;Q5SWU9	E9Q4Z2;Q5SWU9	Q5SWU9	Acacb;Acaca	Acetyl-CoA carboxylase 2;Acetyl-CoA carboxylase 1	MULTI-MSMS	Agh3_0ha_P1_1total	1	P_0ha	720.362	2	720.362	1438.71	-1.003	-0.00072251	0.44189	0.00031832	-0.56109	-0.00040419	720.362	39.273	0.59391	39.273	38.994	39.588	0	0	0	0
DFTVASPAEFVTR	13	65	98	16	21	0	0	Unmodified	_DFTVASPAEFVTR_					0	0	0	0	E9Q4Z2;Q5SWU9	E9Q4Z2;Q5SWU9	Q5SWU9	Acacb;Acaca	Acetyl-CoA carboxylase 2;Acetyl-CoA carboxylase 1	MSMS	Agh3_0ha_P1_1total	1	P_0ha	720.361	2	720.362	1438.71	NaN	NaN	NaN	NaN	NaN	NaN	NaN	39.508	1	39.508	39.008	40.008	0	0	0	0
DFVDLIIK	8	46	75	9	13	0	0	Unmodified	_DFVDLIIK_					0	0	0	0	Q922D4	Q922D4	Q922D4	Ppp6r3	Serine/threonine-protein phosphatase 6 regulatory subunit 3	MULTI-MSMS	Agh3_0ha_P1_1total	1	P_0ha	481.781	2	481.781	961.548	0.014757	7.1098e-06	-0.58214	-0.00028046	-0.56738	-0.00027335	481.781	40.08	0.81194	40.08	39.806	40.618	0	0	0	0
DFVDLVLVK	9	50	82	10	14	0	0	Unmodified	_DFVDLVLVK_					0	0	0	0	Q9EPQ7	Q9EPQ7	Q9EPQ7	Stard5	StAR-related lipid transfer protein 5	MULTI-MSMS	Agh3_0ha_P1_1total	1	P_0ha	524.308	2	524.308	1046.6	0.091394	4.7919e-05	0.57554	0.00030176	0.66693	0.00034968	524.308	46.748	0.57962	46.748	46.596	47.176	0	0	0	0
DFVNYLVR	8	48	72	12	13	0	0	Unmodified	_DFVNYLVR_					0	0	0	0	O70133	O70133	O70133	Dhx9	ATP-dependent RNA helicase A	MULTI-MSMS	Agh3_0ha_P1_1total	1	P_0ha	513.275	2	513.274	1024.53	0.69793	0.00035823	0.14429	7.406e-05	0.84221	0.00043229	513.274	36.094	0.38463	36.094	35.87	36.255	0	0	0	0
DFWDNLEKETDWVR	14	84	117	21	27	0	0	Unmodified	_DFWDNLEKETDWVR_					0	0	0	1	Q00623	Q00623	Q00623	Apoa1	Apolipoprotein A-I;Proapolipoprotein A-I;Truncated apolipoprotein A-I	MULTI-MSMS	Agh3_0ha_P1_1total	1	P_0ha	618.622	3	618.288	1851.84	-0.29351	-0.00018148	0.42045	0.00025996	0.12693	7.8482e-05	618.288	57.513	1.0614	57.513	57.051	58.113	0	0	0	0
DGADIHSDLFISIAQAILGGTAK	23	102	165	27	34	0	0	Unmodified	_DGADIHSDLFISIAQAILGGTAK_					0	0	0	0	Q99M87	Q99M87	Q99M87	Dnaja3	DnaJ homolog subfamily A member 3, mitochondrial	MSMS	Agh3_0ha_P1_1total	1	P_0ha	771.74	3	771.741	2312.2	NaN	NaN	NaN	NaN	NaN	NaN	NaN	77.597	1	77.597	77.097	78.097	0	0	0	0
DGADIHSDLFISIAQAILGGTAK	23	102	165	27	34	0	0	Unmodified	_DGADIHSDLFISIAQAILGGTAK_					0	0	0	0	Q99M87	Q99M87	Q99M87	Dnaja3	DnaJ homolog subfamily A member 3, mitochondrial	MSMS	Agh3_0ha_P1_1total	1	P_0ha	771.74	3	771.741	2312.2	NaN	NaN	NaN	NaN	NaN	NaN	NaN	77.864	1	77.864	77.364	78.364	0	0	0	0
DGFEKSPEELR	11	56	87	15	21	0	0	Unmodified	_DGFEKSPEELR_					0	0	0	1	P52196	P52196	P52196	Tst	Thiosulfate sulfurtransferase	MULTI-MATCH	Agh3_0ha_P1_1total	1	P_0ha		3	436.214	1305.62	-0.88055	-0.00038411	-1.7604	-0.00076793	-2.641	-0.001152	436.214	15.068	0.045374	15.068	15.042	15.088	0	0	0	0	0.065034	-0.0024075	NaN
DGFGFADGTLLQLTK	15	72	111	17	23	0	0	Unmodified	_DGFGFADGTLLQLTK_					0	0	0	0	Q9WUZ9	Q9WUZ9	Q9WUZ9	Entpd5	Ectonucleoside triphosphate diphosphohydrolase 5	MULTI-MSMS	Agh3_0ha_P1_1total	1	P_0ha	792.409	2	791.909	1581.8	0.14146	0.00011202	-1.4291	-0.0011317	-1.2877	-0.0010197	792.409	55.548	0.60912	55.548	55.205	55.814	0	0	0	0
DGGIPADPNNIFLSTGASDAIVTMLK	26	114	185	29	39	1	0	Unmodified	_DGGIPADPNNIFLSTGASDAIVTMLK_					0	0	0	0	Q8QZR5	Q8QZR5	Q8QZR5	Gpt	Alanine aminotransferase 1	MSMS	Agh3_0ha_P1_1total	1	P_0ha	873.111	3	873.111	2616.31	NaN	NaN	NaN	NaN	NaN	NaN	NaN	68.149	1	68.149	67.649	68.649	0	0	0	0
DGGQQFTEEFQTLNPMK	17	85	128	22	30	1	0	Unmodified	_DGGQQFTEEFQTLNPMK_					0	0	0	0	Q9WVL0	Q9WVL0	Q9WVL0	Gstz1	Maleylacetoacetate isomerase	MULTI-MSMS	Agh3_0ha_P1_1total	1	P_0ha	985.449	2	985.452	1968.89	-0.055491	-5.4684e-05	0.034984	3.4475e-05	-0.020507	-2.0209e-05	985.953	46.259	0.8292	46.259	45.849	46.678	0	0	0	0
DGGQQFTEEFQTLNPMK	17	85	128	22	31	1	0	Oxidation (M)	_DGGQQFTEEFQTLNPM(Oxidation (M))K_		DGGQQFTEEFQTLNPM(1)K		DGGQQFTEEFQTLNPM(14)K	0	0	1	0	Q9WVL0	Q9WVL0	Q9WVL0	Gstz1	Maleylacetoacetate isomerase	MULTI-MSMS	Agh3_0ha_P1_1total	1	P_0ha	993.955	2	993.449	1984.88	0.29695	0.00029501	-0.39617	-0.00039358	-0.099222	-9.8572e-05	993.448	46.177	0.51749	46.177	45.903	46.42	0	0	0	0
DGGQYALVAACAAGGQGHAMIVEAYPK	27	115	178	32	36	2	0	Unmodified	_DGGQYALVAACAAGGQGHAMIVEAYPK_					0	0	0	0	Q99JY0	Q99JY0	Q99JY0	Hadhb	Trifunctional enzyme subunit beta, mitochondrial;3-ketoacyl-CoA thiolase	MULTI-MSMS	Agh3_0ha_P1_1total	1	P_0ha	902.765	3	902.432	2704.27	0.11774	0.00010626	-0.81005	-0.00073101	-0.69231	-0.00062476	902.765	40.626	0.43695	40.626	40.374	40.811	0	0	0	0
DGGSTTAGNSSQVSDGAAAVLLAR	24	88	149	29	37	0	0	Unmodified	_DGGSTTAGNSSQVSDGAAAVLLAR_					0	0	0	0	Q8VCH0;Q921H8	Q8VCH0;Q921H8	Q8VCH0	Acaa1b;Acaa1a	3-ketoacyl-CoA thiolase B, peroxisomal;3-ketoacyl-CoA thiolase A, peroxisomal	MULTI-MSMS	Agh3_0ha_P1_1total	1	P_0ha	1103.54	2	1103.04	2204.07	-1.2401	-0.0013679	0.20577	0.00022697	-1.0343	-0.0011409	1103.04	33.251	0.55948	33.251	32.978	33.537	0	0	0	0
DGGSTTAGNSSQVSDGAAAVLLAR	24	88	149	29	37	0	0	Unmodified	_DGGSTTAGNSSQVSDGAAAVLLAR_					0	0	0	0	Q8VCH0;Q921H8	Q8VCH0;Q921H8	Q8VCH0	Acaa1b;Acaa1a	3-ketoacyl-CoA thiolase B, peroxisomal;3-ketoacyl-CoA thiolase A, peroxisomal	MULTI-SECPEP	Agh3_0ha_P1_1total	1	P_0ha	736.37	3	735.696	2204.07	-0.73546	-0.00054108	-0.10011	-7.3653e-05	-0.83557	-0.00061473	736.031	33.256	0.57438	33.256	32.963	33.537	0	0	0	0
DGHFALEELAQAGYEVVGLDWTVAPK	26	129	191	31	40	0	0	Unmodified	_DGHFALEELAQAGYEVVGLDWTVAPK_					0	0	0	0	P70697	P70697	P70697	Urod	Uroporphyrinogen decarboxylase	MULTI-MSMS	Agh3_0ha_P1_1total	1	P_0ha	939.467	3	939.136	2814.39	0.41885	0.00039336	0.04631	4.3491e-05	0.46516	0.00043685	939.47	73.708	0.43751	73.708	73.594	74.032	0	0	0	0
DGHLLFGQVPLVEIDGMMLTQTR	23	113	184	30	34	2	0	Unmodified	_DGHLLFGQVPLVEIDGMMLTQTR_					0	0	0	0	P24472	P24472	P24472	Gsta4	Glutathione S-transferase A4	MULTI-MSMS	Agh3_0ha_P1_1total	1	P_0ha	857.44	3	857.442	2569.3	0.34588	0.00029657	-0.22364	-0.00019176	0.12224	0.00010481	857.776	64.442	0.54393	64.442	64.197	64.741	0	0	0	0
DGIEPGHIPGSVNIPFTEFLTNEGLEK	27	131	200	32	43	0	0	Unmodified	_DGIEPGHIPGSVNIPFTEFLTNEGLEK_					0	0	0	0	Q99J99	Q99J99	Q99J99	Mpst	3-mercaptopyruvate sulfurtransferase	MULTI-MSMS	Agh3_0ha_P1_1total	1	P_0ha	971.157	3	970.822	2909.44	-0.11755	-0.00011412	-0.58514	-0.00056807	-0.70269	-0.00068219	971.49	60.194	0.70318	60.194	59.823	60.526	0	0	0	0
DGKTLNDELEIIEGMK	16	76	129	19	29	1	0	Unmodified	_DGKTLNDELEIIEGMK_					0	0	0	1	P63038	P63038	P63038	Hspd1	60 kDa heat shock protein, mitochondrial	MSMS	Agh3_0ha_P1_1total	1	P_0ha	602.309	3	602.305	1803.89	NaN	NaN	NaN	NaN	NaN	NaN	NaN	44.011	1	44.011	43.511	44.511	0	0	0	0
DGLKDVVDALQSPLVDKK	18	85	146	22	29	0	0	Unmodified	_DGLKDVVDALQSPLVDKK_					0	0	0	2	O55137	O55137	O55137	Acot1	Acyl-coenzyme A thioesterase 1	MULTI-MSMS	Agh3_0ha_P1_1total	1	P_0ha	647.359	3	647.361	1939.06	-0.057378	-3.7145e-05	-0.38022	-0.00024614	-0.4376	-0.00028329	647.696	42.405	0.66608	42.405	42.12	42.786	0	0	0	0
DGLLDVVEALQSPLVDKK	18	86	147	21	29	0	0	Unmodified	_DGLLDVVEALQSPLVDKK_					0	0	0	1	Q9QYR9	Q9QYR9	Q9QYR9	Acot2	Acyl-coenzyme A thioesterase 2, mitochondrial	MULTI-MSMS	Agh3_0ha_P1_1total	1	P_0ha	647.363	3	647.03	1938.07	0.12928	8.365e-05	0.44763	0.00028963	0.57691	0.00037328	647.364	60.666	0.76903	60.666	60.342	61.111	0	0	0	0
DGLLFGPYESQEK	13	67	99	15	23	0	0	Unmodified	_DGLLFGPYESQEK_					0	0	0	0	Q9DBT9	Q9DBT9	Q9DBT9	Dmgdh	Dimethylglycine dehydrogenase, mitochondrial	MULTI-MSMS	Agh3_0ha_P1_1total	1	P_0ha	742.363	2	741.859	1481.7	0.91043	0.00067541	0.29046	0.00021548	1.2009	0.00089089	741.859	35.53	0.83226	35.53	35.183	36.015	0	0	0	0
DGLNAEGLLRQPDAGNIFK	19	88	142	26	29	0	0	Unmodified	_DGLNAEGLLRQPDAGNIFK_					0	0	0	1	Q64374	Q64374	Q64374	Rgn	Regucalcin	MULTI-MSMS	Agh3_0ha_P1_1total	1	P_0ha	676.689	3	676.688	2027.04	0.066985	4.5328e-05	0.5343	0.00036155	0.60128	0.00040688	677.023	41.528	1.2418	41.528	41.098	42.34	0	0	0	0
DGLNAEGLLRQPDAGNIFK	19	88	142	26	29	0	0	Unmodified	_DGLNAEGLLRQPDAGNIFK_					0	0	0	1	Q64374	Q64374	Q64374	Rgn	Regucalcin	MULTI-MSMS	Agh3_0ha_P1_1total	1	P_0ha	676.689	3	676.688	2027.04	0.25153	0.00017021	-2.074	-0.0014034	-1.8224	-0.0012332	677.354	42.497	0.25433	42.497	42.34	42.594	0	0	0	0
DGLNAEGLLRQPDAGNIFK	19	88	142	26	29	0	0	Unmodified	_DGLNAEGLLRQPDAGNIFK_					0	0	0	1	Q64374	Q64374	Q64374	Rgn	Regucalcin	MULTI-MSMS	Agh3_0ha_P1_1total	1	P_0ha	677.02	3	676.688	2027.04	-0.014551	-9.8467e-06	-2.7496	-0.0018606	-2.7642	-0.0018705	677.02	43.6	0.64942	43.6	43.303	43.952	0	0	0	0
DGLNAEGLLRQPDAGNIFK	19	88	142	26	29	0	0	Unmodified	_DGLNAEGLLRQPDAGNIFK_					0	0	0	1	Q64374	Q64374	Q64374	Rgn	Regucalcin	MULTI-MATCH-MSMS	Agh3_0ha_P1_1total	1	P_0ha		2	1014.53	2027.04	-0.28949	-0.0002937	0.83689	0.00084905	0.5474	0.00055535	1015.03	41.536	0.8529	41.536	41.227	42.08	0	0	0	0	-0.025895	-0.0003974	NaN
DGMGTVFDAFPDQVAIQLNDTHPALAIPELMR	32	154	240	40	48	2	0	Unmodified	_DGMGTVFDAFPDQVAIQLNDTHPALAIPELMR_					0	0	0	0	Q9ET01	Q9ET01	Q9ET01	Pygl	Glycogen phosphorylase, liver form	MULTI-MSMS	Agh3_0ha_P1_1total	1	P_0ha	1161.91	3	1161.57	3481.7	0.058292	6.7711e-05	0.26526	0.00030812	0.32355	0.00037583	1162.24	71.427	0.69859	71.427	70.957	71.656	0	0	0	0
DGMTIAKEEIFGPVMQILK	19	95	158	22	28	2	0	Unmodified	_DGMTIAKEEIFGPVMQILK_					0	0	0	1	P47738	P47738	P47738	Aldh2	Aldehyde dehydrogenase, mitochondrial	MULTI-MSMS	Agh3_0ha_P1_1total	1	P_0ha	707.712	3	707.376	2119.11	0.32252	0.00022815	1.1443	0.00080944	1.4668	0.0010376	707.711	62.604	0.099037	62.604	62.545	62.644	0	0	0	0
DGMTIAKEEIFGPVMQILK	19	95	158	22	28	2	0	Unmodified	_DGMTIAKEEIFGPVMQILK_					0	0	0	1	P47738	P47738	P47738	Aldh2	Aldehyde dehydrogenase, mitochondrial	MULTI-MSMS	Agh3_0ha_P1_1total	1	P_0ha	707.711	3	707.376	2119.11	0.31626	0.00022372	-0.42337	-0.00029948	-0.1071	-7.5762e-05	707.71	63.594	1.9624	63.594	62.618	64.581	0	0	0	0
DGMTIAKEEIFGPVMQILK	19	95	158	22	29	2	0	Oxidation (M)	_DGMTIAKEEIFGPVM(Oxidation (M))QILK_		DGM(0.106)TIAKEEIFGPVM(0.894)QILK		DGM(-9.2)TIAKEEIFGPVM(9.2)QILK	0	0	1	1	P47738	P47738	P47738	Aldh2	Aldehyde dehydrogenase, mitochondrial	MULTI-MSMS	Agh3_0ha_P1_1total	1	P_0ha	712.709	3	712.707	2135.1	0.4155	0.00029613	-0.99383	-0.00070831	-0.57834	-0.00041218	713.042	63.593	1.4725	63.593	62.869	64.341	0	0	0	0
DGMTIAKEEIFGPVMQILK	19	95	158	22	30	2	0	2 Oxidation (M)	_DGM(Oxidation (M))TIAKEEIFGPVM(Oxidation (M))QILK_		DGM(1)TIAKEEIFGPVM(1)QILK		DGM(4.8)TIAKEEIFGPVM(4.8)QILK	0	0	2	1	P47738	P47738	P47738	Aldh2	Aldehyde dehydrogenase, mitochondrial	MULTI-MSMS	Agh3_0ha_P1_1total	1	P_0ha	718.374	3	718.039	2151.1	0.52198	0.0003748	-0.90159	-0.00064737	-0.3796	-0.00027257	718.038	63.597	1.4763	63.597	62.666	64.142	0	0	0	0
DGPGFYTTR	9	45	64	12	15	0	0	Unmodified	_DGPGFYTTR_					0	0	0	0	Q8BMS1	Q8BMS1	Q8BMS1	Hadha	Trifunctional enzyme subunit alpha, mitochondrial;Long-chain enoyl-CoA hydratase;Long chain 3-hydroxyacyl-CoA dehydrogenase	MULTI-MSMS	Agh3_0ha_P1_1total	1	P_0ha	507.237	2	507.238	1012.46	-1.0734	-0.00054448	0.54224	0.00027504	-0.53117	-0.00026943	507.238	16.485	0.79832	16.485	16.021	16.819	0	0	0	0
DGPLNMILDDGGDLTNLIHTK	21	96	158	26	34	1	0	Unmodified	_DGPLNMILDDGGDLTNLIHTK_					0	0	0	0	P50247	P50247	P50247	Ahcy	Adenosylhomocysteinase	MULTI-MSMS	Agh3_0ha_P1_1total	1	P_0ha	751.713	3	751.379	2251.12	0.089542	6.728e-05	-0.052704	-3.9601e-05	0.036839	2.768e-05	751.714	60.504	1.6754	60.504	59.823	61.499	0	0	0	0
DGPLNMILDDGGDLTNLIHTKYPQLLSGIR	30	144	235	39	46	1	0	Unmodified	_DGPLNMILDDGGDLTNLIHTKYPQLLSGIR_					0	0	0	1	P50247	P50247	P50247	Ahcy	Adenosylhomocysteinase	MULTI-MSMS	Agh3_0ha_P1_1total	1	P_0ha	821.433	4	820.682	3278.7	0.34572	0.00028372	-0.31778	-0.00026079	0.027942	2.2932e-05	820.932	69.001	0.1513	69.001	68.875	69.027	0	0	0	0
DGPLNMILDDGGDLTNLIHTKYPQLLSGIR	30	144	235	39	46	1	0	Unmodified	_DGPLNMILDDGGDLTNLIHTKYPQLLSGIR_					0	0	0	1	P50247	P50247	P50247	Ahcy	Adenosylhomocysteinase	MULTI-MSMS	Agh3_0ha_P1_1total	1	P_0ha	820.932	4	820.682	3278.7	0.34412	0.00028242	-0.22957	-0.0001884	0.11456	9.4017e-05	821.183	69.284	0.35255	69.284	69.027	69.379	0	0	0	0
DGPSAGCTIVTALLSLALGQPVLQNLAMTGEVSLTGK	37	157	269	41	52	2	0	Unmodified	_DGPSAGCTIVTALLSLALGQPVLQNLAMTGEVSLTGK_					0	0	0	0	Q8CGK3	Q8CGK3	Q8CGK3	Lonp1	Lon protease homolog, mitochondrial	MULTI-MSMS	Agh3_0ha_P1_1total	1	P_0ha	1228.65	3	1228.32	3681.93	0.098389	0.00012085	-0.0029138	-3.579e-06	0.095475	0.00011727	1228.99	96.479	0.36561	96.479	96.327	96.692	0	0	0	0
DGPSAGCTIVTALLSLALGQPVLQNLAMTGEVSLTGK	37	157	269	41	52	2	0	Unmodified	_DGPSAGCTIVTALLSLALGQPVLQNLAMTGEVSLTGK_					0	0	0	0	Q8CGK3	Q8CGK3	Q8CGK3	Lonp1	Lon protease homolog, mitochondrial	MULTI-MSMS	Agh3_0ha_P1_1total	1	P_0ha	921.742	4	921.49	3681.93	0.64823	0.00059734	0.020022	1.845e-05	0.66825	0.00061579	921.741	96.45	0.36912	96.45	96.312	96.681	0	0	0	0
DGSASGTTLLEALDCILPPTRPTDKPLR	28	126	213	35	43	1	0	Unmodified	_DGSASGTTLLEALDCILPPTRPTDKPLR_					0	0	0	2	P10126	P10126	P10126	Eef1a1	Elongation factor 1-alpha 1	MULTI-MSMS	Agh3_0ha_P1_1total	1	P_0ha	749.648	4	749.395	2993.55	-0.0025049	-1.8772e-06	0.43247	0.00032409	0.42996	0.00032221	749.897	55.428	0.90443	55.428	54.949	55.853	0	0	0	0
DGSASGTTLLEALDCILPPTRPTDKPLR	28	126	213	35	43	1	0	Unmodified	_DGSASGTTLLEALDCILPPTRPTDKPLR_					0	0	0	2	P10126	P10126	P10126	Eef1a1	Elongation factor 1-alpha 1	MULTI-MATCH-MSMS	Agh3_0ha_P1_1total	1	P_0ha		3	998.857	2993.55	0.096601	9.6491e-05	-1.0959	-0.0010947	-0.99932	-0.00099818	999.524	55.367	0.73954	55.367	54.99	55.73	0	0	0	0	0.28754	-0.0015031	NaN
DGSGFLINLIDSPGHVDFSSEVTAALR	27	124	193	33	42	0	0	Unmodified	_DGSGFLINLIDSPGHVDFSSEVTAALR_					0	0	0	0	P58252	P58252	P58252	Eef2	Elongation factor 2	MULTI-MSMS	Agh3_0ha_P1_1total	1	P_0ha	940.475	3	939.807	2816.4	0.011572	1.0876e-05	0.38364	0.00036054	0.39521	0.00037142	940.142	68.655	0.53337	68.655	68.362	68.896	0	0	0	0
DGSGFLINLIDSPGHVDFSSEVTAALR	27	124	193	33	42	0	0	Unmodified	_DGSGFLINLIDSPGHVDFSSEVTAALR_					0	0	0	0	P58252	P58252	P58252	Eef2	Elongation factor 2	MULTI-MSMS	Agh3_0ha_P1_1total	1	P_0ha	939.805	3	939.807	2816.4	0.0075356	7.082e-06	-0.036538	-3.4339e-05	-0.029002	-2.7257e-05	939.807	69.062	0.50016	69.062	68.79	69.291	0	0	0	0
DGSGFLINLIDSPGHVDFSSEVTAALR	27	124	193	33	42	0	0	Unmodified	_DGSGFLINLIDSPGHVDFSSEVTAALR_					0	0	0	0	P58252	P58252	P58252	Eef2	Elongation factor 2	MULTI-MSMS	Agh3_0ha_P1_1total	1	P_0ha	940.142	3	939.807	2816.4	0.028687	2.6961e-05	0.044749	4.2055e-05	0.073436	6.9016e-05	940.141	69.282	0.55894	69.282	69.042	69.601	0	0	0	0
DGSIDLVINLPNNNTK	16	73	123	21	27	0	0	Unmodified	_DGSIDLVINLPNNNTK_					0	0	0	0	Q8C196	Q8C196	Q8C196	Cps1	Carbamoyl-phosphate synthase [ammonia], mitochondrial	MULTI-MSMS	Agh3_0ha_P1_1total	1	P_0ha	863.953	2	863.952	1725.89	-0.1861	-0.00016078	0.27718	0.00023947	0.091084	7.8692e-05	863.952	39.786	2.5035	39.786	39.379	41.882	0	0	0	0
DGSIDLVINLPNNNTK	16	73	123	21	27	0	0	Unmodified	_DGSIDLVINLPNNNTK_					0	0	0	0	Q8C196	Q8C196	Q8C196	Cps1	Carbamoyl-phosphate synthase [ammonia], mitochondrial	MULTI-MSMS	Agh3_0ha_P1_1total	1	P_0ha	864.446	2	863.952	1725.89	-0.10053	-8.6852e-05	-3.3712	-0.0029125	-3.4717	-0.0029994	863.949	42.635	0.52666	42.635	42.221	42.747	0	0	0	0
DGSVPLLAEIFAGGCAGGSQVIFTNPLEIVK	31	140	224	34	43	1	0	Unmodified	_DGSVPLLAEIFAGGCAGGSQVIFTNPLEIVK_					0	0	0	0	Q9QXX4	Q9QXX4	Q9QXX4	Slc25a13	Electrogenic aspartate/glutamate antiporter SLC25A13, mitochondrial	MULTI-MSMS	Agh3_0ha_P1_1total	1	P_0ha	1054.56	3	1053.88	3158.63	-0.3136	-0.0003305	3.8965	0.0041065	3.5829	0.003776	1054.56	84.599	0.1546	84.599	84.473	84.628	0	0	0	0
DGTVTAGNASGVSDGAGAVIIASEDAVK	28	104	174	30	43	0	0	Unmodified	_DGTVTAGNASGVSDGAGAVIIASEDAVK_					0	0	0	0	Q8BWT1	Q8BWT1	Q8BWT1	Acaa2	3-ketoacyl-CoA thiolase, mitochondrial	MULTI-MSMS	Agh3_0ha_P1_1total	1	P_0ha	845.087	3	844.752	2531.24	0.046182	3.9012e-05	0.76156	0.00064333	0.80774	0.00068234	845.087	41.294	0.74397	41.294	40.944	41.688	0	0	0	0
DGTVTAGNASGVSDGAGAVIIASEDAVKK	29	110	186	32	44	0	0	Unmodified	_DGTVTAGNASGVSDGAGAVIIASEDAVKK_					0	0	0	1	Q8BWT1	Q8BWT1	Q8BWT1	Acaa2	3-ketoacyl-CoA thiolase, mitochondrial	MULTI-MSMS	Agh3_0ha_P1_1total	1	P_0ha	887.785	3	887.451	2659.33	0.62608	0.00055562	0.21931	0.00019463	0.8454	0.00075025	887.785	35.444	0.87206	35.444	35.113	35.985	0	0	0	0
DGVANVSIEDR	11	47	79	15	20	0	0	Unmodified	_DGVANVSIEDR_					0	0	0	0	P08228	P08228	P08228	Sod1	Superoxide dismutase [Cu-Zn]	MULTI-MSMS	Agh3_0ha_P1_1total	1	P_0ha	587.788	2	587.789	1173.56	-1.1689	-0.00068708	-0.067636	-3.9756e-05	-1.2366	-0.00072683	587.789	16.626	1.2737	16.626	16.248	17.521	0	0	0	0
DGVINMSIPIVLPVSADDKAR	21	96	164	26	31	1	0	Unmodified	_DGVINMSIPIVLPVSADDKAR_					0	0	0	1	O88428	O88428	O88428	Papss2	Bifunctional 3-phosphoadenosine 5-phosphosulfate synthase 2;Sulfate adenylyltransferase;Adenylyl-sulfate kinase	MULTI-MSMS	Agh3_0ha_P1_1total	1	P_0ha	737.734	3	737.4	2209.18	0.67053	0.00049445	-0.26859	-0.00019806	0.40194	0.00029639	737.734	50.578	0.91899	50.578	50.152	51.071	0	0	0	0
DGVYILDLAAK	11	54	88	12	17	0	0	Unmodified	_DGVYILDLAAK_					0	0	0	0	Q91V92	Q91V92	Q91V92	Acly	ATP-citrate synthase	MULTI-MSMS	Agh3_0ha_P1_1total	1	P_0ha	589.326	2	589.327	1176.64	0.068677	4.0473e-05	0.37246	0.0002195	0.44114	0.00025997	589.327	41.273	0.76612	41.273	41.028	41.794	0	0	0	0
DHFEEAMR	8	43	63	13	15	1	0	Unmodified	_DHFEEAMR_					0	0	0	0	Q01853	Q01853	Q01853	Vcp	Transitional endoplasmic reticulum ATPase	MULTI-MSMS	Agh3_0ha_P1_1total	1	P_0ha	517.558	2	517.722	1033.43	0.027098	1.4029e-05	0.38835	0.00020106	0.41545	0.00021509	517.722	13.183	0.025433	13.183	13.167	13.192	0	0	0	0
DHGDLAFVDVPNDSSFQIVK	20	98	147	25	33	0	0	Unmodified	_DHGDLAFVDVPNDSSFQIVK_					0	0	0	0	Q61176	Q61176	Q61176	Arg1	Arginase-1	MULTI-MSMS	Agh3_0ha_P1_1total	1	P_0ha	735.361	3	735.027	2202.06	-0.10059	-7.3939e-05	-0.20758	-0.00015258	-0.30818	-0.00022652	735.361	44.588	0.89157	44.588	44.285	45.176	0	0	0	0
DHGDLAFVDVPNDSSFQIVK	20	98	147	25	33	0	0	Unmodified	_DHGDLAFVDVPNDSSFQIVK_					0	0	0	0	Q61176	Q61176	Q61176	Arg1	Arginase-1	MULTI-MATCH-MSMS	Agh3_0ha_P1_1total	1	P_0ha		2	1102.04	2202.06	-0.60289	-0.00066441	0.88383	0.00097401	0.28094	0.00030961	1102.04	44.613	0.57948	44.613	44.389	44.969	0	0	0	0	0.087797	0.0010583	NaN
DHGFPVR	7	37	54	12	10	0	0	Unmodified	_DHGFPVR_					0	0	0	0	Q8R086	Q8R086	Q8R086	Suox	Sulfite oxidase, mitochondrial	MULTI-MSMS	Agh3_0ha_P1_1total	1	P_0ha	414.211	2	414.212	826.409	-0.17395	-7.2051e-05	-0.090851	-3.7632e-05	-0.2648	-0.00010968	414.211	12.838	0.48749	12.838	12.574	13.061	0	0	0	0
DHHDVSGTDSPFR	13	61	88	20	23	0	0	Unmodified	_DHHDVSGTDSPFR_					0	0	0	0	Q8VC12	Q8VC12	Q8VC12	Uroc1	Urocanate hydratase	MULTI-MSMS	Agh3_0ha_P1_1total	1	P_0ha	735.324	2	735.324	1468.63	0.031679	2.3294e-05	0.016054	1.1805e-05	0.047732	3.5099e-05	735.324	12.904	0.31174	12.904	12.734	13.046	0	0	0	0
DHILLFNDAHFLMASLGAR	19	97	149	27	26	1	0	Unmodified	_DHILLFNDAHFLMASLGAR_					0	0	0	0	A3KMP2	A3KMP2	A3KMP2	Ttc38	Tetratricopeptide repeat protein 38	MULTI-MSMS	Agh3_0ha_P1_1total	1	P_0ha	714.705	3	714.37	2140.09	0.44347	0.0003168	-0.86613	-0.00061874	-0.42266	-0.00030194	714.369	56.455	0.97805	56.455	56.014	56.992	0	0	0	0
DHKDNLEFFLTNLGK	15	81	123	21	25	0	0	Unmodified	_DHKDNLEFFLTNLGK_					0	0	0	1	P19096	P19096	P19096	Fasn	Fatty acid synthase;[Acyl-carrier-protein] S-acetyltransferase;[Acyl-carrier-protein] S-malonyltransferase;3-oxoacyl-[acyl-carrier-protein] synthase;3-oxoacyl-[acyl-carrier-protein] reductase;3-hydroxyacyl-[acyl-carrier-protein] dehydratase;Enoyl-[acyl-carrier-protein] reductase;Acyl-[acyl-carrier-protein] hydrolase	MULTI-MSMS	Agh3_0ha_P1_1total	1	P_0ha	597.975	3	597.641	1789.9	0.63565	0.00037989	0.017635	1.0539e-05	0.65328	0.00039043	597.64	42.554	1.1492	42.554	42.206	43.355	0	0	0	0
DHKDNLEFFLTNLGK	15	81	123	21	25	0	0	Unmodified	_DHKDNLEFFLTNLGK_					0	0	0	1	P19096	P19096	P19096	Fasn	Fatty acid synthase;[Acyl-carrier-protein] S-acetyltransferase;[Acyl-carrier-protein] S-malonyltransferase;3-oxoacyl-[acyl-carrier-protein] synthase;3-oxoacyl-[acyl-carrier-protein] reductase;3-hydroxyacyl-[acyl-carrier-protein] dehydratase;Enoyl-[acyl-carrier-protein] reductase;Acyl-[acyl-carrier-protein] hydrolase	MULTI-MATCH-MSMS	Agh3_0ha_P1_1total	1	P_0ha		2	895.957	1789.9	0.34965	0.00031327	0.30105	0.00026973	0.6507	0.000583	896.459	42.587	0.68507	42.587	42.221	42.906	0	0	0	0	0.011502	0.00050801	NaN
DHPDFPFWDEY	11	71	82	14	21	0	0	Unmodified	_DHPDFPFWDEY_					0	0	0	0	P70694	P70694	P70694	Akr1c6	Estradiol 17 beta-dehydrogenase 5	MULTI-MSMS	Agh3_0ha_P1_1total	1	P_0ha	734.296	2	734.296	1466.58	0.77101	0.00056615	0.16189	0.00011888	0.93291	0.00068503	734.296	53.887	1.8353	53.887	53.369	55.205	0	0	0	0
DHPDFPFWDEY	11	71	82	14	21	0	0	Unmodified	_DHPDFPFWDEY_					0	0	0	0	P70694	P70694	P70694	Akr1c6	Estradiol 17 beta-dehydrogenase 5	MULTI-MSMS	Agh3_0ha_P1_1total	1	P_0ha	734.297	2	734.296	1466.58	0.20244	0.00014865	-0.68999	-0.00050665	-0.48755	-0.000358	734.296	55.348	0.43793	55.348	55.249	55.687	0	0	0	0
DIAYLGITDVR	11	55	90	14	18	0	0	Unmodified	_DIAYLGITDVR_					0	0	0	0	P41317	P41317	P41317	Mbl2	Mannose-binding protein C	MULTI-MSMS	Agh3_0ha_P1_1total	1	P_0ha	618.336	2	618.335	1234.66	0.021151	1.3078e-05	0.27449	0.00016973	0.29564	0.00018281	618.336	36.871	0.76335	36.871	36.586	37.349	0	0	0	0
DICNDVLSLLEK	12	58	100	14	21	1	0	Unmodified	_DICNDVLSLLEK_					0	0	0	0	P63101	P63101	P63101	Ywhaz	14-3-3 protein zeta/delta	MULTI-MATCH-MSMS	Agh3_0ha_P1_1total	1	P_0ha		2	709.863	1417.71	-0.026061	-1.85e-05	-6.2157	-0.0044123	-6.2418	-0.0044308	710.362	59.9	0.81353	59.9	59.57	60.384	0	0	0	0	0.017006	-0.0030403	NaN
DIDKIISWQPPEVIQQYLSGGR	22	115	180	30	35	0	0	Unmodified	_DIDKIISWQPPEVIQQYLSGGR_					0	0	0	1	Q99J08	Q99J08	Q99J08	Sec14l2	SEC14-like protein 2	MULTI-MSMS	Agh3_0ha_P1_1total	1	P_0ha	848.448	3	848.115	2541.32	0.42184	0.00035777	0.10323	8.7551e-05	0.52507	0.00044532	848.449	63.745	1.1453	63.745	63.123	64.268	0	0	0	0
DIDLSPVTIGFGSIPR	16	76	123	19	24	0	0	Unmodified	_DIDLSPVTIGFGSIPR_					0	0	0	0	Q05421	Q05421	Q05421	Cyp2e1	Cytochrome P450 2E1	MULTI-MSMS	Agh3_0ha_P1_1total	1	P_0ha	843.958	2	843.957	1685.9	0.10852	9.1588e-05	-0.15945	-0.00013457	-0.05093	-4.2983e-05	843.957	55.348	1.306	55.348	54.99	56.296	0	0	0	0
DIDVTPMLIGLASVPPAFQLCFIPS	25	123	194	26	34	2	0	Unmodified	_DIDVTPMLIGLASVPPAFQLCFIPS_					0	0	0	0	P56654;Q91X77	P56654;Q91X77	P56654	Cyp2c37;Cyp2c50	Cytochrome P450 2C37;Cytochrome P450 2C50	MULTI-MSMS	Agh3_0ha_P1_1total	1	P_0ha	901.472	3	901.138	2700.39	0.73526	0.00066257	-0.24788	-0.00022338	0.48738	0.00043919	901.472	96.512	0.42065	96.512	96.349	96.77	0	0	0	0
DIEEIIDELK	10	53	89	11	21	0	0	Unmodified	_DIEEIIDELK_					0	0	0	0	Q9D6J6	Q9D6J6	Q9D6J6	Ndufv2	NADH dehydrogenase [ubiquinone] flavoprotein 2, mitochondrial	MULTI-MSMS	Agh3_0ha_P1_1total	1	P_0ha	608.818	2	608.819	1215.62	0.76338	0.00046476	-2.074	-0.0012627	-1.3106	-0.0007979	608.818	54.214	0.84505	54.214	53.902	54.747	0	0	0	0
DIETFYNTSIEEMPLNVADLI	21	108	167	23	38	1	0	Unmodified	_DIETFYNTSIEEMPLNVADLI_					0	0	0	0	P60843	P60843	P60843	Eif4a1	Eukaryotic initiation factor 4A-I	MULTI-MSMS	Agh3_0ha_P1_1total	1	P_0ha	1214.59	2	1214.09	2426.16	-0.055816	-6.7765e-05	-0.54826	-0.00066564	-0.60408	-0.0007334	1214.59	89.088	0.19713	89.088	88.917	89.114	0	0	0	0
DIETFYNTSIEEMPLNVADLI	21	108	167	23	38	1	0	Unmodified	_DIETFYNTSIEEMPLNVADLI_					0	0	0	0	P60843	P60843	P60843	Eif4a1	Eukaryotic initiation factor 4A-I	MULTI-MSMS	Agh3_0ha_P1_1total	1	P_0ha	1214.59	2	1214.09	2426.16	-0.014679	-1.7821e-05	0.62472	0.00075847	0.61004	0.00074065	1215.09	89.188	0.52254	89.188	89.008	89.531	0	0	0	0
DIEVQDFLIPK	11	61	97	13	19	0	0	Unmodified	_DIEVQDFLIPK_					0	0	0	0	P24456	P24456	P24456	Cyp2d10	Cytochrome P450 2D10	MULTI-MSMS	Agh3_0ha_P1_1total	1	P_0ha	658.861	2	658.858	1315.7	-0.12754	-8.4029e-05	2.1864	0.0014405	2.0589	0.0013565	658.861	48.925	1.3396	48.925	48.607	49.947	0	0	0	0
DIFPIAFPR	9	53	78	12	12	0	0	Unmodified	_DIFPIAFPR_					0	0	0	0	Q8CGK3	Q8CGK3	Q8CGK3	Lonp1	Lon protease homolog, mitochondrial	MULTI-MSMS	Agh3_0ha_P1_1total	1	P_0ha	538.3	2	538.3	1074.59	0.35053	0.00018869	0.22958	0.00012359	0.58011	0.00031228	538.3	48.723	0.7289	48.723	48.28	49.009	0	0	0	0
DIINMLFYHDR	11	65	97	17	18	1	0	Unmodified	_DIINMLFYHDR_					0	0	0	0	Q9ET01	Q9ET01	Q9ET01	Pygl	Glycogen phosphorylase, liver form	MULTI-MSMS	Agh3_0ha_P1_1total	1	P_0ha	479.57	3	479.571	1435.69	0.85834	0.00041164	-0.98697	-0.00047332	-0.12863	-6.1689e-05	479.57	48.385	0.12725	48.385	48.312	48.439	0	0	0	0
DIKFQDFFIPK	11	69	100	14	17	0	0	Unmodified	_DIKFQDFFIPK_					0	0	0	1	Q8CIM7	Q8CIM7	Q8CIM7	Cyp2d26	Cytochrome P450 2D26	MULTI-MATCH-MSMS	Agh3_0ha_P1_1total	1	P_0ha		3	466.587	1396.74	0.50899	0.00023749	-0.45426	-0.00021195	0.054734	2.5538e-05	466.587	46.083	0.83524	46.083	45.797	46.632	0	0	0	0	-0.00027038	-0.00018063	NaN
DILQDVLDADLSNEAFPFSTHQLVR	25	126	195	33	42	0	0	Unmodified	_DILQDVLDADLSNEAFPFSTHQLVR_					0	0	0	0	Q99LB7	Q99LB7	Q99LB7	Sardh	Sarcosine dehydrogenase, mitochondrial	MULTI-MSMS	Agh3_0ha_P1_1total	1	P_0ha	948.814	3	948.479	2842.41	0.43323	0.00041091	0.21143	0.00020053	0.64466	0.00061145	948.813	70.503	0.48203	70.503	70.18	70.662	0	0	0	0
DILQDVLDADLSNEAFPFSTHQLVR	25	126	195	33	42	0	0	Unmodified	_DILQDVLDADLSNEAFPFSTHQLVR_					0	0	0	0	Q99LB7	Q99LB7	Q99LB7	Sardh	Sarcosine dehydrogenase, mitochondrial	MULTI-MSMS	Agh3_0ha_P1_1total	1	P_0ha	711.862	4	711.611	2842.41	0.65463	0.00046584	0.39962	0.00028437	1.0542	0.00075021	711.861	70.506	0.28913	70.506	70.373	70.662	0	0	0	0
DILQDVLDADLSNEAFPFSTHQLVR	25	126	195	33	42	0	0	Unmodified	_DILQDVLDADLSNEAFPFSTHQLVR_					0	0	0	0	Q99LB7	Q99LB7	Q99LB7	Sardh	Sarcosine dehydrogenase, mitochondrial	MULTI-MSMS	Agh3_0ha_P1_1total	1	P_0ha	712.113	4	711.611	2842.41	0.77765	0.00055338	-0.30018	-0.00021361	0.47747	0.00033977	711.861	70.69	0.13925	70.69	70.654	70.794	0	0	0	0
DILQDVLDADLSNEAFPFSTHQLVR	25	126	195	33	42	0	0	Unmodified	_DILQDVLDADLSNEAFPFSTHQLVR_					0	0	0	0	Q99LB7	Q99LB7	Q99LB7	Sardh	Sarcosine dehydrogenase, mitochondrial	MULTI-MSMS	Agh3_0ha_P1_1total	1	P_0ha	948.813	3	948.479	2842.41	0.55414	0.00052559	0.13567	0.00012868	0.6898	0.00065426	948.813	70.686	0.65591	70.686	70.642	71.298	0	0	0	0
DILQDVLDADLSNEAFPFSTHQLVR	25	126	195	33	42	0	0	Unmodified	_DILQDVLDADLSNEAFPFSTHQLVR_					0	0	0	0	Q99LB7	Q99LB7	Q99LB7	Sardh	Sarcosine dehydrogenase, mitochondrial	MULTI-MSMS	Agh3_0ha_P1_1total	1	P_0ha	948.812	3	948.479	2842.41	0.26504	0.00025138	-0.4414	-0.00041866	-0.17636	-0.00016728	948.812	71.427	0.24866	71.427	71.298	71.547	0	0	0	0
DIMVTIRPHVLTPFVEECLVAAAGGTR	27	128	211	35	37	2	0	Unmodified	_DIMVTIRPHVLTPFVEECLVAAAGGTR_					0	0	0	1	Q9QXX4	Q9QXX4	Q9QXX4	Slc25a13	Electrogenic aspartate/glutamate antiporter SLC25A13, mitochondrial	MULTI-MSMS	Agh3_0ha_P1_1total	1	P_0ha	739.389	4	738.891	2951.54	0.30221	0.0002233	-0.66996	-0.00049503	-0.36775	-0.00027173	739.391	57	0.95347	57	56.581	57.534	0	0	0	0
DIMVTIRPHVLTPFVEECLVAAAGGTR	27	128	211	35	37	2	0	Unmodified	_DIMVTIRPHVLTPFVEECLVAAAGGTR_					0	0	0	1	Q9QXX4	Q9QXX4	Q9QXX4	Slc25a13	Electrogenic aspartate/glutamate antiporter SLC25A13, mitochondrial	MULTI-MATCH	Agh3_0ha_P1_1total	1	P_0ha		3	984.853	2951.54	0.086173	8.4868e-05	-0.44396	-0.00043723	-0.35778	-0.00035236	985.52	57.019	0.47786	57.019	56.667	57.145	0	0	0	0	0.068121	-0.00037496	NaN
DINLASFIEQVAVSMT	16	76	124	18	26	1	0	Unmodified	_DINLASFIEQVAVSMT_					0	0	0	0	P61458	P61458	P61458	Pcbd1	Pterin-4-alpha-carbinolamine dehydratase	MULTI-MSMS	Agh3_0ha_P1_1total	1	P_0ha	869.439	2	869.44	1736.87	0.3088	0.00026849	-0.09545	-8.2988e-05	0.21335	0.0001855	869.44	96.723	0.2523	96.723	96.558	96.81	0	0	0	0
DINQEVYNFLATAGAK	16	78	120	20	26	0	0	Unmodified	_DINQEVYNFLATAGAK_					0	0	0	0	Q99KI0	Q99KI0	Q99KI0	Aco2	Aconitate hydratase, mitochondrial	MULTI-MSMS	Agh3_0ha_P1_1total	1	P_0ha	877.443	2	877.441	1752.87	-0.54713	-0.00048007	1.1365	0.00099721	0.58936	0.00051713	877.442	60.092	0.84612	60.092	59.782	60.628	0	0	0	0
DINQEVYNFLATAGAK	16	78	120	20	26	0	0	Unmodified	_DINQEVYNFLATAGAK_					0	0	0	0	Q99KI0	Q99KI0	Q99KI0	Aco2	Aconitate hydratase, mitochondrial	MULTI-MSMS	Agh3_0ha_P1_1total	1	P_0ha	585.631	3	585.297	1752.87	-0.19964	-0.00011685	0.55527	0.000325	0.35563	0.00020815	585.297	60.159	0.47743	60.159	59.865	60.342	0	0	0	0
DIPLPEELVFTVDEK	15	80	126	16	27	0	0	Unmodified	_DIPLPEELVFTVDEK_					0	0	0	0	Q9DC50	Q9DC50	Q9DC50	Crot	Peroxisomal carnitine O-octanoyltransferase	MSMS	Agh3_0ha_P1_1total	1	P_0ha	872.456	2	872.456	1742.9	NaN	NaN	NaN	NaN	NaN	NaN	NaN	58.033	1	58.033	57.533	58.533	0	0	0	0
DIPLPEELVFTVDEK	15	80	126	16	27	0	0	Unmodified	_DIPLPEELVFTVDEK_					0	0	0	0	Q9DC50	Q9DC50	Q9DC50	Crot	Peroxisomal carnitine O-octanoyltransferase	MULTI-MATCH	Agh3_0ha_P1_1total	1	P_0ha		2	872.456	1742.9	0.083806	7.3117e-05	-1.3001	-0.0011343	-1.2163	-0.0010612	872.957	58.137	0.78497	58.137	57.77	58.555	0	0	0	0	-0.12129	-0.0016887	NaN
DIQEGADMLMVKPGLPYLDMVR	22	109	179	27	33	3	0	Unmodified	_DIQEGADMLMVKPGLPYLDMVR_					0	0	0	1	P10518	P10518	P10518	Alad	Delta-aminolevulinic acid dehydratase	MULTI-MSMS	Agh3_0ha_P1_1total	1	P_0ha	831.419	3	831.085	2490.23	0.12731	0.00010581	-0.21484	-0.00017855	-0.087528	-7.2744e-05	831.419	56.686	0.88303	56.686	56.168	57.051	0	0	0	0
DIQQWEYVPLGPFLGK	16	91	132	20	24	0	0	Unmodified	_DIQQWEYVPLGPFLGK_					0	0	0	0	P35505	P35505	P35505	Fah	Fumarylacetoacetase	MULTI-MSMS	Agh3_0ha_P1_1total	1	P_0ha	945.996	2	945.493	1888.97	0.23578	0.00022293	0.8183	0.0007737	1.0541	0.00099663	945.995	63.973	1.3017	63.973	63.4	64.702	0	0	0	0
DIQQWEYVPLGPFLGK	16	91	132	20	24	0	0	Unmodified	_DIQQWEYVPLGPFLGK_					0	0	0	0	P35505	P35505	P35505	Fah	Fumarylacetoacetase	MULTI-MSMS	Agh3_0ha_P1_1total	1	P_0ha	630.664	3	630.665	1888.97	0.48664	0.00030691	0.16681	0.0001052	0.65345	0.00041211	630.999	63.987	0.64061	63.987	63.667	64.307	0	0	0	0
DISEASVFDAYVLPK	15	76	116	16	25	0	0	Unmodified	_DISEASVFDAYVLPK_					0	0	0	0	P62855	P62855	P62855	Rps26	Small ribosomal subunit protein eS26	MULTI-MSMS	Agh3_0ha_P1_1total	1	P_0ha	827.421	2	827.422	1652.83	0.49278	0.00040774	-1.2199	-0.0010094	-0.72711	-0.00060163	827.42	50.842	1.1378	50.842	50.309	51.447	0	0	0	0
DISLSEYKGK	10	50	82	12	18	0	0	Unmodified	_DISLSEYKGK_					0	0	0	1	P35700	P35700	P35700	Prdx1	Peroxiredoxin-1	MULTI-MSMS	Agh3_0ha_P1_1total	1	P_0ha	570.301	2	570.301	1138.59	-0.8487	-0.00048401	0.4053	0.00023114	-0.4434	-0.00025287	570.301	15.165	0.31698	15.165	15.042	15.359	0	0	0	0
DISVLQCHGDCDPLVPLMFGSLTVER	26	123	198	32	39	3	0	Unmodified	_DISVLQCHGDCDPLVPLMFGSLTVER_					0	0	0	0	P97823	P97823	P97823	Lypla1	Acyl-protein thioesterase 1	MULTI-MSMS	Agh3_0ha_P1_1total	1	P_0ha	987.145	3	986.81	2957.41	0.38757	0.00038245	0.77215	0.00076197	1.1597	0.0011444	987.145	64.008	0.66235	64.008	63.77	64.432	0	0	0	0
DITYFIQQLLR	11	66	104	16	18	0	0	Unmodified	_DITYFIQQLLR_					0	0	0	0	Q99JY9;Q641P0	Q99JY9	Q99JY9	Actr3;Actr3b	Actin-related protein 3;Actin-related protein 3B	MULTI-MSMS	Agh3_0ha_P1_1total	1	P_0ha	705.894	2	705.393	1408.77	0.82511	0.00058202	-0.11938	-8.4211e-05	0.70572	0.00049781	705.393	75.032	0.15771	75.032	74.953	75.11	0	0	0	0
DITYFIQQLLR	11	66	104	16	18	0	0	Unmodified	_DITYFIQQLLR_					0	0	0	0	Q99JY9;Q641P0	Q99JY9	Q99JY9	Actr3;Actr3b	Actin-related protein 3;Actin-related protein 3B	MULTI-MSMS	Agh3_0ha_P1_1total	1	P_0ha	705.393	2	705.393	1408.77	0.78892	0.0005565	0.41213	0.00029071	1.201	0.00084721	705.895	75.207	0.19965	75.207	75.093	75.292	0	0	0	0
DITYFIQQLLR	11	66	104	16	18	0	0	Unmodified	_DITYFIQQLLR_					0	0	0	0	Q99JY9;Q641P0	Q99JY9	Q99JY9	Actr3;Actr3b	Actin-related protein 3;Actin-related protein 3B	MULTI-MSMS	Agh3_0ha_P1_1total	1	P_0ha	705.393	2	705.393	1408.77	0.75208	0.00053051	0.067408	4.7549e-05	0.81949	0.00057806	705.393	75.321	0.49651	75.321	75.288	75.784	0	0	0	0
DITYFIQQLLR	11	66	104	16	18	0	0	Unmodified	_DITYFIQQLLR_					0	0	0	0	Q99JY9;Q641P0	Q99JY9	Q99JY9	Actr3;Actr3b	Actin-related protein 3;Actin-related protein 3B	MULTI-SECPEP	Agh3_0ha_P1_1total	1	P_0ha	705.799	2	705.393	1408.77	0.84622	0.00059692	-0.79765	-0.00056266	0.048571	3.4262e-05	705.392	74.931	0.13383	74.931	74.825	74.959	0	0	0	0
DIVLVAYSALGSHR	14	67	109	19	20	0	0	Unmodified	_DIVLVAYSALGSHR_					0	0	0	0	P70694	P70694	P70694	Akr1c6	Estradiol 17 beta-dehydrogenase 5	MULTI-MSMS	Agh3_0ha_P1_1total	1	P_0ha	501.277	3	500.944	1499.81	-1.0642	-0.00053313	0.072736	3.6437e-05	-0.99151	-0.00049669	500.944	39.202	0.58122	39.202	38.901	39.482	0	0	0	0
DIVLVAYSALGSHR	14	67	109	19	20	0	0	Unmodified	_DIVLVAYSALGSHR_					0	0	0	0	P70694	P70694	P70694	Akr1c6	Estradiol 17 beta-dehydrogenase 5	MULTI-MSMS	Agh3_0ha_P1_1total	1	P_0ha	750.912	2	750.912	1499.81	-1.2959	-0.00097311	-0.27667	-0.00020776	-1.5726	-0.0011809	750.912	39.165	0.48928	39.165	38.947	39.436	0	0	0	0
DIVSYVLDHFSIEISGGLGPTEER	24	117	181	29	40	0	0	Unmodified	_DIVSYVLDHFSIEISGGLGPTEER_					0	0	0	0	O35423	O35423	O35423	Agxt	Alanine--glyoxylate aminotransferase	MULTI-MSMS	Agh3_0ha_P1_1total	1	P_0ha	878.777	3	878.441	2632.3	-0.28991	-0.00025467	1.8336	0.0016107	1.5437	0.001356	878.777	78.462	0.30424	78.462	78.237	78.541	0	0	0	0
DIVSYVLDHFSIEISGGLGPTEER	24	117	181	29	40	0	0	Unmodified	_DIVSYVLDHFSIEISGGLGPTEER_					0	0	0	0	O35423	O35423	O35423	Agxt	Alanine--glyoxylate aminotransferase	MULTI-MSMS	Agh3_0ha_P1_1total	1	P_0ha	878.778	3	878.441	2632.3	-0.077776	-6.8322e-05	0.81067	0.00071212	0.73289	0.0006438	878.776	78.805	0.41002	78.805	78.541	78.951	0	0	0	0
DIVSYVLDHFSIEISGGLGPTEER	24	117	181	29	40	0	0	Unmodified	_DIVSYVLDHFSIEISGGLGPTEER_					0	0	0	0	O35423	O35423	O35423	Agxt	Alanine--glyoxylate aminotransferase	MULTI-MSMS	Agh3_0ha_P1_1total	1	P_0ha	878.78	3	878.441	2632.3	0.01295	1.1376e-05	0.92331	0.00081107	0.93626	0.00082245	878.777	80.195	0.14289	80.195	80.156	80.299	0	0	0	0
DIVSYVLDHFSIEISGGLGPTEER	24	117	181	29	40	0	0	Unmodified	_DIVSYVLDHFSIEISGGLGPTEER_					0	0	0	0	O35423	O35423	O35423	Agxt	Alanine--glyoxylate aminotransferase	MSMS	Agh3_0ha_P1_1total	1	P_0ha	878.777	3	878.441	2632.3	NaN	NaN	NaN	NaN	NaN	NaN	NaN	78.144	1	78.144	77.644	78.644	0	0	0	0
DIVSYVLDHFSIEISGGLGPTEER	24	117	181	29	40	0	0	Unmodified	_DIVSYVLDHFSIEISGGLGPTEER_					0	0	0	0	O35423	O35423	O35423	Agxt	Alanine--glyoxylate aminotransferase	MULTI-MATCH	Agh3_0ha_P1_1total	1	P_0ha		3	878.441	2632.3	0.053662	4.7139e-05	0.056186	4.9356e-05	0.10985	9.6494e-05	878.776	81.426	0.17271	81.426	81.328	81.501	0	0	0	0	0.16335	-0.0018114	NaN
DIVSYVLDHFSIEISGGLGPTEER	24	117	181	29	40	0	0	Unmodified	_DIVSYVLDHFSIEISGGLGPTEER_					0	0	0	0	O35423	O35423	O35423	Agxt	Alanine--glyoxylate aminotransferase	MULTI-MATCH	Agh3_0ha_P1_1total	1	P_0ha		3	878.441	2632.3	0.092734	8.1462e-05	2.4828	0.002181	2.5755	0.0022624	879.112	82.918	0.059792	82.918	82.861	82.92	0	0	0	0	0.0067232	0.0019621	NaN
DIVYEMGELGVLGPTIK	17	83	136	18	26	1	0	Unmodified	_DIVYEMGELGVLGPTIK_					0	0	0	0	Q60759	Q60759	Q60759	Gcdh	Glutaryl-CoA dehydrogenase, mitochondrial	MULTI-MATCH	Agh3_0ha_P1_1total	1	P_0ha		2	917.487	1832.96	-0.031107	-2.8541e-05	2.5994	0.002385	2.5683	0.0023564	917.49	57.969	0.94693	57.969	57.608	58.555	0	0	0	0	0.1684	-0.00055499	NaN
DIVYIGLR	8	44	73	11	12	0	0	Unmodified	_DIVYIGLR_					0	0	0	0	Q61176	Q61176	Q61176	Arg1	Arginase-1	MULTI-MSMS	Agh3_0ha_P1_1total	1	P_0ha	474.779	2	474.779	947.544	-0.34017	-0.00016151	-0.34141	-0.00016209	-0.68158	-0.0003236	474.779	32.42	0.60195	32.42	32.376	32.978	0	0	0	0
DIVYIGLRDVDPGEHYIIK	19	102	159	25	30	0	0	Unmodified	_DIVYIGLRDVDPGEHYIIK_					0	0	0	1	Q61176	Q61176	Q61176	Arg1	Arginase-1	MULTI-MSMS	Agh3_0ha_P1_1total	1	P_0ha	739.064	3	739.063	2214.17	0.22565	0.00016677	0.52243	0.00038611	0.74808	0.00055288	739.398	41.509	0.74628	41.509	41.164	41.91	0	0	0	0
DIVYIGLRDVDPGEHYIIK	19	102	159	25	30	0	0	Unmodified	_DIVYIGLRDVDPGEHYIIK_					0	0	0	1	Q61176	Q61176	Q61176	Arg1	Arginase-1	MULTI-MSMS	Agh3_0ha_P1_1total	1	P_0ha	554.549	4	554.549	2214.17	0.21294	0.00011809	0.88403	0.00049024	1.097	0.00060832	554.801	41.402	0.61692	41.402	41.164	41.781	0	0	0	0
DIWNMEPSDLK	11	59	90	14	20	1	0	Unmodified	_DIWNMEPSDLK_					0	0	0	0	Q9ET01	Q9ET01	Q9ET01	Pygl	Glycogen phosphorylase, liver form	MULTI-MSMS	Agh3_0ha_P1_1total	1	P_0ha	674.315	2	674.316	1346.62	-0.82455	-0.00055601	-0.011685	-7.8791e-06	-0.83624	-0.00056389	674.316	38.889	1.0334	38.889	38.503	39.536	0	0	0	0
DIWNMEPSDLK	11	59	90	14	21	1	0	Oxidation (M)	_DIWNM(Oxidation (M))EPSDLK_		DIWNM(1)EPSDLK		DIWNM(51)EPSDLK	0	0	1	0	Q9ET01	Q9ET01	Q9ET01	Pygl	Glycogen phosphorylase, liver form	MULTI-MSMS	Agh3_0ha_P1_1total	1	P_0ha	682.312	2	682.314	1362.61	-0.65369	-0.00044602	-2.2102	-0.001508	-2.8638	-0.001954	682.312	38.918	0.60704	38.918	38.58	39.187	0	0	0	0
DIWPTRDEIQAVER	14	75	118	22	25	0	0	Unmodified	_DIWPTRDEIQAVER_					0	0	0	1	P28271	P28271	P28271	Aco1	Cytoplasmic aconitate hydratase	MULTI-MSMS	Agh3_0ha_P1_1total	1	P_0ha	576.962	3	576.629	1726.86	-0.85579	-0.00049348	-0.46733	-0.00026948	-1.3231	-0.00076295	576.962	33.331	0.57044	33.331	33.034	33.604	0	0	0	0
DKEVSFWAELR	11	63	94	16	19	0	0	Unmodified	_DKEVSFWAELR_					0	0	0	1	Q8VCT4	Q8VCT4	Q8VCT4	Ces1d	Carboxylesterase 1D	MULTI-MSMS	Agh3_0ha_P1_1total	1	P_0ha	690.352	2	690.351	1378.69	0.65766	0.00045401	2.3488	0.0016215	3.0065	0.0020755	690.353	34.964	0.85877	34.964	34.713	35.571	0	0	0	0
DKEVSFWAELR	11	63	94	16	19	0	0	Unmodified	_DKEVSFWAELR_					0	0	0	1	Q8VCT4	Q8VCT4	Q8VCT4	Ces1d	Carboxylesterase 1D	MULTI-MSMS	Agh3_0ha_P1_1total	1	P_0ha	460.905	3	460.57	1378.69	0.75545	0.00034794	-0.11612	-5.3481e-05	0.63933	0.00029446	460.904	35.039	0.49648	35.039	34.778	35.274	0	0	0	0
DKFEPGILQLSQWFK	15	88	130	20	23	0	0	Unmodified	_DKFEPGILQLSQWFK_					0	0	0	1	Q8VDQ1	Q8VDQ1	Q8VDQ1	Ptgr2	Prostaglandin reductase 2	MULTI-MSMS	Agh3_0ha_P1_1total	1	P_0ha	612.661	3	612.661	1834.96	-0.15894	-9.7378e-05	0.8316	0.00050949	0.67266	0.00041211	612.662	57.712	0.76548	57.712	57.458	58.223	0	0	0	0
DKFPEVIINFPDPAQK	16	87	132	20	25	0	0	Unmodified	_DKFPEVIINFPDPAQK_					0	0	0	1	Q8VDJ3	Q8VDJ3	Q8VDJ3	Hdlbp	Vigilin	MSMS	Agh3_0ha_P1_1total	1	P_0ha	619.998	3	619.996	1856.97	NaN	NaN	NaN	NaN	NaN	NaN	NaN	42.901	1	42.901	42.401	43.401	0	0	0	0
DKLEYFEERPFAAASIGQVHLAR	23	120	183	33	35	0	0	Unmodified	_DKLEYFEERPFAAASIGQVHLAR_					0	0	0	2	Q60936	Q60936	Q60936	Coq8a	Atypical kinase COQ8A, mitochondrial	MULTI-MSMS	Agh3_0ha_P1_1total	1	P_0ha	662.844	4	662.596	2646.36	-0.40331	-0.00026723	0.19585	0.00012977	-0.20746	-0.00013746	663.097	38.237	0.40137	38.237	38.03	38.431	0	0	0	0
DKPMYDEIFYTLSPVDGK	18	97	144	20	31	1	0	Unmodified	_DKPMYDEIFYTLSPVDGK_					0	0	0	1	Q9QXY6	Q9QXY6	Q9QXY6	Ehd3	EH domain-containing protein 3	MULTI-MATCH	Agh3_0ha_P1_1total	1	P_0ha		3	706.675	2117	0.08809	6.2251e-05	0.28658	0.00020252	0.37467	0.00026477	707.009	49.676	0.50012	49.676	49.365	49.865	0	0	0	0	0.034474	0.0015736	NaN
DKSFLAMVVDIVR	13	67	113	17	19	1	0	Unmodified	_DKSFLAMVVDIVR_					0	0	0	1	Q8K183	Q8K183	Q8K183	Pdxk	Pyridoxal kinase	MULTI-MATCH-MSMS	Agh3_0ha_P1_1total	1	P_0ha		3	498.278	1491.81	0.16468	8.2056e-05	0.14427	7.1886e-05	0.30895	0.00015394	498.278	60.185	0.61624	60.185	59.949	60.566	0	0	0	0	-0.003703	0.00010932	NaN
DLADELALVDVMEDK	15	71	118	16	28	1	0	Unmodified	_DLADELALVDVMEDK_					0	0	0	0	P06151	P06151	P06151	Ldha	L-lactate dehydrogenase A chain	MULTI-MATCH	Agh3_0ha_P1_1total	1	P_0ha		2	838.408	1674.8	0.16078	0.0001348	-0.17294	-0.000145	-0.012161	-1.0196e-05	838.91	61.043	0.66255	61.043	60.73	61.393	0	0	0	0	0.061531	0.00012884	NaN
DLADELALVDVMEDKLK	17	83	141	19	30	1	0	Unmodified	_DLADELALVDVMEDKLK_					0	0	0	1	P06151	P06151	P06151	Ldha	L-lactate dehydrogenase A chain	MULTI-MATCH-MSMS	Agh3_0ha_P1_1total	1	P_0ha		3	639.668	1915.98	0.059488	3.8052e-05	-0.27879	-0.00017833	-0.2193	-0.00014028	639.667	61.478	0.63807	61.478	61.249	61.887	0	0	0	0	0.26561	-0.00061569	NaN
DLADELALVDVMEDKLKGEMMDLQHGSLFLK	31	153	251	37	50	3	0	Unmodified	_DLADELALVDVMEDKLKGEMMDLQHGSLFLK_					0	0	0	2	P06151	P06151	P06151	Ldha	L-lactate dehydrogenase A chain	MULTI-MSMS	Agh3_0ha_P1_1total	1	P_0ha	876.943	4	876.692	3502.74	-0.19963	-0.00017501	-0.011591	-1.0162e-05	-0.21122	-0.00018517	876.943	76.759	0.93211	76.759	76.369	77.301	0	0	0	0
DLADELALVDVMEDKLKGEMMDLQHGSLFLK	31	153	251	37	50	3	0	Unmodified	_DLADELALVDVMEDKLKGEMMDLQHGSLFLK_					0	0	0	2	P06151	P06151	P06151	Ldha	L-lactate dehydrogenase A chain	MULTI-MSMS	Agh3_0ha_P1_1total	1	P_0ha	701.756	5	701.555	3502.74	0.19155	0.00013438	-0.22777	-0.00015979	-0.036215	-2.5407e-05	701.756	76.782	0.66071	76.782	76.438	77.098	0	0	0	0
DLADELALVDVMEDKLKGEMMDLQHGSLFLK	31	153	251	37	50	3	0	Unmodified	_DLADELALVDVMEDKLKGEMMDLQHGSLFLK_					0	0	0	2	P06151	P06151	P06151	Ldha	L-lactate dehydrogenase A chain	MULTI-MSMS	Agh3_0ha_P1_1total	1	P_0ha	877.194	4	876.692	3502.74	-0.080494	-7.0569e-05	0.1167	0.00010231	0.036202	3.1738e-05	877.194	77.007	0.35389	77.007	76.943	77.297	0	0	0	0
DLADELALVDVMEDKLKGEMMDLQHGSLFLK	31	153	251	37	50	3	0	Unmodified	_DLADELALVDVMEDKLKGEMMDLQHGSLFLK_					0	0	0	2	P06151	P06151	P06151	Ldha	L-lactate dehydrogenase A chain	MULTI-MSMS	Agh3_0ha_P1_1total	1	P_0ha	701.957	5	701.555	3502.74	0.3657	0.00025656	0.14487	0.00010163	0.51057	0.00035819	701.756	77.354	0.21681	77.354	77.282	77.499	0	0	0	0
DLADELALVDVMEDKLKGEMMDLQHGSLFLK	31	153	251	37	50	3	0	Unmodified	_DLADELALVDVMEDKLKGEMMDLQHGSLFLK_					0	0	0	2	P06151	P06151	P06151	Ldha	L-lactate dehydrogenase A chain	MULTI-MATCH	Agh3_0ha_P1_1total	1	P_0ha		4	876.692	3502.74	-0.19228	-0.00016857	-0.20462	-0.00017939	-0.39691	-0.00034796	877.191	76.367	0.015984	76.367	76.353	76.369	0	0	0	0	-0.0067433	0.00069059	NaN
DLADELALVDVMEDKLKGEMMDLQHGSLFLK	31	153	251	37	50	3	0	Unmodified	_DLADELALVDVMEDKLKGEMMDLQHGSLFLK_					0	0	0	2	P06151	P06151	P06151	Ldha	L-lactate dehydrogenase A chain	MULTI-MATCH	Agh3_0ha_P1_1total	1	P_0ha		4	876.692	3502.74	-0.18656	-0.00016355	0.010757	9.4309e-06	-0.1758	-0.00015412	877.194	77.758	0.099083	77.758	77.71	77.809	0	0	0	0	0.075117	0.00091435	NaN
DLADELALVDVMEDKLKGEMMDLQHGSLFLK	31	153	251	37	50	3	0	Unmodified	_DLADELALVDVMEDKLKGEMMDLQHGSLFLK_					0	0	0	2	P06151	P06151	P06151	Ldha	L-lactate dehydrogenase A chain	MULTI-MATCH	Agh3_0ha_P1_1total	1	P_0ha		4	876.692	3502.74	-0.0078228	-6.8582e-06	0.34023	0.00029828	0.33241	0.00029142	877.194	77.365	0.21076	77.365	77.288	77.499	0	0	0	0	0.088847	0.00019065	NaN
DLADFTSETLQR	12	59	94	16	23	0	0	Unmodified	_DLADFTSETLQR_					0	0	0	0	A3KFU9	A3KFU9	A3KFU9	Disp3	Protein dispatched homolog 3	MULTI-MSMS	Agh3_0ha_P1_1total	1	P_0ha	698.341	2	698.341	1394.67	-0.18918	-0.00013211	-0.2072	-0.0001447	-0.39638	-0.00027681	698.341	40.889	0.78269	40.889	40.688	41.471	0	0	0	0
DLAILLGMLDPVEK	14	69	119	15	21	1	0	Unmodified	_DLAILLGMLDPVEK_					0	0	0	0	O08709	O08709	O08709	Prdx6	Peroxiredoxin-6	MULTI-MSMS	Agh3_0ha_P1_1total	1	P_0ha	763.928	2	763.929	1525.84	0.35278	0.0002695	-0.1469	-0.00011222	0.20588	0.00015728	763.928	72.693	0.33362	72.693	72.647	72.98	0	0	0	0
DLAILLGMLDPVEK	14	69	119	15	21	1	0	Unmodified	_DLAILLGMLDPVEK_					0	0	0	0	O08709	O08709	O08709	Prdx6	Peroxiredoxin-6	MSMS	Agh3_0ha_P1_1total	1	P_0ha	763.929	2	763.929	1525.84	NaN	NaN	NaN	NaN	NaN	NaN	NaN	72.19	1	72.19	71.69	72.69	0	0	0	0
DLAILLGMLDPVEK	14	69	119	15	21	1	0	Unmodified	_DLAILLGMLDPVEK_					0	0	0	0	O08709	O08709	O08709	Prdx6	Peroxiredoxin-6	MSMS	Agh3_0ha_P1_1total	1	P_0ha	763.928	2	763.929	1525.84	NaN	NaN	NaN	NaN	NaN	NaN	NaN	72.456	1	72.456	71.956	72.956	0	0	0	0
DLAILLGMLDPVEK	14	69	119	15	21	1	0	Unmodified	_DLAILLGMLDPVEK_					0	0	0	0	O08709	O08709	O08709	Prdx6	Peroxiredoxin-6	MSMS	Agh3_0ha_P1_1total	1	P_0ha	763.93	2	763.929	1525.84	NaN	NaN	NaN	NaN	NaN	NaN	NaN	74.205	1	74.205	73.705	74.705	0	0	0	0
DLAPTGIR	8	36	63	11	12	0	0	Unmodified	_DLAPTGIR_					0	0	0	0	O08756	O08756	O08756	Hsd17b10	3-hydroxyacyl-CoA dehydrogenase type-2	MULTI-MSMS	Agh3_0ha_P1_1total	1	P_0ha	421.74	2	421.74	841.466	-1.1699	-0.00049338	-0.39041	-0.00016465	-1.5603	-0.00065803	421.74	15.633	0.49646	15.633	15.179	15.675	0	0	0	0
DLDKANYLSQALQAGTVWINCYDVFGAQSPFGGYK	35	175	255	43	53	1	0	Unmodified	_DLDKANYLSQALQAGTVWINCYDVFGAQSPFGGYK_					0	0	0	1	P47738	P47738	P47738	Aldh2	Aldehyde dehydrogenase, mitochondrial	MULTI-MSMS	Agh3_0ha_P1_1total	1	P_0ha	975.471	4	974.97	3895.85	0.33191	0.0003236	0.14897	0.00014524	0.48088	0.00046885	975.472	77.854	0.64552	77.854	77.538	78.184	0	0	0	0
DLDKANYLSQALQAGTVWINCYDVFGAQSPFGGYK	35	175	255	43	53	1	0	Unmodified	_DLDKANYLSQALQAGTVWINCYDVFGAQSPFGGYK_					0	0	0	1	P47738	P47738	P47738	Aldh2	Aldehyde dehydrogenase, mitochondrial	MULTI-MATCH	Agh3_0ha_P1_1total	1	P_0ha		4	974.97	3895.85	0.44253	0.00043146	0.98859	0.00096385	1.4311	0.0013953	975.472	77.668	0.11354	77.668	77.607	77.72	0	0	0	0	-0.031958	0.0034886	NaN
DLDKPFLLPVESVYSIPGR	19	100	157	23	29	0	0	Unmodified	_DLDKPFLLPVESVYSIPGR_					0	0	0	1	Q8BFR5	Q8BFR5	Q8BFR5	Tufm	Elongation factor Tu, mitochondrial	MULTI-MSMS	Agh3_0ha_P1_1total	1	P_0ha	716.06	3	715.725	2144.15	0.46767	0.00033472	0.47897	0.00034281	0.94663	0.00067753	716.059	53.521	1.2143	53.521	53.236	54.451	0	0	0	0
DLDVAVLVGSMPR	13	59	102	16	19	1	0	Unmodified	_DLDVAVLVGSMPR_					0	0	0	0	P14152	P14152	P14152	Mdh1	Malate dehydrogenase, cytoplasmic	MULTI-MSMS	Agh3_0ha_P1_1total	1	P_0ha	686.372	2	686.369	1370.72	0.80493	0.00055248	2.2796	0.0015646	3.0845	0.0021171	686.371	50.578	1.5028	50.578	50.072	51.575	0	0	0	0
DLDVAVLVGSMPR	13	59	102	16	20	1	0	Oxidation (M)	_DLDVAVLVGSM(Oxidation (M))PR_		DLDVAVLVGSM(1)PR		DLDVAVLVGSM(51)PR	0	0	1	0	P14152	P14152	P14152	Mdh1	Malate dehydrogenase, cytoplasmic	MULTI-MSMS	Agh3_0ha_P1_1total	1	P_0ha	694.367	2	694.366	1386.72	0.49063	0.00034068	0.69199	0.00048049	1.1826	0.00082117	694.367	50.541	0.21107	50.541	50.438	50.649	0	0	0	0
DLEALMLDR	9	45	78	12	16	1	0	Unmodified	_DLEALMLDR_					0	0	0	0	Q9D0F9	Q9D0F9	Q9D0F9	Pgm1	Phosphoglucomutase-1	MULTI-MSMS	Agh3_0ha_P1_1total	1	P_0ha	538.276	2	538.276	1074.54	-0.44316	-0.00023854	2.6392	0.0014206	2.1961	0.0011821	538.277	40.171	1.0758	40.171	39.832	40.908	0	0	0	0
DLEEETGLHTGWIQNGGLFIASNQQR	26	126	193	37	43	0	0	Unmodified	_DLEEETGLHTGWIQNGGLFIASNQQR_					0	0	0	0	Q99LB7	Q99LB7	Q99LB7	Sardh	Sarcosine dehydrogenase, mitochondrial	MULTI-MATCH	Agh3_0ha_P1_1total	1	P_0ha		3	971.809	2912.41	0.26083	0.00025348	-0.46939	-0.00045616	-0.20856	-0.00020268	972.142	48.365	0.28617	48.365	48.182	48.469	0	0	0	0	0.052388	-0.0013277	NaN
DLEFTIYDDDDVSPFLDGLEERPQR	25	131	194	32	48	0	0	Unmodified	_DLEFTIYDDDDVSPFLDGLEERPQR_					0	0	0	1	Q9R1P4	Q9R1P4	Q9R1P4	Psma1	Proteasome subunit alpha type-1	MULTI-SECPEP	Agh3_0ha_P1_1total	1	P_0ha	994.974	3	995.465	2983.37	0.35962	0.00035799	-0.28016	-0.00027889	0.079468	7.9108e-05	995.799	61.137	0.15977	61.137	61.06	61.22	0	0	0	0
DLEFTIYDDDDVSPFLDGLEERPQR	25	131	194	32	48	0	0	Unmodified	_DLEFTIYDDDDVSPFLDGLEERPQR_					0	0	0	1	Q9R1P4	Q9R1P4	Q9R1P4	Psma1	Proteasome subunit alpha type-1	MULTI-SECPEP	Agh3_0ha_P1_1total	1	P_0ha	995.221	3	995.465	2983.37	0.43722	0.00043524	-0.3727	-0.00037101	0.064521	6.4228e-05	995.798	60.958	0.27924	60.958	60.73	61.009	0	0	0	0
DLEFTIYDDDDVSPFLDGLEERPQRK	26	137	206	34	49	0	0	Unmodified	_DLEFTIYDDDDVSPFLDGLEERPQRK_					0	0	0	2	Q9R1P4	Q9R1P4	Q9R1P4	Psma1	Proteasome subunit alpha type-1	MULTI-MSMS	Agh3_0ha_P1_1total	1	P_0ha	779.125	4	778.874	3111.47	0.76152	0.00059313	-0.35051	-0.00027301	0.41101	0.00032012	779.125	54.157	0.6301	54.157	53.944	54.574	0	0	0	0
DLELLIQTATR	11	55	97	15	19	0	0	Unmodified	_DLELLIQTATR_					0	0	0	0	Q02819	Q02819	Q02819	Nucb1	Nucleobindin-1	MSMS	Agh3_0ha_P1_1total	1	P_0ha	636.862	2	636.862	1271.71	NaN	NaN	NaN	NaN	NaN	NaN	NaN	46.841	1	46.841	46.341	47.341	0	0	0	0
DLELLIQTATR	11	55	97	15	19	0	0	Unmodified	_DLELLIQTATR_					0	0	0	0	Q02819	Q02819	Q02819	Nucb1	Nucleobindin-1	MULTI-MATCH-MSMS	Agh3_0ha_P1_1total	1	P_0ha		2	636.862	1271.71	0.53753	0.00034233	2.7448	0.0017481	3.2824	0.0020904	636.863	49.953	1.2084	49.953	49.527	50.735	0	0	0	0	0.038966	0.00019003	NaN
DLFEDELIPLCEK	13	70	110	14	24	1	0	Unmodified	_DLFEDELIPLCEK_					0	0	0	0	Q5YD48	Q5YD48	Q5YD48	A1cf	APOBEC1 complementation factor	MULTI-MSMS	Agh3_0ha_P1_1total	1	P_0ha	810.895	2	810.895	1619.78	0.70823	0.0005743	0.56678	0.0004596	1.275	0.0010339	811.397	52.146	0.92966	52.146	51.707	52.637	0	0	0	0
DLFEDELVPLFEK	13	75	112	14	24	0	0	Unmodified	_DLFEDELVPLFEK_					0	0	0	0	Q7TMK9	Q7TMK9	Q7TMK9	Syncrip	Heterogeneous nuclear ribonucleoprotein Q	MULTI-MSMS	Agh3_0ha_P1_1total	1	P_0ha	797.406	2	797.406	1592.8	0.50867	0.00040562	-0.22963	-0.00018311	0.27905	0.00022251	797.406	64.67	0.77289	64.67	64.307	65.08	0	0	0	0
DLFQDLMADVVFGVPSVIVSR	21	105	167	25	31	1	0	Unmodified	_DLFQDLMADVVFGVPSVIVSR_					0	0	0	0	Q8VCT4	Q8VCT4	Q8VCT4	Ces1d	Carboxylesterase 1D	MULTI-MSMS	Agh3_0ha_P1_1total	1	P_0ha	770.074	3	769.74	2306.2	0.41988	0.0003232	-0.036194	-2.786e-05	0.38369	0.00029534	770.074	96.269	1.0843	96.269	95.992	97.076	0	0	0	0
DLFQDLMADVVFGVPSVIVSR	21	105	167	25	31	1	0	Unmodified	_DLFQDLMADVVFGVPSVIVSR_					0	0	0	0	Q8VCT4	Q8VCT4	Q8VCT4	Ces1d	Carboxylesterase 1D	MULTI-MSMS	Agh3_0ha_P1_1total	1	P_0ha	770.075	3	769.74	2306.2	0.055954	4.307e-05	0.044756	3.445e-05	0.10071	7.752e-05	770.074	97.121	0.072823	97.121	97.076	97.149	0	0	0	0
DLFQDLMADVVFGVPSVIVSR	21	105	167	25	31	1	0	Unmodified	_DLFQDLMADVVFGVPSVIVSR_					0	0	0	0	Q8VCT4	Q8VCT4	Q8VCT4	Ces1d	Carboxylesterase 1D	MSMS	Agh3_0ha_P1_1total	1	P_0ha	1154.11	2	1154.11	2306.2	NaN	NaN	NaN	NaN	NaN	NaN	NaN	96.661	1	96.661	96.161	97.161	0	0	0	0
DLFQDLMADVVFGVPSVIVSR	21	105	167	25	31	1	0	Unmodified	_DLFQDLMADVVFGVPSVIVSR_					0	0	0	0	Q8VCT4	Q8VCT4	Q8VCT4	Ces1d	Carboxylesterase 1D	MULTI-MATCH	Agh3_0ha_P1_1total	1	P_0ha		3	769.74	2306.2	-0.19587	-0.00015077	0.042912	3.3031e-05	-0.15295	-0.00011774	769.74	97.692	0.25667	97.692	97.582	97.838	0	0	0	0	-0.04408	-0.00076394	NaN
DLFSDGHSEFLK	12	63	91	15	21	0	0	Unmodified	_DLFSDGHSEFLK_					0	0	0	0	P27773	P27773	P27773	Pdia3	Protein disulfide-isomerase A3	MULTI-MSMS	Agh3_0ha_P1_1total	1	P_0ha	697.834	2	697.833	1393.65	0.45681	0.00031878	0.35342	0.00024663	0.81023	0.00056541	697.833	31.28	0.31589	31.28	31.057	31.373	0	0	0	0
DLGATWVVLGHSER	14	68	106	20	21	0	0	Unmodified	_DLGATWVVLGHSER_					0	0	0	0	P17751	P17751	P17751	Tpi1	Triosephosphate isomerase	MULTI-MSMS	Agh3_0ha_P1_1total	1	P_0ha	513.935	3	513.935	1538.78	-0.74667	-0.00038374	0.2589	0.00013306	-0.48777	-0.00025068	513.936	34.407	0.84005	34.407	34.159	34.999	0	0	0	0
DLGATWVVLGHSER	14	68	106	20	21	0	0	Unmodified	_DLGATWVVLGHSER_					0	0	0	0	P17751	P17751	P17751	Tpi1	Triosephosphate isomerase	MULTI-MSMS	Agh3_0ha_P1_1total	1	P_0ha	770.4	2	770.399	1538.78	-1.171	-0.00090216	1.1473	0.00088389	-0.02372	-1.8274e-05	770.401	34.432	0.77551	34.432	34.159	34.934	0	0	0	0
DLGEAALNEYLR	12	59	94	16	21	0	0	Unmodified	_DLGEAALNEYLR_					0	0	0	0	Q8R0Y6	Q8R0Y6	Q8R0Y6	Aldh1l1	Cytosolic 10-formyltetrahydrofolate dehydrogenase	MULTI-MSMS	Agh3_0ha_P1_1total	1	P_0ha	682.346	2	682.346	1362.68	0.068629	4.6829e-05	0.44188	0.00030152	0.51051	0.00034835	682.347	40.898	1.3508	40.898	40.56	41.91	0	0	0	0
DLGEELEALKTELEDTLDSTAAQQELR	27	126	209	33	52	0	0	Unmodified	_DLGEELEALKTELEDTLDSTAAQQELR_					0	0	0	1	Q8VDD5	Q8VDD5	Q8VDD5	Myh9	Myosin-9	MULTI-MSMS	Agh3_0ha_P1_1total	1	P_0ha	1006.83	3	1006.5	3016.47	0.37927	0.00038173	-0.14245	-0.00014338	0.23682	0.00023836	1006.5	79.954	0.4072	79.954	79.749	80.156	0	0	0	0
DLGEELEALKTELEDTLDSTAAQQELR	27	126	209	33	52	0	0	Unmodified	_DLGEELEALKTELEDTLDSTAAQQELR_					0	0	0	1	Q8VDD5	Q8VDD5	Q8VDD5	Myh9	Myosin-9	MULTI-MSMS	Agh3_0ha_P1_1total	1	P_0ha	1006.5	3	1006.5	3016.47	0.34834	0.0003506	-0.15637	-0.00015739	0.19196	0.00019321	1006.83	80.202	0.29039	80.202	80.144	80.434	0	0	0	0
DLGEELEALKTELEDTLDSTAAQQELR	27	126	209	33	52	0	0	Unmodified	_DLGEELEALKTELEDTLDSTAAQQELR_					0	0	0	1	Q8VDD5	Q8VDD5	Q8VDD5	Myh9	Myosin-9	MSMS	Agh3_0ha_P1_1total	1	P_0ha	1006.5	3	1006.5	3016.47	NaN	NaN	NaN	NaN	NaN	NaN	NaN	79.819	1	79.819	79.319	80.319	0	0	0	0
DLGFFGIYK	9	53	74	10	13	0	0	Unmodified	_DLGFFGIYK_					0	0	0	0	Q9QXX4	Q9QXX4	Q9QXX4	Slc25a13	Electrogenic aspartate/glutamate antiporter SLC25A13, mitochondrial	MULTI-MSMS	Agh3_0ha_P1_1total	1	P_0ha	530.28	2	530.279	1058.54	0.25944	0.00013757	0.037121	1.9684e-05	0.29656	0.00015726	530.279	47.244	1.3162	47.244	46.897	48.214	0	0	0	0
DLGLAQDSATSTK	13	53	91	15	23	0	0	Unmodified	_DLGLAQDSATSTK_					0	0	0	0	Q99L13	Q99L13	Q99L13	Hibadh	3-hydroxyisobutyrate dehydrogenase, mitochondrial	MULTI-MSMS	Agh3_0ha_P1_1total	1	P_0ha	653.826	2	653.828	1305.64	-1.1604	-0.00075868	0.70997	0.0004642	-0.45039	-0.00029448	653.827	15.633	0.22656	15.633	15.449	15.675	0	0	0	0
DLGTDSQIFISR	12	58	94	16	21	0	0	Unmodified	_DLGTDSQIFISR_					0	0	0	0	Q61598	Q61598	Q61598	Gdi2	Rab GDP dissociation inhibitor beta	MULTI-MSMS	Agh3_0ha_P1_1total	1	P_0ha	676.346	2	676.346	1350.68	-0.97137	-0.00065698	-0.20631	-0.00013954	-1.1777	-0.00079652	676.346	32.862	0.76903	32.862	32.548	33.317	0	0	0	0
DLGTDSQIFISR	12	58	94	16	21	0	0	Unmodified	_DLGTDSQIFISR_					0	0	0	0	Q61598	Q61598	Q61598	Gdi2	Rab GDP dissociation inhibitor beta	MSMS	Agh3_0ha_P1_1total	1	P_0ha	676.345	2	676.346	1350.68	NaN	NaN	NaN	NaN	NaN	NaN	NaN	33.493	1	33.493	32.993	33.993	0	0	0	0
DLGTQLAPIIQEFFHSEQYR	20	109	162	28	33	0	0	Unmodified	_DLGTQLAPIIQEFFHSEQYR_					0	0	0	0	Q78JT3	Q78JT3	Q78JT3	Haao	3-hydroxyanthranilate 3,4-dioxygenase	MULTI-MSMS	Agh3_0ha_P1_1total	1	P_0ha	798.404	3	798.069	2391.19	0.66152	0.00052794	-0.29366	-0.00023436	0.36786	0.00029358	798.403	72.679	0.86958	72.679	72.129	72.999	0	0	0	0
DLGTQLAPIIQEFFHSEQYR	20	109	162	28	33	0	0	Unmodified	_DLGTQLAPIIQEFFHSEQYR_					0	0	0	0	Q78JT3	Q78JT3	Q78JT3	Haao	3-hydroxyanthranilate 3,4-dioxygenase	MULTI-MSMS	Agh3_0ha_P1_1total	1	P_0ha	798.403	3	798.069	2391.19	0.56998	0.00045488	-0.20223	-0.00016139	0.36774	0.00029349	798.403	72.824	0.42725	72.824	72.742	73.17	0	0	0	0
DLGYEPLVSWEEAK	14	75	110	16	25	0	0	Unmodified	_DLGYEPLVSWEEAK_					0	0	0	0	P26150;O35469;P26149;Q61767	P26150	P26150	Hsd3b3;Hsd3b6;Hsd3b2;Hsd3b4	3 beta-hydroxysteroid dehydrogenase/Delta 5-->4-isomerase type 3;3-beta-hydroxy-Delta(5)-steroid dehydrogenase;Steroid Delta-isomerase;3 beta-hydroxysteroid dehydrogenase/Delta 5-->4-isomerase type 6;3-beta-hydroxy-Delta(5)-steroid dehydrogenase;Steroid Delta-isomerase;3 beta-hydroxysteroid dehydrogenase/Delta 5-->4-isomerase type 2;3-beta-hydroxy-Delta(5)-steroid dehydrogenase;Steroid Delta-isom…	MULTI-MSMS	Agh3_0ha_P1_1total	1	P_0ha	818.896	2	818.399	1634.78	-0.02963	-2.4249e-05	1.493	0.0012219	1.4633	0.0011976	818.4	46.502	0.46094	46.502	46.148	46.609	0	0	0	0
DLIDRHGEEVTPEDVLSAAMYPDVFAQFK	29	147	222	36	48	1	0	Unmodified	_DLIDRHGEEVTPEDVLSAAMYPDVFAQFK_					0	0	0	1	Q05920	Q05920	Q05920	Pc	Pyruvate carboxylase, mitochondrial	MULTI-MSMS	Agh3_0ha_P1_1total	1	P_0ha	824.4	4	823.901	3291.58	0.43569	0.00035897	0.039352	3.2422e-05	0.47504	0.00039139	824.402	64.785	0.32767	64.785	64.545	64.873	0	0	0	0
DLIEDLKSELSSNFEQVILGLMTPTVLYDVQELRR	35	180	295	45	59	1	0	Unmodified	_DLIEDLKSELSSNFEQVILGLMTPTVLYDVQELRR_					0	0	0	2	P97429	P97429	P97429	Anxa4	Annexin A4	MULTI-MSMS	Agh3_0ha_P1_1total	1	P_0ha	1017.54	4	1016.79	4063.12	0.23836	0.00024236	0.58007	0.0005898	0.81842	0.00083216	1017.54	96.181	0.26662	96.181	96.041	96.308	0	0	0	0
DLIEDLKYELTGKFER	16	89	141	21	29	0	0	Unmodified	_DLIEDLKYELTGKFER_					0	0	0	2	P14824	P14824	P14824	Anxa6	Annexin A6	MULTI-MSMS	Agh3_0ha_P1_1total	1	P_0ha	657.014	3	657.014	1968.02	0.66371	0.00043607	-0.31535	-0.00020719	0.34836	0.00022887	657.349	53.901	0.82271	53.901	53.628	54.451	0	0	0	0
DLIEFGMIPEFVGR	14	75	115	17	21	1	0	Unmodified	_DLIEFGMIPEFVGR_					0	0	0	0	Q9JHS4	Q9JHS4	Q9JHS4	Clpx	ATP-dependent Clp protease ATP-binding subunit clpX-like, mitochondrial	MULTI-MSMS	Agh3_0ha_P1_1total	1	P_0ha	811.916	2	811.916	1621.82	0.52831	0.00042895	3.0137	0.0024468	3.542	0.0028758	812.421	64.307	0.41111	64.307	64.157	64.569	0	0	0	0
DLISHDELFSDIYK	14	77	115	17	26	0	0	Unmodified	_DLISHDELFSDIYK_					0	0	0	0	P63028	P63028	P63028	Tpt1	Translationally-controlled tumor protein	MULTI-MSMS	Agh3_0ha_P1_1total	1	P_0ha	847.915	2	847.917	1693.82	0.40019	0.00033933	-1.4647	-0.0012419	-1.0645	-0.00090258	847.916	42.57	0.61884	42.57	42.34	42.959	0	0	0	0
DLISHDELFSDIYK	14	77	115	17	26	0	0	Unmodified	_DLISHDELFSDIYK_					0	0	0	0	P63028	P63028	P63028	Tpt1	Translationally-controlled tumor protein	MULTI-MSMS	Agh3_0ha_P1_1total	1	P_0ha	565.949	3	565.614	1693.82	0.42154	0.00023843	0.10955	6.1964e-05	0.5311	0.00030039	565.948	42.575	0.96665	42.575	42.316	43.282	0	0	0	0
DLLARNLNRMQK	12	61	110	22	19	1	0	Oxidation (M)	_DLLARNLNRM(Oxidation (M))QK_					0	0	1	2	A4Q9F6	A4Q9F6	A4Q9F6	Ttll13	Tubulin polyglutamylase TTLL13	MULTI-MATCH-MSMS	Agh3_0ha_P1_1total	1	P_0ha		2	744.409	1486.8	0.46214	0.00034402	0.59212	0.00044078	1.0543	0.0007848	744.41	58.564	0.43342	58.564	58.31	58.743	0	0	0	0	0.045402	-0.00048516	NaN
DLLDLLVEAK	10	51	89	11	17	0	0	Unmodified	_DLLDLLVEAK_					0	0	0	0	Q62167;Q62095;P16381	Q62167	Q62167	Ddx3x;Ddx3y;D1Pas1	ATP-dependent RNA helicase DDX3X;ATP-dependent RNA helicase DDX3Y;Putative ATP-dependent RNA helicase Pl10	MULTI-MSMS	Agh3_0ha_P1_1total	1	P_0ha	564.829	2	564.829	1127.64	0.25439	0.00014369	-0.082998	-4.688e-05	0.17139	9.6807e-05	564.829	58.898	0.76127	58.898	58.771	59.532	0	0	0	0
DLLDLLVEAK	10	51	89	11	17	0	0	Unmodified	_DLLDLLVEAK_					0	0	0	0	Q62167;Q62095;P16381	Q62167	Q62167	Ddx3x;Ddx3y;D1Pas1	ATP-dependent RNA helicase DDX3X;ATP-dependent RNA helicase DDX3Y;Putative ATP-dependent RNA helicase Pl10	MSMS	Agh3_0ha_P1_1total	1	P_0ha	564.828	2	564.829	1127.64	NaN	NaN	NaN	NaN	NaN	NaN	NaN	58.794	1	58.794	58.294	59.294	0	0	0	0
DLLEVADILEK	11	56	96	12	20	0	0	Unmodified	_DLLEVADILEK_					0	0	0	0	Q99LP6	Q99LP6	Q99LP6	Grpel1	GrpE protein homolog 1, mitochondrial	MULTI-MSMS	Agh3_0ha_P1_1total	1	P_0ha	629.35	2	629.35	1256.69	0.76437	0.00048105	0.52957	0.00033329	1.2939	0.00081434	629.351	53.908	1.2042	53.908	53.587	54.791	0	0	0	0
DLLFKDSAFGLLR	13	70	111	17	19	0	0	Unmodified	_DLLFKDSAFGLLR_					0	0	0	1	Q921I1	Q921I1	Q921I1	Tf	Serotransferrin	MULTI-MSMS	Agh3_0ha_P1_1total	1	P_0ha	498.949	3	498.949	1493.82	0.88331	0.00044073	-0.4929	-0.00024593	0.39041	0.0001948	498.948	50.173	0.52815	50.173	49.781	50.309	0	0	0	0
DLLFQALGR	9	47	77	13	13	0	0	Unmodified	_DLLFQALGR_					0	0	0	0	Q9WUA2	Q9WUA2	Q9WUA2	Farsb	Phenylalanine--tRNA ligase beta subunit	MULTI-MSMS	Agh3_0ha_P1_1total	1	P_0ha	516.796	2	516.795	1031.58	0.51468	0.00026598	-0.36675	-0.00018953	0.14793	7.645e-05	516.795	42.5	0.59005	42.5	42.316	42.906	0	0	0	0
DLLGQDVFLIGPPGPLRR	18	90	147	25	24	0	0	Unmodified	_DLLGQDVFLIGPPGPLRR_					0	0	0	1	Q8CC88	Q8CC88	Q8CC88	Vwa8	von Willebrand factor A domain-containing protein 8	MULTI-MSMS	Agh3_0ha_P1_1total	1	P_0ha	655.376	3	655.042	1962.11	0.62313	0.00040818	-0.1015	-6.6486e-05	0.52163	0.00034169	655.376	53.876	0.6925	53.876	53.543	54.236	0	0	0	0
DLLHIGTQARPDLFDLAVPMPEVLYEEVVEVDER	34	175	275	43	56	1	0	Unmodified	_DLLHIGTQARPDLFDLAVPMPEVLYEEVVEVDER_					0	0	0	1	Q8K010	Q8K010	Q8K010	Oplah	5-oxoprolinase	MULTI-MSMS	Agh3_0ha_P1_1total	1	P_0ha	978.253	4	977.75	3906.97	0.51086	0.00049949	-0.74992	-0.00073323	-0.23906	-0.00023374	978.251	78.779	0.30608	78.779	78.636	78.942	0	0	0	0
DLLLPITPPATNPLLQCR	18	89	151	23	25	1	0	Unmodified	_DLLLPITPPATNPLLQCR_					0	0	0	0	Q9CW42	Q9CW42	Q9CW42	Mtarc1	Mitochondrial amidoxime-reducing component 1	MULTI-MSMS	Agh3_0ha_P1_1total	1	P_0ha	1017.07	2	1016.57	2031.12	-0.31176	-0.00031692	0.95433	0.00097014	0.64257	0.00065322	1017.07	57.969	0.98074	57.969	57.534	58.515	0	0	0	0
DLLPPEDASR	10	47	77	13	18	0	0	Unmodified	_DLLPPEDASR_					0	0	0	0	Q9EQF5	Q9EQF5	Q9EQF5	Dpys	Dihydropyrimidinase	MULTI-MSMS	Agh3_0ha_P1_1total	1	P_0ha	556.782	2	556.783	1111.55	-0.82525	-0.00045949	0.92018	0.00051234	0.094931	5.2856e-05	557.285	17.496	0.19418	17.496	17.327	17.521	0	0	0	0
DLLTAYYDVDYEK	13	74	106	14	26	0	0	Unmodified	_DLLTAYYDVDYEK_					0	0	0	0	P27773	P27773	P27773	Pdia3	Protein disulfide-isomerase A3	MULTI-MSMS	Agh3_0ha_P1_1total	1	P_0ha	804.376	2	804.377	1606.74	-0.13489	-0.0001085	-1.1858	-0.00095386	-1.3207	-0.0010624	804.376	44.294	1.1097	44.294	44.009	45.118	0	0	0	0
DLMADLKSEISGDLAR	16	72	124	20	27	1	0	Unmodified	_DLMADLKSEISGDLAR_					0	0	0	1	P14824	P14824	P14824	Anxa6	Annexin A6	MULTI-MSMS	Agh3_0ha_P1_1total	1	P_0ha	578.964	3	578.629	1732.87	0.42928	0.0002484	-0.020484	-1.1852e-05	0.4088	0.00023654	578.629	53.621	1.2495	53.621	53.281	54.531	0	0	0	0
DLMADLKSEISGDLAR	16	72	124	20	27	1	0	Unmodified	_DLMADLKSEISGDLAR_					0	0	0	1	P14824	P14824	P14824	Anxa6	Annexin A6	MULTI-MATCH-MSMS	Agh3_0ha_P1_1total	1	P_0ha		2	867.441	1732.87	0.17926	0.0001555	2.5438	0.0022066	2.723	0.0023621	867.442	53.503	0.73503	53.503	53.326	54.061	0	0	0	0	-0.066371	0.0017486	NaN
DLPITEAVFSALVTGHAR	18	85	137	23	26	0	0	Unmodified	_DLPITEAVFSALVTGHAR_					0	0	0	0	Q6PB66	Q6PB66	Q6PB66	Lrpprc	Leucine-rich PPR motif-containing protein, mitochondrial	MSMS	Agh3_0ha_P1_1total	1	P_0ha	633.01	3	633.011	1896.01	NaN	NaN	NaN	NaN	NaN	NaN	NaN	60.193	1	60.193	59.693	60.693	0	0	0	0
DLQEDKEAVFEVSDTMIAVLQVATGVISTLQIHR	34	164	271	43	55	1	0	Unmodified	_DLQEDKEAVFEVSDTMIAVLQVATGVISTLQIHR_					0	0	0	1	Q91YI0	Q91YI0	Q91YI0	Asl	Argininosuccinate lyase	MULTI-MSMS	Agh3_0ha_P1_1total	1	P_0ha	940.245	4	939.744	3754.95	0.44757	0.0004206	0.16957	0.00015935	0.61715	0.00057996	940.245	96.322	0.96471	96.322	96.101	97.066	0	0	0	0
DLQEDKEAVFEVSDTMIAVLQVATGVISTLQIHR	34	164	271	43	55	1	0	Unmodified	_DLQEDKEAVFEVSDTMIAVLQVATGVISTLQIHR_					0	0	0	1	Q91YI0	Q91YI0	Q91YI0	Asl	Argininosuccinate lyase	MULTI-MSMS	Agh3_0ha_P1_1total	1	P_0ha	752.198	5	751.996	3754.95	0.59374	0.00044649	-0.090478	-6.8039e-05	0.50326	0.00037845	752.397	96.322	0.35437	96.322	96.131	96.485	0	0	0	0
DLQEDKEAVFEVSDTMIAVLQVATGVISTLQIHR	34	164	271	43	55	1	0	Unmodified	_DLQEDKEAVFEVSDTMIAVLQVATGVISTLQIHR_					0	0	0	1	Q91YI0	Q91YI0	Q91YI0	Asl	Argininosuccinate lyase	MULTI-MSMS	Agh3_0ha_P1_1total	1	P_0ha	940.247	4	939.744	3754.95	0.16894	0.00015876	-0.11724	-0.00011017	0.051708	4.8592e-05	939.994	96.955	0.15451	96.955	96.886	97.04	0	0	0	0
DLQEDKEAVFEVSDTMIAVLQVATGVISTLQIHR	34	164	271	43	55	1	0	Unmodified	_DLQEDKEAVFEVSDTMIAVLQVATGVISTLQIHR_					0	0	0	1	Q91YI0	Q91YI0	Q91YI0	Asl	Argininosuccinate lyase	MULTI-MSMS	Agh3_0ha_P1_1total	1	P_0ha	939.995	4	939.744	3754.95	-0.15877	-0.0001492	-0.51653	-0.0004854	-0.6753	-0.0006346	940.245	97.717	0.2891	97.717	97.582	97.871	0	0	0	0
DLQEDKEAVFEVSDTMIAVLQVATGVISTLQIHRENMK	38	184	305	49	62	2	0	Unmodified	_DLQEDKEAVFEVSDTMIAVLQVATGVISTLQIHRENMK_					0	0	0	2	Q91YI0	Q91YI0	Q91YI0	Asl	Argininosuccinate lyase	MULTI-MSMS	Agh3_0ha_P1_1total	1	P_0ha	852.843	5	852.44	4257.17	0.65652	0.00055965	-0.38172	-0.00032539	0.2748	0.00023425	852.841	96.044	0.969	96.044	95.343	96.312	0	0	0	0
DLQEDKEAVFEVSDTMIAVLQVATGVISTLQIHRENMK	38	184	305	49	62	2	0	Unmodified	_DLQEDKEAVFEVSDTMIAVLQVATGVISTLQIHRENMK_					0	0	0	2	Q91YI0	Q91YI0	Q91YI0	Asl	Argininosuccinate lyase	MULTI-SECPEP	Agh3_0ha_P1_1total	1	P_0ha	1065.8	4	1065.3	4257.17	0.44603	0.00047515	-0.50142	-0.00053416	-0.055392	-5.9009e-05	1065.55	96.026	0.67046	96.026	95.589	96.259	0	0	0	0
DLQEDKEAVFEVSDTMIAVLQVATGVISTLQIHRENMK	38	184	305	49	62	2	0	Unmodified	_DLQEDKEAVFEVSDTMIAVLQVATGVISTLQIHRENMK_					0	0	0	2	Q91YI0	Q91YI0	Q91YI0	Asl	Argininosuccinate lyase	MULTI-MATCH-MSMS	Agh3_0ha_P1_1total	1	P_0ha		4	1065.3	4257.17	0.39937	0.00042545	0.34088	0.00036314	0.74026	0.0007886	1065.55	95.392	0.17493	95.392	95.271	95.446	0	0	0	0	-0.14873	-0.00056494	NaN
DLQMVNISLR	10	50	89	15	16	1	0	Unmodified	_DLQMVNISLR_					0	0	0	0	O35129	O35129	O35129	Phb2	Prohibitin-2	MULTI-MSMS	Agh3_0ha_P1_1total	1	P_0ha	594.826	2	594.824	1187.63	0.89637	0.00053318	1.25	0.00074352	2.1464	0.0012767	594.824	36.195	0.63599	36.195	35.95	36.586	0	0	0	0
DLQMVNISLR	10	50	89	15	17	1	0	Oxidation (M)	_DLQM(Oxidation (M))VNISLR_		DLQM(1)VNISLR		DLQM(57)VNISLR	0	0	1	0	O35129	O35129	O35129	Phb2	Prohibitin-2	MSMS	Agh3_0ha_P1_1total	1	P_0ha	602.823	2	602.821	1203.63	NaN	NaN	NaN	NaN	NaN	NaN	NaN	36.252	1	36.252	35.752	36.752	0	0	0	0
DLQTLFWR	8	51	75	13	13	0	0	Unmodified	_DLQTLFWR_					0	0	0	0	Q8R4H7	Q8R4H7	Q8R4H7	Nags	N-acetylglutamate synthase, mitochondrial;N-acetylglutamate synthase long form;N-acetylglutamate synthase short form;N-acetylglutamate synthase conserved domain form	MSMS	Agh3_0ha_P1_1total	1	P_0ha	539.789	2	539.788	1077.56	NaN	NaN	NaN	NaN	NaN	NaN	NaN	46.973	1	46.973	46.473	47.473	0	0	0	0
DLSALLAMFGLPQ	13	63	102	14	18	1	0	Unmodified	_DLSALLAMFGLPQ_					0	0	0	0	O09012	O09012	O09012	Pex5	Peroxisomal targeting signal 1 receptor	MULTI-MSMS	Agh3_0ha_P1_1total	1	P_0ha	688.368	2	688.368	1374.72	0.70339	0.00048419	-0.33189	-0.00022846	0.3715	0.00025573	688.368	96.669	0.33723	96.669	96.533	96.871	0	0	0	0
DLTDAFLAEVEK	12	60	95	13	22	0	0	Unmodified	_DLTDAFLAEVEK_					0	0	0	0	Q8CIM7	Q8CIM7	Q8CIM7	Cyp2d26	Cytochrome P450 2D26	MULTI-MSMS	Agh3_0ha_P1_1total	1	P_0ha	676.344	2	675.843	1349.67	0.70969	0.00047964	0.49513	0.00033463	1.2048	0.00081427	675.843	51.111	1.0557	51.111	50.822	51.877	0	0	0	0
DLTDYLMK	8	44	71	9	15	1	0	Unmodified	_DLTDYLMK_					0	0	0	0	P60710;Q8BFZ3;P63260;P68134;P68033;P63268;P62737	P60710;P63260;P68134	P60710	Actb;Actbl2;Actg1;Acta1;Actc1;Actg2;Acta2	Actin, cytoplasmic 1;Actin, cytoplasmic 1, N-terminally processed;Beta-actin-like protein 2;Actin, cytoplasmic 2;Actin, cytoplasmic 2, N-terminally processed;Actin, alpha skeletal muscle;Actin, alpha skeletal muscle, intermediate form;Actin, alpha cardiac muscle 1;Actin, alpha cardiac muscle 1, intermediate form;Actin, gamma-enteric smooth muscle;Actin, gamma-enteric smooth muscle, intermediate f…	MULTI-MSMS	Agh3_0ha_P1_1total	1	P_0ha	499.747	2	499.747	997.479	0.77015	0.00038488	-0.149	-7.4462e-05	0.62115	0.00031042	499.747	36.162	1.8637	36.162	35.726	37.59	0	0	0	0
DLTDYLMK	8	44	71	9	16	1	0	Oxidation (M)	_DLTDYLM(Oxidation (M))K_		DLTDYLM(1)K		DLTDYLM(19)K	0	0	1	0	P60710;Q8BFZ3;P63260;P68134;P68033;P63268;P62737	P60710;P63260;P68134	P60710	Actb;Actbl2;Actg1;Acta1;Actc1;Actg2;Acta2	Actin, cytoplasmic 1;Actin, cytoplasmic 1, N-terminally processed;Beta-actin-like protein 2;Actin, cytoplasmic 2;Actin, cytoplasmic 2, N-terminally processed;Actin, alpha skeletal muscle;Actin, alpha skeletal muscle, intermediate form;Actin, alpha cardiac muscle 1;Actin, alpha cardiac muscle 1, intermediate form;Actin, gamma-enteric smooth muscle;Actin, gamma-enteric smooth muscle, intermediate f…	MULTI-MSMS	Agh3_0ha_P1_1total	1	P_0ha	507.745	2	507.744	1013.47	0.77577	0.00039389	-0.38338	-0.00019466	0.39239	0.00019923	507.744	36.176	2.0716	36.176	35.726	37.798	0	0	0	0
DLVDDLKSELTGKFEK	16	81	133	19	29	0	0	Unmodified	_DLVDDLKSELTGKFEK_					0	0	0	2	P48036	P48036	P48036	Anxa5	Annexin A5	MULTI-MSMS	Agh3_0ha_P1_1total	1	P_0ha	612.991	3	612.991	1835.95	-0.15004	-9.197e-05	0.16882	0.00010349	0.018786	1.1516e-05	613.325	48.728	0.69816	48.728	48.368	49.066	0	0	0	0
DLVPDLSNFYAQYK	14	78	113	17	24	0	0	Unmodified	_DLVPDLSNFYAQYK_					0	0	0	0	Q9CQA3	Q9CQA3	Q9CQA3	Sdhb	Succinate dehydrogenase [ubiquinone] iron-sulfur subunit, mitochondrial	MULTI-MSMS	Agh3_0ha_P1_1total	1	P_0ha	837.416	2	836.914	1671.81	0.64146	0.00053685	0.20801	0.00017409	0.84947	0.00071093	836.915	52.057	1.0738	52.057	51.619	52.693	0	0	0	0
DLVSSLTSGLLTIGDR	16	70	123	19	26	0	0	Unmodified	_DLVSSLTSGLLTIGDR_					0	0	0	0	Q91V92	Q91V92	Q91V92	Acly	ATP-citrate synthase	MULTI-MSMS	Agh3_0ha_P1_1total	1	P_0ha	824.454	2	823.952	1645.89	0.22046	0.00018165	-0.25373	-0.00020906	-0.033266	-2.741e-05	823.951	68.221	0.55489	68.221	67.997	68.551	0	0	0	0
DLVSSLTSGLLTIGDR	16	70	123	19	26	0	0	Unmodified	_DLVSSLTSGLLTIGDR_					0	0	0	0	Q91V92	Q91V92	Q91V92	Acly	ATP-citrate synthase	MSMS	Agh3_0ha_P1_1total	1	P_0ha	823.953	2	823.952	1645.89	NaN	NaN	NaN	NaN	NaN	NaN	NaN	68.671	1	68.671	68.171	69.171	0	0	0	0
DLVVLLFETALLSSGFSLEDPQTHSNR	27	133	210	34	44	0	0	Unmodified	_DLVVLLFETALLSSGFSLEDPQTHSNR_					0	0	0	0	P11499	P11499	P11499	Hsp90ab1	Heat shock protein HSP 90-beta	MULTI-MSMS	Agh3_0ha_P1_1total	1	P_0ha	997.184	3	996.849	2987.52	0.7397	0.00073737	0.62108	0.00061912	1.3608	0.0013565	997.518	92.047	1.1215	92.047	91.244	92.366	0	0	0	0
DLVVLLFETALLSSGFSLEDPQTHSNR	27	133	210	34	44	0	0	Unmodified	_DLVVLLFETALLSSGFSLEDPQTHSNR_					0	0	0	0	P11499	P11499	P11499	Hsp90ab1	Heat shock protein HSP 90-beta	MULTI-MSMS	Agh3_0ha_P1_1total	1	P_0ha	997.182	3	996.849	2987.52	0.73986	0.00073752	0.98224	0.00097914	1.7221	0.0017167	997.518	92.583	0.82355	92.583	92.267	93.09	0	0	0	0
DLVVLLFETALLSSGFSLEDPQTHSNR	27	133	210	34	44	0	0	Unmodified	_DLVVLLFETALLSSGFSLEDPQTHSNR_					0	0	0	0	P11499	P11499	P11499	Hsp90ab1	Heat shock protein HSP 90-beta	MULTI-MSMS	Agh3_0ha_P1_1total	1	P_0ha	997.521	3	996.849	2987.52	0.75576	0.00075338	0.82124	0.00081866	1.577	0.001572	997.518	93.489	0.7559	93.489	93.083	93.839	0	0	0	0
DLVVLLFETALLSSGFSLEDPQTHSNR	27	133	210	34	44	0	0	Unmodified	_DLVVLLFETALLSSGFSLEDPQTHSNR_					0	0	0	0	P11499	P11499	P11499	Hsp90ab1	Heat shock protein HSP 90-beta	MULTI-MSMS	Agh3_0ha_P1_1total	1	P_0ha	997.184	3	996.849	2987.52	0.76834	0.00076592	1.1282	0.0011247	1.8966	0.0018906	997.183	94.88	0.62718	94.88	94.653	95.281	0	0	0	0
DLVVLLFETALLSSGFSLEDPQTHSNR	27	133	210	34	44	0	0	Unmodified	_DLVVLLFETALLSSGFSLEDPQTHSNR_					0	0	0	0	P11499	P11499	P11499	Hsp90ab1	Heat shock protein HSP 90-beta	MULTI-MSMS	Agh3_0ha_P1_1total	1	P_0ha	997.182	3	996.849	2987.52	0.76702	0.0007646	1.1664	0.0011627	1.9334	0.0019273	997.519	95.442	0.39284	95.442	95.242	95.634	0	0	0	0
DLVVLLFETALLSSGFSLEDPQTHSNR	27	133	210	34	44	0	0	Unmodified	_DLVVLLFETALLSSGFSLEDPQTHSNR_					0	0	0	0	P11499	P11499	P11499	Hsp90ab1	Heat shock protein HSP 90-beta	MULTI-MSMS	Agh3_0ha_P1_1total	1	P_0ha	997.522	3	996.849	2987.52	0.77319	0.00077075	2.1321	0.0021253	2.9053	0.0028961	997.52	95.557	0.1175	95.557	95.508	95.625	0	0	0	0
DLVVLLFETALLSSGFSLEDPQTHSNR	27	133	210	34	44	0	0	Unmodified	_DLVVLLFETALLSSGFSLEDPQTHSNR_					0	0	0	0	P11499	P11499	P11499	Hsp90ab1	Heat shock protein HSP 90-beta	MULTI-MSMS	Agh3_0ha_P1_1total	1	P_0ha	997.183	3	996.849	2987.52	0.80289	0.00080036	0.91321	0.00091033	1.7161	0.0017107	997.182	96.118	0.87716	96.118	95.696	96.573	0	0	0	0
DLVVLLFETALLSSGFSLEDPQTHSNR	27	133	210	34	44	0	0	Unmodified	_DLVVLLFETALLSSGFSLEDPQTHSNR_					0	0	0	0	P11499	P11499	P11499	Hsp90ab1	Heat shock protein HSP 90-beta	MSMS	Agh3_0ha_P1_1total	1	P_0ha	996.849	3	996.849	2987.52	NaN	NaN	NaN	NaN	NaN	NaN	NaN	96.981	1	96.981	96.481	97.481	0	0	0	0
DLVVLLFETALLSSGFSLEDPQTHSNR	27	133	210	34	44	0	0	Unmodified	_DLVVLLFETALLSSGFSLEDPQTHSNR_					0	0	0	0	P11499	P11499	P11499	Hsp90ab1	Heat shock protein HSP 90-beta	MULTI-SECPEP	Agh3_0ha_P1_1total	1	P_0ha	997.517	3	996.849	2987.52	0.76086	0.00075846	0.80505	0.00080251	1.5659	0.001561	997.518	94.08	0.90289	94.08	93.751	94.653	0	0	0	0
DLVVLLFETALLSSGFSLEDPQTHSNR	27	133	210	34	44	0	0	Unmodified	_DLVVLLFETALLSSGFSLEDPQTHSNR_					0	0	0	0	P11499	P11499	P11499	Hsp90ab1	Heat shock protein HSP 90-beta	MULTI-MATCH	Agh3_0ha_P1_1total	1	P_0ha		3	996.849	2987.52	0.19298	0.00019237	0.80683	0.00080429	0.99981	0.00099666	997.184	97.674	0.18691	97.674	97.582	97.769	0	0	0	0	-0.062176	-0.0017854	NaN
DLYANTVLSGGTTMYPGIADR	21	96	151	25	33	1	0	Unmodified	_DLYANTVLSGGTTMYPGIADR_					0	0	0	0	P60710;P63260	P60710;P63260	P60710	Actb;Actg1	Actin, cytoplasmic 1;Actin, cytoplasmic 1, N-terminally processed;Actin, cytoplasmic 2;Actin, cytoplasmic 2, N-terminally processed	MULTI-MSMS	Agh3_0ha_P1_1total	1	P_0ha	1108.54	2	1108.04	2214.06	-0.44244	-0.00049024	0.44557	0.00049371	0.003129	3.467e-06	1108.54	46.783	0.68792	46.783	46.46	47.148	0	0	0	0
DLYANTVLSGGTTMYPGIADR	21	96	151	25	33	1	0	Unmodified	_DLYANTVLSGGTTMYPGIADR_					0	0	0	0	P60710;P63260	P60710;P63260	P60710	Actb;Actg1	Actin, cytoplasmic 1;Actin, cytoplasmic 1, N-terminally processed;Actin, cytoplasmic 2;Actin, cytoplasmic 2, N-terminally processed	MULTI-MSMS	Agh3_0ha_P1_1total	1	P_0ha	739.363	3	739.028	2214.06	-0.081447	-6.0191e-05	-0.096261	-7.1139e-05	-0.17771	-0.00013133	739.362	46.654	0.61069	46.654	46.565	47.176	0	0	0	0
DLYANTVLSGGTTMYPGIADR	21	96	151	25	33	1	0	Unmodified	_DLYANTVLSGGTTMYPGIADR_					0	0	0	0	P60710;P63260	P60710;P63260	P60710	Actb;Actg1	Actin, cytoplasmic 1;Actin, cytoplasmic 1, N-terminally processed;Actin, cytoplasmic 2;Actin, cytoplasmic 2, N-terminally processed	MULTI-MSMS	Agh3_0ha_P1_1total	1	P_0ha	1108.54	2	1108.04	2214.06	-0.067754	-7.5074e-05	-0.70738	-0.0007838	-0.77513	-0.00085888	1108.54	47.241	0.45036	47.241	47.148	47.598	0	0	0	0
DLYANTVLSGGTTMYPGIADR	21	96	151	25	34	1	0	Oxidation (M)	_DLYANTVLSGGTTM(Oxidation (M))YPGIADR_		DLYANTVLSGGTTM(1)YPGIADR		DLYANTVLSGGTTM(9.3)YPGIADR	0	0	1	0	P60710;P63260	P60710;P63260	P60710	Actb;Actg1	Actin, cytoplasmic 1;Actin, cytoplasmic 1, N-terminally processed;Actin, cytoplasmic 2;Actin, cytoplasmic 2, N-terminally processed	MULTI-MSMS	Agh3_0ha_P1_1total	1	P_0ha	744.694	3	744.36	2230.06	-0.20312	-0.0001512	-1.2034	-0.00089577	-1.4065	-0.001047	744.693	46.712	0.20066	46.712	46.565	46.766	0	0	0	0
DMAAFNERPIIFALSNPTSK	20	99	156	26	30	1	0	Unmodified	_DMAAFNERPIIFALSNPTSK_					0	0	0	1	P06801	P06801	P06801	Me1	NADP-dependent malic enzyme	MULTI-MSMS	Agh3_0ha_P1_1total	1	P_0ha	741.715	3	741.381	2221.12	0.062115	4.6051e-05	0.29722	0.00022035	0.35933	0.0002664	741.715	48.351	0.67768	48.351	47.909	48.587	0	0	0	0
DMAAFNERPIIFALSNPTSK	20	99	156	26	30	1	0	Unmodified	_DMAAFNERPIIFALSNPTSK_					0	0	0	1	P06801	P06801	P06801	Me1	NADP-dependent malic enzyme	MSMS	Agh3_0ha_P1_1total	1	P_0ha	741.381	3	741.381	2221.12	NaN	NaN	NaN	NaN	NaN	NaN	NaN	49.019	1	49.019	48.519	49.519	0	0	0	0
DMAAFNERPIIFALSNPTSK	20	99	156	26	31	1	0	Oxidation (M)	_DM(Oxidation (M))AAFNERPIIFALSNPTSK_		DM(1)AAFNERPIIFALSNPTSK		DM(29)AAFNERPIIFALSNPTSK	0	0	1	1	P06801	P06801	P06801	Me1	NADP-dependent malic enzyme	MULTI-MSMS	Agh3_0ha_P1_1total	1	P_0ha	746.711	3	746.712	2237.12	-0.28854	-0.00021546	0.027338	2.0414e-05	-0.26121	-0.00019505	747.38	48.217	0.41183	48.217	47.924	48.336	0	0	0	0
DMANPTALLLSAVMMLR	17	79	139	21	23	3	0	Unmodified	_DMANPTALLLSAVMMLR_					0	0	0	0	Q9D6R2	Q9D6R2	Q9D6R2	Idh3a	Isocitrate dehydrogenase [NAD] subunit alpha, mitochondrial	MULTI-MSMS	Agh3_0ha_P1_1total	1	P_0ha	616.325	3	616.324	1845.95	-0.15207	-9.3726e-05	0.10327	6.3651e-05	-0.048798	-3.0075e-05	616.659	88.097	1.0657	88.097	87.813	88.878	0	0	0	0
DMANPTALLLSAVMMLR	17	79	139	21	23	3	0	Unmodified	_DMANPTALLLSAVMMLR_					0	0	0	0	Q9D6R2	Q9D6R2	Q9D6R2	Idh3a	Isocitrate dehydrogenase [NAD] subunit alpha, mitochondrial	MULTI-MSMS	Agh3_0ha_P1_1total	1	P_0ha	924.486	2	923.983	1845.95	0.2563	0.00023682	-1.0182	-0.00094084	-0.76194	-0.00070402	924.484	88.099	0.63139	88.099	87.857	88.489	0	0	0	0
DMDLIDVNEAFAPQFLSVQK	20	102	158	24	33	1	0	Unmodified	_DMDLIDVNEAFAPQFLSVQK_					0	0	0	0	Q8BWT1	Q8BWT1	Q8BWT1	Acaa2	3-ketoacyl-CoA thiolase, mitochondrial	MULTI-MSMS	Agh3_0ha_P1_1total	1	P_0ha	1141.07	2	1140.56	2279.11	0.067331	7.6796e-05	0.17036	0.0001943	0.23769	0.0002711	1141.07	64.009	1.0529	64.009	63.636	64.689	0	0	0	0
DMDLIDVNEAFAPQFLSVQK	20	102	158	24	33	1	0	Unmodified	_DMDLIDVNEAFAPQFLSVQK_					0	0	0	0	Q8BWT1	Q8BWT1	Q8BWT1	Acaa2	3-ketoacyl-CoA thiolase, mitochondrial	MULTI-MSMS	Agh3_0ha_P1_1total	1	P_0ha	760.712	3	760.712	2279.11	0.27975	0.00021281	-0.93808	-0.00071361	-0.65833	-0.0005008	761.379	64.009	0.67484	64.009	63.667	64.341	0	0	0	0
DMDLIDVNEAFAPQFLSVQK	20	102	158	24	34	1	0	Oxidation (M)	_DM(Oxidation (M))DLIDVNEAFAPQFLSVQK_		DM(1)DLIDVNEAFAPQFLSVQK		DM(9.3)DLIDVNEAFAPQFLSVQK	0	0	1	0	Q8BWT1	Q8BWT1	Q8BWT1	Acaa2	3-ketoacyl-CoA thiolase, mitochondrial	MULTI-MSMS	Agh3_0ha_P1_1total	1	P_0ha	1149.06	2	1148.56	2295.11	0.049078	5.6369e-05	-0.78293	-0.00089924	-0.73385	-0.00084287	1148.56	63.983	0.64137	63.983	63.77	64.411	0	0	0	0
DMESLLPLMNMVIYSIDK	18	93	154	20	29	3	0	Unmodified	_DMESLLPLMNMVIYSIDK_					0	0	0	0	Q9D024	Q9D024	Q9D024	Ccdc47	PAT complex subunit CCDC47	MULTI-MATCH-MSMS	Agh3_0ha_P1_1total	1	P_0ha		2	1056.52	2111.04	-0.20184	-0.00021325	1.2252	0.0012945	1.0234	0.0010812	1057.03	90.272	0.41447	90.272	90.139	90.554	0	0	0	0	0.21933	0.00029175	NaN
DMGMVTILVHNTASALR	17	77	133	23	24	2	0	Unmodified	_DMGMVTILVHNTASALR_					0	0	0	0	P34914	P34914	P34914	Ephx2	Bifunctional epoxide hydrolase 2;Cytosolic epoxide hydrolase 2;Lipid-phosphate phosphatase	MULTI-MSMS	Agh3_0ha_P1_1total	1	P_0ha	610.319	3	610.318	1827.93	0.62521	0.00038158	-0.38358	-0.00023411	0.24163	0.00014747	610.653	51.038	1.1845	51.038	50.649	51.834	0	0	0	0
DMGMVTILVHNTASALR	17	77	133	23	24	2	0	Unmodified	_DMGMVTILVHNTASALR_					0	0	0	0	P34914	P34914	P34914	Ephx2	Bifunctional epoxide hydrolase 2;Cytosolic epoxide hydrolase 2;Lipid-phosphate phosphatase	MULTI-MATCH-MSMS	Agh3_0ha_P1_1total	1	P_0ha		2	914.974	1827.93	0.34482	0.0003155	-0.3074	-0.00028127	0.037412	3.4231e-05	914.974	51.05	0.92555	51.05	50.521	51.447	0	0	0	0	0.4097	-2.0074e-06	NaN
DMGMVTILVHNTASALRELEK	21	99	170	28	32	2	0	Unmodified	_DMGMVTILVHNTASALRELEK_					0	0	0	1	P34914	P34914	P34914	Ephx2	Bifunctional epoxide hydrolase 2;Cytosolic epoxide hydrolase 2;Lipid-phosphate phosphatase	MULTI-MSMS	Agh3_0ha_P1_1total	1	P_0ha	777.074	3	776.74	2327.2	0.30204	0.00023461	0.28514	0.00022148	0.58719	0.00045609	777.408	63.304	0.68211	63.304	62.965	63.647	0	0	0	0
DMLYQVLAAEEPSVR	15	75	121	19	25	1	0	Unmodified	_DMLYQVLAAEEPSVR_					0	0	0	0	Q64105	Q64105	Q64105	Spr	Sepiapterin reductase	MULTI-MSMS	Agh3_0ha_P1_1total	1	P_0ha	860.934	2	860.932	1719.85	0.31605	0.0002721	0.2858	0.00024606	0.60185	0.00051815	860.932	50.424	1.1666	50.424	50.031	51.197	0	0	0	0
DMLYQVLAAEEPSVR	15	75	121	19	25	1	0	Unmodified	_DMLYQVLAAEEPSVR_					0	0	0	0	Q64105	Q64105	Q64105	Spr	Sepiapterin reductase	MULTI-MSMS	Agh3_0ha_P1_1total	1	P_0ha	574.626	3	574.291	1719.85	0.59911	0.00034406	-0.54061	-0.00031047	0.058504	3.3598e-05	574.625	50.386	1.0406	50.386	50.072	51.113	0	0	0	0
DMTLEGDDLILEIE	14	68	112	14	28	1	0	Unmodified	_DMTLEGDDLILEIE_					0	0	0	0	Q05920	Q05920	Q05920	Pc	Pyruvate carboxylase, mitochondrial	MULTI-MSMS	Agh3_0ha_P1_1total	1	P_0ha	803.38	2	803.382	1604.75	0.22787	0.00018307	-0.46185	-0.00037104	-0.23398	-0.00018797	803.382	68.196	0.43591	68.196	67.981	68.417	0	0	0	0
DMTLEGDDLILEIE	14	68	112	14	28	1	0	Unmodified	_DMTLEGDDLILEIE_					0	0	0	0	Q05920	Q05920	Q05920	Pc	Pyruvate carboxylase, mitochondrial	MULTI-MSMS	Agh3_0ha_P1_1total	1	P_0ha	803.384	2	803.382	1604.75	0.21052	0.00016913	-0.42095	-0.00033819	-0.21043	-0.00016906	803.382	69.229	0.2282	69.229	69.081	69.309	0	0	0	0
DMTLEGDDLILEIE	14	68	112	14	28	1	0	Unmodified	_DMTLEGDDLILEIE_					0	0	0	0	Q05920	Q05920	Q05920	Pc	Pyruvate carboxylase, mitochondrial	MULTI-MSMS	Agh3_0ha_P1_1total	1	P_0ha	803.386	2	803.382	1604.75	0.49967	0.00040143	-1.6363	-0.0013146	-1.1367	-0.00091318	803.381	70.355	0.26779	70.355	70.18	70.448	0	0	0	0
DMTLEGDDLILEIE	14	68	112	14	28	1	0	Unmodified	_DMTLEGDDLILEIE_					0	0	0	0	Q05920	Q05920	Q05920	Pc	Pyruvate carboxylase, mitochondrial	MULTI-MSMS	Agh3_0ha_P1_1total	1	P_0ha	803.383	2	803.382	1604.75	0.62999	0.00050612	-0.28893	-0.00023212	0.34106	0.000274	803.381	70.51	0.25466	70.51	70.4	70.654	0	0	0	0
DMTLEGDDLILEIE	14	68	112	14	28	1	0	Unmodified	_DMTLEGDDLILEIE_					0	0	0	0	Q05920	Q05920	Q05920	Pc	Pyruvate carboxylase, mitochondrial	MSMS	Agh3_0ha_P1_1total	1	P_0ha	803.382	2	803.382	1604.75	NaN	NaN	NaN	NaN	NaN	NaN	NaN	68.523	1	68.523	68.023	69.023	0	0	0	0
DMTLEGDDLILEIE	14	68	112	14	28	1	0	Unmodified	_DMTLEGDDLILEIE_					0	0	0	0	Q05920	Q05920	Q05920	Pc	Pyruvate carboxylase, mitochondrial	MSMS	Agh3_0ha_P1_1total	1	P_0ha	803.379	2	803.382	1604.75	NaN	NaN	NaN	NaN	NaN	NaN	NaN	68.856	1	68.856	68.356	69.356	0	0	0	0
DMTLEGDDLILEIE	14	68	112	14	28	1	0	Unmodified	_DMTLEGDDLILEIE_					0	0	0	0	Q05920	Q05920	Q05920	Pc	Pyruvate carboxylase, mitochondrial	MSMS	Agh3_0ha_P1_1total	1	P_0ha	803.383	2	803.382	1604.75	NaN	NaN	NaN	NaN	NaN	NaN	NaN	72.907	1	72.907	72.407	73.407	0	0	0	0
DMTLEGDDLILEIE	14	68	112	14	28	1	0	Unmodified	_DMTLEGDDLILEIE_					0	0	0	0	Q05920	Q05920	Q05920	Pc	Pyruvate carboxylase, mitochondrial	MSMS	Agh3_0ha_P1_1total	1	P_0ha	803.38	2	803.382	1604.75	NaN	NaN	NaN	NaN	NaN	NaN	NaN	73.426	1	73.426	72.926	73.926	0	0	0	0
DMTLEGDDLILEIE	14	68	112	14	28	1	0	Unmodified	_DMTLEGDDLILEIE_					0	0	0	0	Q05920	Q05920	Q05920	Pc	Pyruvate carboxylase, mitochondrial	MULTI-MATCH	Agh3_0ha_P1_1total	1	P_0ha		2	803.382	1604.75	0.27846	0.00022371	0.59083	0.00047466	0.86929	0.00069837	803.381	69.553	0.19968	69.553	69.394	69.594	0	0	0	0	-0.11714	0.0012597	NaN
DMTLEGDDLILEIE	14	68	112	14	28	1	0	Unmodified	_DMTLEGDDLILEIE_					0	0	0	0	Q05920	Q05920	Q05920	Pc	Pyruvate carboxylase, mitochondrial	MULTI-MATCH	Agh3_0ha_P1_1total	1	P_0ha		2	803.382	1604.75	0.48742	0.00039158	2.1133	0.0016978	2.6007	0.0020894	803.384	71.836	0.35092	71.836	71.533	71.884	0	0	0	0	-0.18248	0.0010625	NaN
DNFHGLAIFLDTYPNDETTER	21	109	158	28	38	0	0	Unmodified	_DNFHGLAIFLDTYPNDETTER_					0	0	0	0	Q9DBH5	Q9DBH5	Q9DBH5	Lman2	Vesicular integral-membrane protein VIP36	MULTI-MSMS	Agh3_0ha_P1_1total	1	P_0ha	823.715	3	823.384	2467.13	0.6644	0.00054706	-0.59507	-0.00048997	0.069329	5.7085e-05	823.717	51.77	0.6966	51.77	51.488	52.184	0	0	0	0
DNHLLGTFDLTGIPPAPR	18	87	136	24	26	0	0	Unmodified	_DNHLLGTFDLTGIPPAPR_					0	0	0	0	P20029	P20029	P20029	Hspa5	Endoplasmic reticulum chaperone BiP	MULTI-MSMS	Agh3_0ha_P1_1total	1	P_0ha	645.672	3	645.343	1933.01	-0.4711	-0.00030402	-0.0057623	-3.7187e-06	-0.47686	-0.00030774	645.676	45.024	0.35403	45.024	44.822	45.176	0	0	0	0
DNHLLGTFDLTGIPPAPR	18	87	136	24	26	0	0	Unmodified	_DNHLLGTFDLTGIPPAPR_					0	0	0	0	P20029	P20029	P20029	Hspa5	Endoplasmic reticulum chaperone BiP	MULTI-MSMS	Agh3_0ha_P1_1total	1	P_0ha	645.675	3	645.343	1933.01	-0.41159	-0.00026562	-0.12422	-8.0165e-05	-0.53581	-0.00034578	645.677	45.407	0.9108	45.407	45.176	46.087	0	0	0	0
DNHLLGTFDLTGIPPAPR	18	87	136	24	26	0	0	Unmodified	_DNHLLGTFDLTGIPPAPR_					0	0	0	0	P20029	P20029	P20029	Hspa5	Endoplasmic reticulum chaperone BiP	MSMS	Agh3_0ha_P1_1total	1	P_0ha	645.342	3	645.343	1933.01	NaN	NaN	NaN	NaN	NaN	NaN	NaN	45.807	1	45.807	45.307	46.307	0	0	0	0
DNHVVAAGSMER	12	51	84	18	19	1	0	Unmodified	_DNHVVAAGSMER_					0	0	0	0	Q91X91	Q91X91	Q91X91	Qprt	Nicotinate-nucleotide pyrophosphorylase [carboxylating]	MULTI-MSMS	Agh3_0ha_P1_1total	1	P_0ha	643.302	2	643.301	1284.59	0.53262	0.00034264	-0.24544	-0.00015789	0.28718	0.00018474	643.301	12.03	0.27954	12.03	11.91	12.19	0	0	0	0
DNVINLEVVLPDGR	14	67	113	19	23	0	0	Unmodified	_DNVINLEVVLPDGR_					0	0	0	0	Q7TNG8	Q7TNG8	Q7TNG8	Ldhd	Probable D-lactate dehydrogenase, mitochondrial	MULTI-SECPEP	Agh3_0ha_P1_1total	1	P_0ha	777.421	2	776.92	1551.83	-0.22311	-0.00017334	-0.13637	-0.00010595	-0.35948	-0.00027928	776.92	46.577	0.49762	46.577	46.181	46.678	0	0	0	0
DNVPFHGLVFPCSVLGAEDNYTLVK	25	125	188	30	37	1	0	Unmodified	_DNVPFHGLVFPCSVLGAEDNYTLVK_					0	0	0	0	Q68FL6	Q68FL6	Q68FL6	Mars1	Methionine--tRNA ligase, cytoplasmic	MULTI-MSMS	Agh3_0ha_P1_1total	1	P_0ha	931.467	3	931.13	2790.37	-0.023609	-2.1984e-05	0.92462	0.00086094	0.90101	0.00083896	931.798	57.273	0.26269	57.273	57.195	57.458	0	0	0	0
DNWVTFMDTMLQVSILGSSQQSLQLPTR	28	139	223	37	45	2	0	Unmodified	_DNWVTFMDTMLQVSILGSSQQSLQLPTR_					0	0	0	0	P19096	P19096	P19096	Fasn	Fatty acid synthase;[Acyl-carrier-protein] S-acetyltransferase;[Acyl-carrier-protein] S-malonyltransferase;3-oxoacyl-[acyl-carrier-protein] synthase;3-oxoacyl-[acyl-carrier-protein] reductase;3-hydroxyacyl-[acyl-carrier-protein] dehydratase;Enoyl-[acyl-carrier-protein] reductase;Acyl-[acyl-carrier-protein] hydrolase	MULTI-MSMS	Agh3_0ha_P1_1total	1	P_0ha	1066.53	3	1065.87	3194.57	0.40695	0.00043375	-1.7567	-0.0018724	-1.3498	-0.0014387	1066.2	92.076	0.41443	92.076	91.928	92.342	0	0	0	0
DNWVTFMDTMLQVSILGSSQQSLQLPTR	28	139	223	37	45	2	0	Unmodified	_DNWVTFMDTMLQVSILGSSQQSLQLPTR_					0	0	0	0	P19096	P19096	P19096	Fasn	Fatty acid synthase;[Acyl-carrier-protein] S-acetyltransferase;[Acyl-carrier-protein] S-malonyltransferase;3-oxoacyl-[acyl-carrier-protein] synthase;3-oxoacyl-[acyl-carrier-protein] reductase;3-hydroxyacyl-[acyl-carrier-protein] dehydratase;Enoyl-[acyl-carrier-protein] reductase;Acyl-[acyl-carrier-protein] hydrolase	MULTI-MSMS	Agh3_0ha_P1_1total	1	P_0ha	1066.2	3	1065.87	3194.57	0.41846	0.00044602	-1.2464	-0.0013285	-0.82796	-0.00088249	1066.2	92.698	0.93182	92.698	92.516	93.448	0	0	0	0
DNWVTFMDTMLQVSILGSSQQSLQLPTR	28	139	223	37	45	2	0	Unmodified	_DNWVTFMDTMLQVSILGSSQQSLQLPTR_					0	0	0	0	P19096	P19096	P19096	Fasn	Fatty acid synthase;[Acyl-carrier-protein] S-acetyltransferase;[Acyl-carrier-protein] S-malonyltransferase;3-oxoacyl-[acyl-carrier-protein] synthase;3-oxoacyl-[acyl-carrier-protein] reductase;3-hydroxyacyl-[acyl-carrier-protein] dehydratase;Enoyl-[acyl-carrier-protein] reductase;Acyl-[acyl-carrier-protein] hydrolase	MULTI-MSMS	Agh3_0ha_P1_1total	1	P_0ha	1066.2	3	1065.87	3194.57	0.43199	0.00046045	-0.19626	-0.00020919	0.23573	0.00025126	1066.53	93.55	0.31148	93.55	93.439	93.751	0	0	0	0
DNWVTFMDTMLQVSILGSSQQSLQLPTR	28	139	223	37	45	2	0	Unmodified	_DNWVTFMDTMLQVSILGSSQQSLQLPTR_					0	0	0	0	P19096	P19096	P19096	Fasn	Fatty acid synthase;[Acyl-carrier-protein] S-acetyltransferase;[Acyl-carrier-protein] S-malonyltransferase;3-oxoacyl-[acyl-carrier-protein] synthase;3-oxoacyl-[acyl-carrier-protein] reductase;3-hydroxyacyl-[acyl-carrier-protein] dehydratase;Enoyl-[acyl-carrier-protein] reductase;Acyl-[acyl-carrier-protein] hydrolase	MULTI-MSMS	Agh3_0ha_P1_1total	1	P_0ha	1066.2	3	1065.87	3194.57	0.43053	0.00045888	-0.71834	-0.00076565	-0.28781	-0.00030677	1066.53	93.919	0.39309	93.919	93.742	94.135	0	0	0	0
DNWVTFMDTMLQVSILGSSQQSLQLPTR	28	139	223	37	45	2	0	Unmodified	_DNWVTFMDTMLQVSILGSSQQSLQLPTR_					0	0	0	0	P19096	P19096	P19096	Fasn	Fatty acid synthase;[Acyl-carrier-protein] S-acetyltransferase;[Acyl-carrier-protein] S-malonyltransferase;3-oxoacyl-[acyl-carrier-protein] synthase;3-oxoacyl-[acyl-carrier-protein] reductase;3-hydroxyacyl-[acyl-carrier-protein] dehydratase;Enoyl-[acyl-carrier-protein] reductase;Acyl-[acyl-carrier-protein] hydrolase	MSMS	Agh3_0ha_P1_1total	1	P_0ha	1065.86	3	1065.87	3194.57	NaN	NaN	NaN	NaN	NaN	NaN	NaN	93.735	1	93.735	93.235	94.235	0	0	0	0
DNYVPEVSALDQEIIEVDPDTKEMLK	26	130	208	30	48	1	0	Unmodified	_DNYVPEVSALDQEIIEVDPDTKEMLK_					0	0	0	1	P63276	P63276	P63276	Rps17	Small ribosomal subunit protein eS17	MULTI-MSMS	Agh3_0ha_P1_1total	1	P_0ha	997.827	3	997.49	2989.45	0.33019	0.00032936	-0.45796	-0.00045681	-0.12777	-0.00012744	997.824	56.828	0.84118	56.828	56.495	57.336	0	0	0	0
DPDMVWDFWSLRPESLHQVSFLFSDR	26	148	209	37	42	1	0	Unmodified	_DPDMVWDFWSLRPESLHQVSFLFSDR_					0	0	0	1	P24270	P24270	P24270	Cat	Catalase	MULTI-MSMS	Agh3_0ha_P1_1total	1	P_0ha	803.382	4	803.134	3208.51	0.63178	0.00050741	-2.0032	-0.0016088	-1.3714	-0.0011014	803.383	71.999	0.16605	71.999	71.884	72.05	0	0	0	0
DPNKLVLCEVFK	12	64	105	15	18	1	0	Unmodified	_DPNKLVLCEVFK_					0	0	0	1	P15105	P15105	P15105	Glul	Glutamine synthetase	MSMS	Agh3_0ha_P1_1total	1	P_0ha	487.93	3	487.931	1460.77	NaN	NaN	NaN	NaN	NaN	NaN	NaN	34.164	1	34.164	33.664	34.664	0	0	0	0
DPSGGPVSLDFVK	13	59	92	14	20	0	0	Unmodified	_DPSGGPVSLDFVK_					0	0	0	0	Q99LB7	Q99LB7	Q99LB7	Sardh	Sarcosine dehydrogenase, mitochondrial	MSMS	Agh3_0ha_P1_1total	1	P_0ha	659.338	2	659.338	1316.66	NaN	NaN	NaN	NaN	NaN	NaN	NaN	33.434	1	33.434	32.934	33.934	0	0	0	0
DQAVENILLSPLVVASSLGLVSLGGK	26	115	199	29	37	0	0	Unmodified	_DQAVENILLSPLVVASSLGLVSLGGK_					0	0	0	0	P19324	P19324	P19324	Serpinh1	Serpin H1	MULTI-SECPEP	Agh3_0ha_P1_1total	1	P_0ha	860.493	3	860.493	2578.46	0.29143	0.00025077	0.70865	0.00060979	1.0001	0.00086056	860.828	90.413	0.306	90.413	90.317	90.623	0	0	0	0
DQDGYYWITGR	11	62	84	16	20	0	0	Unmodified	_DQDGYYWITGR_					0	0	0	0	Q9QXG4	Q9QXG4	Q9QXG4	Acss2	Acetyl-coenzyme A synthetase, cytoplasmic	MULTI-SECPEP	Agh3_0ha_P1_1total	1	P_0ha	687.359	2	687.31	1372.6	0.88004	0.00060486	0.25487	0.00017517	1.1349	0.00078003	687.31	35.951	0.72889	35.951	35.603	36.332	0	0	0	0
DQEGQDVLLFIDNIFR	16	86	132	22	28	0	0	Unmodified	_DQEGQDVLLFIDNIFR_					0	0	0	0	P56480	P56480	P56480	Atp5f1b	ATP synthase subunit beta, mitochondrial	MULTI-MSMS	Agh3_0ha_P1_1total	1	P_0ha	961.988	2	961.486	1920.96	0.15042	0.00014463	0.27429	0.00026372	0.42471	0.00040835	961.486	81.472	0.9937	81.472	81.085	82.079	0	0	0	0
DQEGQDVLLFIDNIFR	16	86	132	22	28	0	0	Unmodified	_DQEGQDVLLFIDNIFR_					0	0	0	0	P56480	P56480	P56480	Atp5f1b	ATP synthase subunit beta, mitochondrial	MULTI-MSMS	Agh3_0ha_P1_1total	1	P_0ha	641.661	3	641.327	1920.96	0.54047	0.00034662	-0.10959	-7.0285e-05	0.43088	0.00027633	641.327	81.382	0.48782	81.382	81.255	81.743	0	0	0	0
DQEGQDVLLFIDNIFR	16	86	132	22	28	0	0	Unmodified	_DQEGQDVLLFIDNIFR_					0	0	0	0	P56480	P56480	P56480	Atp5f1b	ATP synthase subunit beta, mitochondrial	MULTI-SECPEP	Agh3_0ha_P1_1total	1	P_0ha	961.987	2	961.486	1920.96	0.24445	0.00023504	0.43144	0.00041482	0.67589	0.00064986	961.988	82.105	0.22562	82.105	82.048	82.274	0	0	0	0
DQGSCGSCWAFGAVEAISDR	20	85	127	25	31	2	0	Unmodified	_DQGSCGSCWAFGAVEAISDR_					0	0	0	0	P10605	P10605	P10605	Ctsb	Cathepsin B;Cathepsin B light chain;Cathepsin B heavy chain	MULTI-MATCH-MSMS	Agh3_0ha_P1_1total	1	P_0ha		2	1086.96	2171.9	-0.57331	-0.00062316	0.094792	0.00010304	-0.47852	-0.00052013	1087.46	49.422	0.4228	49.422	49.148	49.57	0	0	0	0	0.13572	-0.00039756	NaN
DQLIVNLLK	9	48	86	12	14	0	0	Unmodified	_DQLIVNLLK_					0	0	0	0	P06151	P06151	P06151	Ldha	L-lactate dehydrogenase A chain	MULTI-MATCH	Agh3_0ha_P1_1total	1	P_0ha		2	528.327	1054.64	0.043223	2.2836e-05	0.71243	0.0003764	0.75566	0.00039923	528.327	41	0.57274	41	40.688	41.261	0	0	0	0	-0.056768	0.00024645	NaN
DQLIVNLLKEEQAPQNK	17	86	146	24	29	0	0	Unmodified	_DQLIVNLLKEEQAPQNK_					0	0	0	1	P06151	P06151	P06151	Ldha	L-lactate dehydrogenase A chain	MULTI-MSMS	Agh3_0ha_P1_1total	1	P_0ha	660.695	3	660.697	1979.07	-0.37126	-0.00024529	0.66689	0.00044061	0.29563	0.00019532	660.697	38.254	0.58732	38.254	37.992	38.58	0	0	0	0
DQLQGMLYSLVGGQGSER	18	81	132	24	30	1	0	Oxidation (M)	_DQLQGM(Oxidation (M))LYSLVGGQGSER_					0	0	1	0	Q80TS8	Q80TS8	Q80TS8	Sel1l3	Protein sel-1 homolog 3	MULTI-MATCH-MSMS	Agh3_0ha_P1_1total	1	P_0ha		2	977.47	1952.93	0.57871	0.00056567	-5.0889	-0.0049743	-4.5102	-0.0044086	977.465	50.586	0.55428	50.586	50.309	50.863	0	0	0	0	0.13204	-0.0011952	NaN
DQTCTPVPVKR	11	52	90	16	17	1	0	Unmodified	_DQTCTPVPVKR_					0	0	0	1	Q9EQF5	Q9EQF5	Q9EQF5	Dpys	Dihydropyrimidinase	MULTI-MSMS	Agh3_0ha_P1_1total	1	P_0ha	651.339	2	650.838	1299.66	0.55262	0.00035967	-1.5195	-0.00098897	-0.96692	-0.00062931	650.837	11.605	0.2282	11.605	11.427	11.655	0	0	0	0
DQVANSAFVER	11	52	82	16	19	0	0	Unmodified	_DQVANSAFVER_					0	0	0	0	P07901	P07901	P07901	Hsp90aa1	Heat shock protein HSP 90-alpha	MULTI-MSMS	Agh3_0ha_P1_1total	1	P_0ha	618.306	2	618.304	1234.59	-1.691	-0.0010456	-2.9145	-0.001802	-4.6055	-0.0028476	618.302	16.076	0.55342	16.076	15.924	16.477	0	0	0	0
DQVIYPDGKEDQK	13	66	103	17	25	0	0	Unmodified	_DQVIYPDGKEDQK_					0	0	0	1	P55096	P55096	P55096	Abcd3	ATP-binding cassette sub-family D member 3	MULTI-MSMS	Agh3_0ha_P1_1total	1	P_0ha	767.871	2	767.873	1533.73	-0.36298	-0.00027872	0.35685	0.00027401	-0.0061336	-4.7098e-06	767.873	12.705	0.29631	12.705	12.538	12.835	0	0	0	0
DQWTKYEEDKFYLEPYLK	18	114	159	23	34	0	0	Unmodified	_DQWTKYEEDKFYLEPYLK_					0	0	0	2	Q9D855	Q9D855	Q9D855	Uqcrb	Cytochrome b-c1 complex subunit 7	MULTI-MATCH-MSMS	Agh3_0ha_P1_1total	1	P_0ha		3	799.055	2394.14	0.54597	0.00043626	-0.19408	-0.00015508	0.35189	0.00028118	799.388	42.895	0.60609	42.895	42.561	43.167	0	0	0	0	-0.021398	-0.0010252	NaN
DRLTVTSPVLMWVQALDLILGK	22	113	190	28	31	1	0	Unmodified	_DRLTVTSPVLMWVQALDLILGK_					0	0	0	1	Q3TNA1	Q3TNA1	Q3TNA1	Xylb	Xylulose kinase	MULTI-MSMS	Agh3_0ha_P1_1total	1	P_0ha	823.804	3	823.47	2467.39	0.64812	0.00053371	0.10447	8.6028e-05	0.75259	0.00061974	823.804	93.356	0.18172	93.356	93.213	93.395	0	0	0	0
DRLTVTSPVLMWVQALDLILGK	22	113	190	28	31	1	0	Unmodified	_DRLTVTSPVLMWVQALDLILGK_					0	0	0	1	Q3TNA1	Q3TNA1	Q3TNA1	Xylb	Xylulose kinase	MULTI-MSMS	Agh3_0ha_P1_1total	1	P_0ha	823.472	3	823.47	2467.39	0.65116	0.00053621	0.027422	2.2581e-05	0.67858	0.00055879	823.804	93.534	0.42538	93.534	93.395	93.82	0	0	0	0
DRPIEPLDLAVFWVEYVMR	19	110	166	26	29	1	0	Unmodified	_DRPIEPLDLAVFWVEYVMR_					0	0	0	1	Q63886;Q64435;P70691;Q62452;Q6ZQM8	Q63886;Q64435;P70691;Q62452;Q6ZQM8	Q63886	Ugt1a1;Ugt1a6;Ugt1a2;Ugt1a9;Ugt1a7	UDP-glucuronosyltransferase 1A1;UDP-glucuronosyltransferase 1-6;UDP-glucuronosyltransferase 1-2;UDP-glucuronosyltransferase 1A9;UDP-glucuronosyltransferase 1A7	MULTI-MSMS	Agh3_0ha_P1_1total	1	P_0ha	783.743	3	783.408	2347.2	0.62603	0.00049043	-0.11814	-9.2549e-05	0.50789	0.00039789	783.743	91.896	2.5598	91.896	91.331	93.891	0	0	0	0
DRPIEPLDLAVFWVEYVMR	19	110	166	26	29	1	0	Unmodified	_DRPIEPLDLAVFWVEYVMR_					0	0	0	1	Q63886;Q64435;P70691;Q62452;Q6ZQM8	Q63886;Q64435;P70691;Q62452;Q6ZQM8	Q63886	Ugt1a1;Ugt1a6;Ugt1a2;Ugt1a9;Ugt1a7	UDP-glucuronosyltransferase 1A1;UDP-glucuronosyltransferase 1-6;UDP-glucuronosyltransferase 1-2;UDP-glucuronosyltransferase 1A9;UDP-glucuronosyltransferase 1A7	MULTI-MSMS	Agh3_0ha_P1_1total	1	P_0ha	783.411	3	783.408	2347.2	0.64732	0.00050712	0.66188	0.00051852	1.3092	0.0010256	783.743	93.988	0.4007	93.988	93.778	94.179	0	0	0	0
DRPIEPLDLAVFWVEYVMR	19	110	166	26	29	1	0	Unmodified	_DRPIEPLDLAVFWVEYVMR_					0	0	0	1	Q63886;Q64435;P70691;Q62452;Q6ZQM8	Q63886;Q64435;P70691;Q62452;Q6ZQM8	Q63886	Ugt1a1;Ugt1a6;Ugt1a2;Ugt1a9;Ugt1a7	UDP-glucuronosyltransferase 1A1;UDP-glucuronosyltransferase 1-6;UDP-glucuronosyltransferase 1-2;UDP-glucuronosyltransferase 1A9;UDP-glucuronosyltransferase 1A7	MULTI-MSMS	Agh3_0ha_P1_1total	1	P_0ha	783.747	3	783.408	2347.2	0.64869	0.00050819	1.1472	0.00089874	1.7959	0.0014069	783.743	94.312	0.52022	94.312	94.117	94.637	0	0	0	0
DRPIEPLDLAVFWVEYVMR	19	110	166	26	29	1	0	Unmodified	_DRPIEPLDLAVFWVEYVMR_					0	0	0	1	Q63886;Q64435;P70691;Q62452;Q6ZQM8	Q63886;Q64435;P70691;Q62452;Q6ZQM8	Q63886	Ugt1a1;Ugt1a6;Ugt1a2;Ugt1a9;Ugt1a7	UDP-glucuronosyltransferase 1A1;UDP-glucuronosyltransferase 1-6;UDP-glucuronosyltransferase 1-2;UDP-glucuronosyltransferase 1A9;UDP-glucuronosyltransferase 1A7	MULTI-MSMS	Agh3_0ha_P1_1total	1	P_0ha	783.744	3	783.408	2347.2	0.65139	0.0005103	1.3503	0.0010579	2.0017	0.0015682	783.744	95.125	0.32576	95.125	94.916	95.242	0	0	0	0
DRTVPFCSTFAAFFTR	16	86	124	22	23	1	0	Unmodified	_DRTVPFCSTFAAFFTR_					0	0	0	1	P40142	P40142	P40142	Tkt	Transketolase	MULTI-MSMS	Agh3_0ha_P1_1total	1	P_0ha	641.98	3	641.645	1921.91	0.2564	0.00016452	-0.096021	-6.1611e-05	0.16038	0.00010291	641.98	53.535	0.75507	53.535	53.147	53.902	0	0	0	0
DRTYLAALETLDNGKPYVISYLVDLDMVLK	30	156	250	36	48	1	0	Unmodified	_DRTYLAALETLDNGKPYVISYLVDLDMVLK_					0	0	0	2	P47738	P47738	P47738	Aldh2	Aldehyde dehydrogenase, mitochondrial	MULTI-MSMS	Agh3_0ha_P1_1total	1	P_0ha	858.457	4	857.956	3427.79	0.14199	0.00012182	0.88901	0.00076273	1.031	0.00088456	858.458	76.886	0.10844	76.886	76.834	76.943	0	0	0	0
DRTYLAALETLDNGKPYVISYLVDLDMVLK	30	156	250	36	48	1	0	Unmodified	_DRTYLAALETLDNGKPYVISYLVDLDMVLK_					0	0	0	2	P47738	P47738	P47738	Aldh2	Aldehyde dehydrogenase, mitochondrial	MULTI-MSMS	Agh3_0ha_P1_1total	1	P_0ha	858.208	4	857.956	3427.79	0.22895	0.00019643	-0.74137	-0.00063606	-0.51241	-0.00043963	858.206	77.233	0.19373	77.233	77.094	77.288	0	0	0	0
DRTYLAALETLDNGKPYVISYLVDLDMVLK	30	156	250	36	48	1	0	Unmodified	_DRTYLAALETLDNGKPYVISYLVDLDMVLK_					0	0	0	2	P47738	P47738	P47738	Aldh2	Aldehyde dehydrogenase, mitochondrial	MULTI-MSMS	Agh3_0ha_P1_1total	1	P_0ha	858.453	4	857.956	3427.79	0.26478	0.00022717	-1.9569	-0.0016789	-1.6921	-0.0014518	858.456	77.369	0.24658	77.369	77.269	77.515	0	0	0	0
DRTYLAALETLDNGKPYVISYLVDLDMVLK	30	156	250	36	48	1	0	Unmodified	_DRTYLAALETLDNGKPYVISYLVDLDMVLK_					0	0	0	2	P47738	P47738	P47738	Aldh2	Aldehyde dehydrogenase, mitochondrial	MULTI-MATCH	Agh3_0ha_P1_1total	1	P_0ha		4	857.956	3427.79	0.17936	0.00015389	0.30144	0.00025862	0.4808	0.00041251	858.457	77.056	0.18485	77.056	76.943	77.127	0	0	0	0	0.015895	0.0028058	NaN
DSDSILETLQR	11	52	89	15	22	0	0	Unmodified	_DSDSILETLQR_					0	0	0	0	Q9D6J6	Q9D6J6	Q9D6J6	Ndufv2	NADH dehydrogenase [ubiquinone] flavoprotein 2, mitochondrial	MSMS	Agh3_0ha_P1_1total	1	P_0ha	638.823	2	638.823	1275.63	NaN	NaN	NaN	NaN	NaN	NaN	NaN	32.903	1	32.903	32.403	33.403	0	0	0	0
DSFIVSEGANTMDIGR	16	71	114	20	27	1	0	Unmodified	_DSFIVSEGANTMDIGR_					0	0	0	0	Q9QXE0	Q9QXE0	Q9QXE0	Hacl1	2-hydroxyacyl-CoA lyase 1	MULTI-MSMS	Agh3_0ha_P1_1total	1	P_0ha	856.402	2	856.401	1710.79	0.639	0.00054724	-0.093935	-8.0446e-05	0.54507	0.00046679	856.402	35.672	0.68551	35.672	35.433	36.118	0	0	0	0
DSFIVSEGANTMDIGR	16	71	114	20	27	1	0	Unmodified	_DSFIVSEGANTMDIGR_					0	0	0	0	Q9QXE0	Q9QXE0	Q9QXE0	Hacl1	2-hydroxyacyl-CoA lyase 1	MULTI-MSMS	Agh3_0ha_P1_1total	1	P_0ha	856.904	2	856.401	1710.79	0.54021	0.00046264	0.69046	0.00059131	1.2307	0.0010539	856.403	36.283	0.19187	36.283	36.175	36.367	0	0	0	0
DSFIVSEGANTMDIGR	16	71	114	20	28	1	0	Oxidation (M)	_DSFIVSEGANTM(Oxidation (M))DIGR_		DSFIVSEGANTM(1)DIGR		DSFIVSEGANTM(25)DIGR	0	0	1	0	Q9QXE0	Q9QXE0	Q9QXE0	Hacl1	2-hydroxyacyl-CoA lyase 1	MULTI-MSMS	Agh3_0ha_P1_1total	1	P_0ha	864.395	2	864.399	1726.78	0.39696	0.00034314	-2.3667	-0.0020458	-1.9698	-0.0017027	864.898	36.121	1.0736	36.121	35.512	36.586	0	0	0	0
DSIFSNLIGQLDYK	14	73	113	17	24	0	0	Unmodified	_DSIFSNLIGQLDYK_					0	0	0	0	Q8BMS1	Q8BMS1	Q8BMS1	Hadha	Trifunctional enzyme subunit alpha, mitochondrial;Long-chain enoyl-CoA hydratase;Long chain 3-hydroxyacyl-CoA dehydrogenase	MULTI-MSMS	Agh3_0ha_P1_1total	1	P_0ha	806.914	2	806.914	1611.81	0.081963	6.6137e-05	0.85367	0.00068884	0.93563	0.00075498	806.915	60.503	1.2283	60.503	60.021	61.249	0	0	0	0
DSIFSNLIGQLDYKGFEK	18	95	144	22	30	0	0	Unmodified	_DSIFSNLIGQLDYKGFEK_					0	0	0	1	Q8BMS1	Q8BMS1	Q8BMS1	Hadha	Trifunctional enzyme subunit alpha, mitochondrial;Long-chain enoyl-CoA hydratase;Long chain 3-hydroxyacyl-CoA dehydrogenase	MULTI-MSMS	Agh3_0ha_P1_1total	1	P_0ha	692.358	3	692.021	2073.04	0.21611	0.00014955	-0.086554	-5.9897e-05	0.12955	8.9653e-05	692.355	58.754	1.1395	58.754	58.431	59.57	0	0	0	0
DSLWDKLVFSK	11	63	96	14	18	0	0	Unmodified	_DSLWDKLVFSK_					0	0	0	1	Q8JZR0	Q8JZR0	Q8JZR0	Acsl5	Long-chain-fatty-acid--CoA ligase 5	MULTI-MSMS	Agh3_0ha_P1_1total	1	P_0ha	669.86	2	669.359	1336.7	-0.25627	-0.00017153	0.8018	0.00053669	0.54553	0.00036515	669.359	45.54	0.52122	45.54	45.328	45.849	0	0	0	0
DSNYHLLMSVQESLER	16	81	129	23	29	1	0	Unmodified	_DSNYHLLMSVQESLER_					0	0	0	0	P26443	P26443	P26443	Glud1	Glutamate dehydrogenase 1, mitochondrial	MULTI-MSMS	Agh3_0ha_P1_1total	1	P_0ha	641.31	3	640.976	1919.9	-0.33965	-0.00021771	-0.58015	-0.00037186	-0.91981	-0.00058957	640.975	42.301	1.2088	42.301	42.017	43.226	0	0	0	0
DSQDFSSYLSDGLHLSPMGNEFLFLNLCPLLDKK	34	173	263	41	54	2	0	Unmodified	_DSQDFSSYLSDGLHLSPMGNEFLFLNLCPLLDKK_					0	0	0	1	Q9DB29	Q9DB29	Q9DB29	Iah1	Isoamyl acetate-hydrolyzing esterase 1 homolog	MULTI-MSMS	Agh3_0ha_P1_1total	1	P_0ha	976.477	4	975.976	3899.88	1.0075	0.00098329	-1.4953	-0.0014594	-0.48782	-0.0004761	976.475	74.718	0.35377	74.718	74.477	74.831	0	0	0	0
DSQDFSSYLSDGLHLSPMGNEFLFLNLCPLLDKK	34	173	263	41	54	2	0	Unmodified	_DSQDFSSYLSDGLHLSPMGNEFLFLNLCPLLDKK_					0	0	0	1	Q9DB29	Q9DB29	Q9DB29	Iah1	Isoamyl acetate-hydrolyzing esterase 1 homolog	MULTI-SECPEP	Agh3_0ha_P1_1total	1	P_0ha	976.478	4	975.976	3899.88	0.98557	0.0009619	-1.9143	-0.0018683	-0.92873	-0.00090641	976.225	74.886	0.25027	74.886	74.82	75.071	0	0	0	0
DSQGNLFR	8	39	61	13	14	0	0	Unmodified	_DSQGNLFR_					0	0	0	0	Q91Y97	Q91Y97	Q91Y97	Aldob	Fructose-bisphosphate aldolase B	MULTI-MSMS	Agh3_0ha_P1_1total	1	P_0ha	468.73	2	468.73	935.446	-0.9382	-0.00043976	-0.10408	-4.8786e-05	-1.0423	-0.00048855	468.73	16.338	1.5974	16.338	15.924	17.521	0	0	0	0
DSTLDAAEEIFR	12	58	91	15	23	0	0	Unmodified	_DSTLDAAEEIFR_					0	0	0	0	Q71RI9	Q71RI9	Q71RI9	Kyat3	Kynurenine--oxoglutarate transaminase 3	MULTI-MSMS	Agh3_0ha_P1_1total	1	P_0ha	683.828	2	683.828	1365.64	0.21509	0.00014709	-0.037832	-2.587e-05	0.17726	0.00012122	683.828	43.318	1.1501	43.318	42.927	44.077	0	0	0	0
DSTLDAAEEIFR	12	58	91	15	23	0	0	Unmodified	_DSTLDAAEEIFR_					0	0	0	0	Q71RI9	Q71RI9	Q71RI9	Kyat3	Kynurenine--oxoglutarate transaminase 3	MSMS	Agh3_0ha_P1_1total	1	P_0ha	683.825	2	683.828	1365.64	NaN	NaN	NaN	NaN	NaN	NaN	NaN	43.857	1	43.857	43.357	44.357	0	0	0	0
DSTLDAAEEIFR	12	58	91	15	23	0	0	Unmodified	_DSTLDAAEEIFR_					0	0	0	0	Q71RI9	Q71RI9	Q71RI9	Kyat3	Kynurenine--oxoglutarate transaminase 3	MSMS	Agh3_0ha_P1_1total	1	P_0ha	683.341	2	683.828	1365.64	NaN	NaN	NaN	NaN	NaN	NaN	NaN	44.05	1	44.05	43.55	44.55	0	0	0	0
DSTLIMQLLR	10	51	92	14	16	1	0	Unmodified	_DSTLIMQLLR_					0	0	0	0	P63101;O70456;P68254;Q9CQV8;P62259;P61982;P68510	P63101;P68254;Q9CQV8;P62259;P61982;P68510	P63101	Ywhaz;Sfn;Ywhaq;Ywhab;Ywhae;Ywhag;Ywhah	14-3-3 protein zeta/delta;14-3-3 protein sigma;14-3-3 protein theta;14-3-3 protein beta/alpha;14-3-3 protein beta/alpha, N-terminally processed;14-3-3 protein epsilon;14-3-3 protein gamma;14-3-3 protein gamma, N-terminally processed;14-3-3 protein eta	MULTI-MSMS	Agh3_0ha_P1_1total	1	P_0ha	595.335	2	595.334	1188.65	1.014	0.00060365	-0.47926	-0.00028532	0.5347	0.00031832	595.334	51.868	1.0616	51.868	51.575	52.637	0	0	0	0
DSTQLLDHLFANVIPK	16	82	131	21	25	0	0	Unmodified	_DSTQLLDHLFANVIPK_					0	0	0	0	Q9DBT9	Q9DBT9	Q9DBT9	Dmgdh	Dimethylglycine dehydrogenase, mitochondrial	MULTI-MSMS	Agh3_0ha_P1_1total	1	P_0ha	604.328	3	604.328	1809.96	0.5881	0.0003554	-0.42098	-0.00025441	0.16712	0.000101	604.328	58.385	1.1486	58.385	57.866	59.015	0	0	0	0
DSTQLLDHLFANVIPK	16	82	131	21	25	0	0	Unmodified	_DSTQLLDHLFANVIPK_					0	0	0	0	Q9DBT9	Q9DBT9	Q9DBT9	Dmgdh	Dimethylglycine dehydrogenase, mitochondrial	MULTI-MATCH-MSMS	Agh3_0ha_P1_1total	1	P_0ha		2	905.989	1809.96	0.25533	0.00023133	-0.063314	-5.7362e-05	0.19202	0.00017397	906.49	58.42	0.63531	58.42	58.03	58.665	0	0	0	0	0.048419	9.9097e-05	NaN
DSVVLNFNPFMAFNPDPK	18	95	138	22	27	1	0	Unmodified	_DSVVLNFNPFMAFNPDPK_					0	0	0	0	P52825	P52825	P52825	Cpt2	Carnitine O-palmitoyltransferase 2, mitochondrial	MULTI-MSMS	Agh3_0ha_P1_1total	1	P_0ha	1027	2	1026.5	2050.98	0.17425	0.00017887	0.71574	0.00073471	0.89	0.00091358	1027	66.199	0.74023	66.199	65.886	66.627	0	0	0	0
DSYDFFTEIK	10	59	81	11	20	0	0	Unmodified	_DSYDFFTEIK_					0	0	0	0	Q8BH00	Q8BH00	Q8BH00	Aldh8a1	2-aminomuconic semialdehyde dehydrogenase	MULTI-MSMS	Agh3_0ha_P1_1total	1	P_0ha	632.79	2	632.79	1263.57	-0.17379	-0.00010998	-0.53232	-0.00033685	-0.70612	-0.00044682	632.79	42.27	0.74041	42.27	42.115	42.856	0	0	0	0
DTCLSYSPLLQNMIDEFSDYFLSLCKDVVSNKELMTK	37	189	297	43	62	4	0	Unmodified	_DTCLSYSPLLQNMIDEFSDYFLSLCKDVVSNKELMTK_					0	0	0	2	P17717	P17717	P17717	Ugt2b17	UDP-glucuronosyltransferase 2B17	MULTI-MSMS	Agh3_0ha_P1_1total	1	P_0ha	1102.03	4	1101.78	4403.07	0.21046	0.00023188	-0.073439	-8.0913e-05	0.13703	0.00015097	1102.28	91.886	0.51369	91.886	91.571	92.085	0	0	0	0
DTNYTLNTDSLDWALYDHLMDFLADR	26	138	200	34	47	1	0	Unmodified	_DTNYTLNTDSLDWALYDHLMDFLADR_					0	0	0	0	O35658	O35658	O35658	C1qbp	Complement component 1 Q subcomponent-binding protein, mitochondrial	MULTI-MSMS	Agh3_0ha_P1_1total	1	P_0ha	1040.47	3	1040.14	3117.4	0.22909	0.00023828	-1.6548	-0.0017212	-1.4257	-0.0014829	1040.47	81.814	0.18774	81.814	81.729	81.917	0	0	0	0
DTSPGSAYQEGGGLYALGLIHANHGGDIIDYLLNQLK	37	172	264	46	56	0	0	Unmodified	_DTSPGSAYQEGGGLYALGLIHANHGGDIIDYLLNQLK_					0	0	0	0	Q3TXS7	Q3TXS7	Q3TXS7	Psmd1	26S proteasome non-ATPase regulatory subunit 1	MULTI-MSMS	Agh3_0ha_P1_1total	1	P_0ha	968.738	4	968.488	3869.92	0.63058	0.00061071	0.32582	0.00031555	0.9564	0.00092626	968.739	75.226	0.20846	75.226	75.084	75.292	0	0	0	0
DTSYLFITGPEVVK	14	73	113	15	23	0	0	Unmodified	_DTSYLFITGPEVVK_					0	0	0	0	Q99MN9	Q99MN9	Q99MN9	Pccb	Propionyl-CoA carboxylase beta chain, mitochondrial	MULTI-MSMS	Agh3_0ha_P1_1total	1	P_0ha	784.914	2	784.914	1567.81	-0.068452	-5.3729e-05	-0.33079	-0.00025964	-0.39924	-0.00031337	784.913	44.414	0.44199	44.414	44.203	44.645	0	0	0	0
DTTPDELLSAVLTAVLQDVK	20	93	158	22	34	0	0	Unmodified	_DTTPDELLSAVLTAVLQDVK_					0	0	0	0	Q8VCH0	Q8VCH0	Q8VCH0	Acaa1b	3-ketoacyl-CoA thiolase B, peroxisomal	MULTI-MSMS	Agh3_0ha_P1_1total	1	P_0ha	710.052	3	710.051	2127.13	0.66978	0.00047558	-0.080626	-5.7249e-05	0.58915	0.00041833	710.385	96.323	0.59679	96.323	96.113	96.71	0	0	0	0
DTTPDELLSAVLTAVLQDVK	20	93	158	22	34	0	0	Unmodified	_DTTPDELLSAVLTAVLQDVK_					0	0	0	0	Q8VCH0	Q8VCH0	Q8VCH0	Acaa1b	3-ketoacyl-CoA thiolase B, peroxisomal	MULTI-MSMS	Agh3_0ha_P1_1total	1	P_0ha	1064.57	2	1064.57	2127.13	0.39792	0.00042362	0.5883	0.00062628	0.98622	0.0010499	1065.07	96.324	0.409	96.324	96.113	96.522	0	0	0	0
DTVLLEELGQASGLVLER	18	84	144	22	30	0	0	Unmodified	_DTVLLEELGQASGLVLER_					0	0	0	0	Q9DCS2	Q9DCS2	Q9DCS2	Mettl26	Methyltransferase-like 26	MSMS	Agh3_0ha_P1_1total	1	P_0ha	971.531	2	971.528	1941.04	NaN	NaN	NaN	NaN	NaN	NaN	NaN	64.677	1	64.677	64.177	65.177	0	0	0	0
DVAPQAPVHFLVIPR	15	78	123	21	19	0	0	Unmodified	_DVAPQAPVHFLVIPR_					0	0	0	0	Q9D0S9	Q9D0S9	Q9D0S9	Hint2	Adenosine 5-monophosphoramidase HINT2	MULTI-MSMS	Agh3_0ha_P1_1total	1	P_0ha	553.985	3	553.651	1657.93	-0.29235	-0.00016186	0.28928	0.00016016	-0.0030681	-1.6986e-06	553.985	38.232	0.58695	38.232	37.945	38.532	0	0	0	0
DVAPQAPVHFLVIPR	15	78	123	21	19	0	0	Unmodified	_DVAPQAPVHFLVIPR_					0	0	0	0	Q9D0S9	Q9D0S9	Q9D0S9	Hint2	Adenosine 5-monophosphoramidase HINT2	MULTI-MSMS	Agh3_0ha_P1_1total	1	P_0ha	830.474	2	829.972	1657.93	-0.58832	-0.00048829	0.85845	0.00071249	0.27012	0.00022419	829.973	38.235	0.43864	38.235	37.992	38.431	0	0	0	0
DVDEAYMNKVELESRLEGLTDEINFLR	27	138	220	36	49	1	0	Unmodified	_DVDEAYMNKVELESRLEGLTDEINFLR_					0	0	0	2	P11679;CON__P05787;CON__H-INV:HIT000292931	P11679	P11679	Krt8	Keratin, type II cytoskeletal 8	MULTI-MSMS	Agh3_0ha_P1_1total	1	P_0ha	800.898	4	800.396	3197.56	0.22576	0.00018069	-0.37993	-0.00030409	-0.15417	-0.0001234	800.647	60.74	1.0714	60.74	60.384	61.455	0	0	0	0
DVDFEAIWGAVR	12	63	92	16	19	0	0	Unmodified	_DVDFEAIWGAVR_					0	0	0	0	P25688	P25688	P25688	Uox	Uricase	MULTI-MSMS	Agh3_0ha_P1_1total	1	P_0ha	689.344	2	689.344	1376.67	0.40866	0.00028171	0.1028	7.0863e-05	0.51146	0.00035257	689.344	55.913	2.3937	55.913	55.411	57.804	0	0	0	0
DVDFEAIWGAVR	12	63	92	16	19	0	0	Unmodified	_DVDFEAIWGAVR_					0	0	0	0	P25688	P25688	P25688	Uox	Uricase	MULTI-MSMS	Agh3_0ha_P1_1total	1	P_0ha	689.344	2	689.344	1376.67	0.60243	0.00041528	-0.55298	-0.00038119	0.049454	3.4091e-05	689.343	58.496	0.75449	58.496	57.835	58.59	0	0	0	0
DVDFEAIWGAVR	12	63	92	16	19	0	0	Unmodified	_DVDFEAIWGAVR_					0	0	0	0	P25688	P25688	P25688	Uox	Uricase	MSMS	Agh3_0ha_P1_1total	1	P_0ha	689.344	2	689.344	1376.67	NaN	NaN	NaN	NaN	NaN	NaN	NaN	59.585	1	59.585	59.085	60.085	0	0	0	0
DVDFEAIWGAVRDIVLQK	18	95	148	24	28	0	0	Unmodified	_DVDFEAIWGAVRDIVLQK_					0	0	0	1	P25688	P25688	P25688	Uox	Uricase	MULTI-MSMS	Agh3_0ha_P1_1total	1	P_0ha	692.037	3	692.037	2073.09	0.287	0.00019862	0.22955	0.00015886	0.51655	0.00035747	692.372	77.91	0.37215	77.91	77.63	78.002	0	0	0	0
DVDFEAIWGAVRDIVLQK	18	95	148	24	28	0	0	Unmodified	_DVDFEAIWGAVRDIVLQK_					0	0	0	1	P25688	P25688	P25688	Uox	Uricase	MULTI-MSMS	Agh3_0ha_P1_1total	1	P_0ha	692.037	3	692.037	2073.09	0.1988	0.00013758	0.20187	0.0001397	0.40067	0.00027728	692.372	78.071	0.42965	78.071	78.002	78.432	0	0	0	0
DVDLEFLAK	9	48	76	10	16	0	0	Unmodified	_DVDLEFLAK_					0	0	0	0	Q01853	Q01853	Q01853	Vcp	Transitional endoplasmic reticulum ATPase	MULTI-MSMS	Agh3_0ha_P1_1total	1	P_0ha	525.278	2	525.279	1048.54	0.36	0.0001891	0.12189	6.4028e-05	0.48189	0.00025313	525.279	37.564	1.4554	37.564	37.137	38.592	0	0	0	0
DVEEAKPELSLLGDGDY	17	80	124	18	32	0	0	Unmodified	_DVEEAKPELSLLGDGDY_					0	0	0	1	Q9DB29	Q9DB29	Q9DB29	Iah1	Isoamyl acetate-hydrolyzing esterase 1 homolog	MULTI-MSMS	Agh3_0ha_P1_1total	1	P_0ha	925.442	2	925.439	1848.86	-0.045198	-4.1828e-05	-0.11228	-0.00010391	-0.15748	-0.00014574	925.439	43.631	0.16876	43.631	43.548	43.716	0	0	0	0
DVEQLEQLIDNHDVIFLLMDTR	22	116	186	30	39	1	0	Unmodified	_DVEQLEQLIDNHDVIFLLMDTR_					0	0	0	0	Q9D906	Q9D906	Q9D906	Atg7	Ubiquitin-like modifier-activating enzyme ATG7	MULTI-MSMS	Agh3_0ha_P1_1total	1	P_0ha	886.781	3	886.114	2655.32	-0.086455	-7.6609e-05	0.54859	0.00048611	0.46213	0.0004095	886.45	76.655	0.23356	76.655	76.522	76.755	0	0	0	0
DVFLGTFLYEYSR	13	77	108	16	22	0	0	Unmodified	_DVFLGTFLYEYSR_					0	0	0	0	P07724	P07724	P07724	Alb	Albumin	MULTI-MSMS	Agh3_0ha_P1_1total	1	P_0ha	805.399	2	805.398	1608.78	0.16187	0.00013037	0.12525	0.00010087	0.28712	0.00023124	805.399	60.504	1.1915	60.504	60.147	61.338	0	0	0	0
DVFLGTFLYEYSR	13	77	108	16	22	0	0	Unmodified	_DVFLGTFLYEYSR_					0	0	0	0	P07724	P07724	P07724	Alb	Albumin	MULTI-MSMS	Agh3_0ha_P1_1total	1	P_0ha	805.901	2	805.398	1608.78	0.1298	0.00010454	0.45353	0.00036527	0.58332	0.00046981	805.399	61.22	2.0037	61.22	61.036	63.039	0	0	0	0
DVFLGTFLYEYSR	13	77	108	16	22	0	0	Unmodified	_DVFLGTFLYEYSR_					0	0	0	0	P07724	P07724	P07724	Alb	Albumin	MULTI-MSMS	Agh3_0ha_P1_1total	1	P_0ha	805.397	2	805.398	1608.78	0.36877	0.000297	3.6323	0.0029255	4.0011	0.0032225	805.401	63.108	0.46091	63.108	62.821	63.282	0	0	0	0
DVFLGTFLYEYSR	13	77	108	16	22	0	0	Unmodified	_DVFLGTFLYEYSR_					0	0	0	0	P07724	P07724	P07724	Alb	Albumin	MSMS	Agh3_0ha_P1_1total	1	P_0ha	805.397	2	805.398	1608.78	NaN	NaN	NaN	NaN	NaN	NaN	NaN	63.777	1	63.777	63.277	64.277	0	0	0	0
DVGGIVLANACGPCIGQWDR	20	87	138	26	27	2	0	Unmodified	_DVGGIVLANACGPCIGQWDR_					0	0	0	0	Q99KI0	Q99KI0	Q99KI0	Aco2	Aconitate hydratase, mitochondrial	MSMS	Agh3_0ha_P1_1total	1	P_0ha	1079.51	2	1079.51	2157.01	NaN	NaN	NaN	NaN	NaN	NaN	NaN	47.96	1	47.96	47.46	48.46	0	0	0	0
DVGILALEVYFPAQYVDQTDLEK	23	121	184	26	39	0	0	Unmodified	_DVGILALEVYFPAQYVDQTDLEK_					0	0	0	0	P54869	P54869	P54869	Hmgcs2	Hydroxymethylglutaryl-CoA synthase, mitochondrial	MULTI-MSMS	Agh3_0ha_P1_1total	1	P_0ha	876.117	3	876.114	2625.32	0.034738	3.0435e-05	0.49298	0.00043191	0.52772	0.00046235	876.449	73.08	0.37073	73.08	72.951	73.322	0	0	0	0
DVGILALEVYFPAQYVDQTDLEK	23	121	184	26	39	0	0	Unmodified	_DVGILALEVYFPAQYVDQTDLEK_					0	0	0	0	P54869	P54869	P54869	Hmgcs2	Hydroxymethylglutaryl-CoA synthase, mitochondrial	MULTI-SECPEP	Agh3_0ha_P1_1total	1	P_0ha	875.445	3	876.114	2625.32	0.16882	0.00014791	-0.2144	-0.00018783	-0.045572	-3.9926e-05	876.448	72.692	0.39726	72.692	72.345	72.742	0	0	0	0
DVGILALEVYFPAQYVDQTDLEK	23	121	184	26	39	0	0	Unmodified	_DVGILALEVYFPAQYVDQTDLEK_					0	0	0	0	P54869	P54869	P54869	Hmgcs2	Hydroxymethylglutaryl-CoA synthase, mitochondrial	MULTI-MATCH	Agh3_0ha_P1_1total	1	P_0ha		3	876.114	2625.32	0.31622	0.00027704	-0.87231	-0.00076424	-0.55609	-0.0004872	876.447	74.174	0.069275	74.174	74.125	74.195	0	0	0	0	0.13387	-0.0032883	NaN
DVGILALEVYFPAQYVDQTDLEKFNNVEAGK	31	159	241	37	51	0	0	Unmodified	_DVGILALEVYFPAQYVDQTDLEKFNNVEAGK_					0	0	0	1	P54869	P54869	P54869	Hmgcs2	Hydroxymethylglutaryl-CoA synthase, mitochondrial	MULTI-MSMS	Agh3_0ha_P1_1total	1	P_0ha	1162.92	3	1162.59	3484.74	-0.14812	-0.0001722	0.13697	0.00015924	-0.011155	-1.2968e-05	1162.92	69.586	0.83967	69.586	69.027	69.866	0	0	0	0
DVGILALEVYFPAQYVDQTDLEKFNNVEAGK	31	159	241	37	51	0	0	Unmodified	_DVGILALEVYFPAQYVDQTDLEKFNNVEAGK_					0	0	0	1	P54869	P54869	P54869	Hmgcs2	Hydroxymethylglutaryl-CoA synthase, mitochondrial	MULTI-MSMS	Agh3_0ha_P1_1total	1	P_0ha	1163.26	3	1162.59	3484.74	-0.022117	-2.5713e-05	-0.99035	-0.0011514	-1.0125	-0.0011771	1163.25	69.909	0.26025	69.909	69.835	70.095	0	0	0	0
DVGILALEVYFPAQYVDQTDLEKFNNVEAGK	31	159	241	37	51	0	0	Unmodified	_DVGILALEVYFPAQYVDQTDLEKFNNVEAGK_					0	0	0	1	P54869	P54869	P54869	Hmgcs2	Hydroxymethylglutaryl-CoA synthase, mitochondrial	MULTI-MSMS	Agh3_0ha_P1_1total	1	P_0ha	1163.59	3	1162.59	3484.74	0.033865	3.9371e-05	-1.7415	-0.0020246	-1.7076	-0.0019853	1162.92	70.15	0.15612	70.15	70.083	70.239	0	0	0	0
DVGILALEVYFPAQYVDQTDLEKFNNVEAGK	31	159	241	37	51	0	0	Unmodified	_DVGILALEVYFPAQYVDQTDLEKFNNVEAGK_					0	0	0	1	P54869	P54869	P54869	Hmgcs2	Hydroxymethylglutaryl-CoA synthase, mitochondrial	MULTI-MSMS	Agh3_0ha_P1_1total	1	P_0ha	1163.25	3	1162.59	3484.74	0.1466	0.00017043	-2.1191	-0.0024636	-1.9725	-0.0022932	1163.25	70.445	0.056953	70.445	70.4	70.457	0	0	0	0
DVGILALEVYFPAQYVDQTDLEKFNNVEAGKYTVGLGQTR	40	202	310	50	64	0	0	Unmodified	_DVGILALEVYFPAQYVDQTDLEKFNNVEAGKYTVGLGQTR_					0	0	0	2	P54869	P54869	P54869	Hmgcs2	Hydroxymethylglutaryl-CoA synthase, mitochondrial	MULTI-MSMS	Agh3_0ha_P1_1total	1	P_0ha	1116.57	4	1116.07	4460.25	-0.0015568	-1.7375e-06	-0.19309	-0.0002155	-0.19465	-0.00021724	1116.57	67.351	1.3322	67.351	66.964	68.296	0	0	0	0
DVGILALEVYFPAQYVDQTDLEKFNNVEAGKYTVGLGQTR	40	202	310	50	64	0	0	Unmodified	_DVGILALEVYFPAQYVDQTDLEKFNNVEAGKYTVGLGQTR_					0	0	0	2	P54869	P54869	P54869	Hmgcs2	Hydroxymethylglutaryl-CoA synthase, mitochondrial	MULTI-MSMS	Agh3_0ha_P1_1total	1	P_0ha	1116.57	4	1116.07	4460.25	-0.14384	-0.00016053	-2.4951	-0.0027847	-2.6389	-0.0029452	1116.82	69.069	0.21283	69.069	69.009	69.222	0	0	0	0
DVGIVALEIYFPSQYVDQAELEKYDGVDAGKYTIGLGQAR	40	199	304	48	64	0	0	Unmodified	_DVGIVALEIYFPSQYVDQAELEKYDGVDAGKYTIGLGQAR_					0	0	0	2	Q8JZK9	Q8JZK9	Q8JZK9	Hmgcs1	Hydroxymethylglutaryl-CoA synthase, cytoplasmic	MULTI-MSMS	Agh3_0ha_P1_1total	1	P_0ha	1099.06	4	1098.56	4390.2	0.039153	4.3012e-05	0.4472	0.00049128	0.48636	0.00053429	1099.06	66.135	0.52304	66.135	65.732	66.255	0	0	0	0
DVGIVALEIYFPSQYVDQAELEKYDGVDAGKYTIGLGQAR	40	199	304	48	64	0	0	Unmodified	_DVGIVALEIYFPSQYVDQAELEKYDGVDAGKYTIGLGQAR_					0	0	0	2	Q8JZK9	Q8JZK9	Q8JZK9	Hmgcs1	Hydroxymethylglutaryl-CoA synthase, cytoplasmic	MULTI-MSMS	Agh3_0ha_P1_1total	1	P_0ha	1099.06	4	1098.56	4390.2	0.0268	2.9441e-05	0.70473	0.00077418	0.73153	0.00080363	1099.06	66.332	0.33543	66.332	66.22	66.556	0	0	0	0
DVGLPLCQALLEAENGNPDRVLELLLPIR	29	140	236	38	43	1	0	Unmodified	_DVGLPLCQALLEAENGNPDRVLELLLPIR_					0	0	0	1	A3KMP2	A3KMP2	A3KMP2	Ttc38	Tetratricopeptide repeat protein 38	MULTI-MATCH-MSMS	Agh3_0ha_P1_1total	1	P_0ha		3	1076.59	3226.74	0.11678	0.00012572	0.46855	0.00050444	0.58533	0.00063016	1077.26	83.715	0.29418	83.715	83.569	83.863	0	0	0	0	-0.067208	-0.00052389	NaN
DVGRKPPTFGDASVIALELLNSGYEFDEGSIIFNQFK	37	186	281	45	58	0	0	Unmodified	_DVGRKPPTFGDASVIALELLNSGYEFDEGSIIFNQFK_					0	0	0	2	Q91VR2	Q91VR2	Q91VR2	Atp5f1c	ATP synthase subunit gamma, mitochondrial	MULTI-MSMS	Agh3_0ha_P1_1total	1	P_0ha	1019.52	4	1019.27	4073.04	-0.21971	-0.00022395	1.0015	0.0010208	0.7818	0.00079687	1020.02	78.307	0.29763	78.307	78.176	78.474	0	0	0	0
DVIEEYFK	8	49	71	9	16	0	0	Unmodified	_DVIEEYFK_					0	0	0	0	P63323	P63323	P63323	Rps12	Small ribosomal subunit protein eS12	MULTI-MSMS	Agh3_0ha_P1_1total	1	P_0ha	521.758	2	521.758	1041.5	-0.73091	-0.00038136	-0.21576	-0.00011258	-0.94667	-0.00049393	521.758	34.161	0.70143	34.161	33.975	34.676	0	0	0	0
DVLFLKDCVGPEVENACANPAAGTVILLENLR	32	148	243	39	47	2	0	Unmodified	_DVLFLKDCVGPEVENACANPAAGTVILLENLR_					0	0	0	1	P09411	P09411	P09411	Pgk1	Phosphoglycerate kinase 1	MULTI-MSMS	Agh3_0ha_P1_1total	1	P_0ha	1166.93	3	1166.6	3496.77	-0.0048714	-5.683e-06	1.1756	0.0013715	1.1708	0.0013658	1166.93	66.873	0.51538	66.873	66.568	67.083	0	0	0	0
DVLNLVYLCEALNLPEVAR	19	96	158	24	29	1	0	Unmodified	_DVLNLVYLCEALNLPEVAR_					0	0	0	0	O70475	O70475	O70475	Ugdh	UDP-glucose 6-dehydrogenase	MULTI-MSMS	Agh3_0ha_P1_1total	1	P_0ha	1101.59	2	1101.09	2200.16	0.18994	0.00020914	-0.16929	-0.0001864	0.020653	2.2741e-05	1101.59	73.758	0.32103	73.758	73.602	73.923	0	0	0	0
DVLSVAFSSDNR	12	55	88	16	21	0	0	Unmodified	_DVLSVAFSSDNR_					0	0	0	0	P68040	P68040	P68040	Rack1	Small ribosomal subunit protein RACK1;Small ribosomal subunit protein RACK1, N-terminally processed	MULTI-MSMS	Agh3_0ha_P1_1total	1	P_0ha	655.323	2	655.323	1308.63	-0.75947	-0.0004977	0.06742	4.4182e-05	-0.69205	-0.00045352	655.323	32.539	0.52554	32.539	32.376	32.902	0	0	0	0
DVNFEFPEFQL	11	66	89	13	20	0	0	Unmodified	_DVNFEFPEFQL_					0	0	0	0	P62082	P62082	P62082	Rps7	Small ribosomal subunit protein eS7	MULTI-MSMS	Agh3_0ha_P1_1total	1	P_0ha	692.825	2	692.825	1383.63	0.4067	0.00028177	0.21198	0.00014687	0.61868	0.00042864	692.825	71.69	0.3623	71.69	71.435	71.798	0	0	0	0
DVNFEFPEFQL	11	66	89	13	20	0	0	Unmodified	_DVNFEFPEFQL_					0	0	0	0	P62082	P62082	P62082	Rps7	Small ribosomal subunit protein eS7	MULTI-MSMS	Agh3_0ha_P1_1total	1	P_0ha	692.825	2	692.825	1383.63	0.69628	0.0004824	0.16925	0.00011726	0.86553	0.00059966	692.825	71.924	0.79491	71.924	71.884	72.678	0	0	0	0
DVNQQEFVR	9	48	75	15	17	0	0	Unmodified	_DVNQQEFVR_					0	0	0	0	Q9CZX8	Q9CZX8	Q9CZX8	Rps19	Small ribosomal subunit protein eS19	MSMS	Agh3_0ha_P1_1total	1	P_0ha	567.78	2	567.781	1133.55	NaN	NaN	NaN	NaN	NaN	NaN	NaN	15.632	1	15.632	15.132	16.132	0	0	0	0
DVPIRQGEIFLLPAR	15	79	130	22	21	0	0	Unmodified	_DVPIRQGEIFLLPAR_					0	0	0	1	Q78JT3	Q78JT3	Q78JT3	Haao	3-hydroxyanthranilate 3,4-dioxygenase	MULTI-MSMS	Agh3_0ha_P1_1total	1	P_0ha	575.667	3	575.333	1722.98	-0.80547	-0.00046342	-0.24112	-0.00013872	-1.0466	-0.00060214	575.667	40.139	0.42008	40.139	39.926	40.346	0	0	0	0
DVPLGAPLCIIVEK	14	67	115	15	19	1	0	Unmodified	_DVPLGAPLCIIVEK_					0	0	0	0	Q8BMF4	Q8BMF4	Q8BMF4	Dlat	Dihydrolipoyllysine-residue acetyltransferase component of pyruvate dehydrogenase complex, mitochondrial	MSMS	Agh3_0ha_P1_1total	1	P_0ha	762.429	2	762.429	1522.84	NaN	NaN	NaN	NaN	NaN	NaN	NaN	48.478	1	48.478	47.978	48.978	0	0	0	0
DVPLGAPLCIIVEK	14	67	115	15	19	1	0	Unmodified	_DVPLGAPLCIIVEK_					0	0	0	0	Q8BMF4	Q8BMF4	Q8BMF4	Dlat	Dihydrolipoyllysine-residue acetyltransferase component of pyruvate dehydrogenase complex, mitochondrial	MULTI-MATCH	Agh3_0ha_P1_1total	1	P_0ha		2	762.429	1522.84	-0.094156	-7.1788e-05	-0.3901	-0.00029742	-0.48425	-0.00036921	762.929	48.718	0.23079	48.718	48.587	48.817	0	0	0	0	0.25525	-0.00052276	NaN
DVQLSGPGGSVQDGAPDLYTYFTMLK	26	123	187	29	41	1	0	Unmodified	_DVQLSGPGGSVQDGAPDLYTYFTMLK_					0	0	0	0	Q62264	Q62264	Q62264	Thrsp	Thyroid hormone-inducible hepatic protein	MULTI-MSMS	Agh3_0ha_P1_1total	1	P_0ha	920.783	3	920.446	2758.32	0.47812	0.00044009	-0.64867	-0.00059706	-0.17054	-0.00015698	920.78	66.34	0.5607	66.34	66.066	66.627	0	0	0	0
DVQNTFYDIVAEFGPMEHTQAVDYVK	26	136	198	32	44	1	0	Unmodified	_DVQNTFYDIVAEFGPMEHTQAVDYVK_					0	0	0	0	P37040	P37040	P37040	Por	NADPH--cytochrome P450 reductase	MULTI-MSMS	Agh3_0ha_P1_1total	1	P_0ha	1006.47	3	1006.14	3015.4	0.22033	0.00022168	-0.14534	-0.00014623	0.074987	7.5448e-05	1006.81	66.77	0.57848	66.77	66.544	67.122	0	0	0	0
DVQNTFYDIVAEFGPMEHTQAVDYVKK	27	142	210	34	45	1	0	Unmodified	_DVQNTFYDIVAEFGPMEHTQAVDYVKK_					0	0	0	1	P37040	P37040	P37040	Por	NADPH--cytochrome P450 reductase	MULTI-MSMS	Agh3_0ha_P1_1total	1	P_0ha	787.379	4	786.88	3143.49	0.16842	0.00013253	0.086683	6.8209e-05	0.2551	0.00020073	787.131	59.699	0.66716	59.699	59.282	59.949	0	0	0	0
DVQTPFLVELEVLDGHEPDGGQR	23	111	172	30	39	0	0	Unmodified	_DVQTPFLVELEVLDGHEPDGGQR_					0	0	0	0	Q9QYR9	Q9QYR9	Q9QYR9	Acot2	Acyl-coenzyme A thioesterase 2, mitochondrial	MULTI-MSMS	Agh3_0ha_P1_1total	1	P_0ha	851.09	3	850.754	2549.24	0.1161	9.877e-05	4.1158	0.0035015	4.2319	0.0036003	851.092	57.969	0.90663	57.969	57.608	58.515	0	0	0	0
DVQTPFLVELEVLDGHEPDGGRR	23	112	176	32	38	0	0	Unmodified	_DVQTPFLVELEVLDGHEPDGGRR_					0	0	0	1	Q8BWN8	Q8BWN8	Q8BWN8	Acot4	Peroxisomal succinyl-coenzyme A thioesterase	MULTI-MSMS	Agh3_0ha_P1_1total	1	P_0ha	860.437	3	860.101	2577.28	0.36931	0.00031764	1.1551	0.00099353	1.5244	0.0013112	860.104	51.364	0.63626	51.364	51.197	51.834	0	0	0	0
DVQTPFLVELEVLDGHEPDGGRR	23	112	176	32	38	0	0	Unmodified	_DVQTPFLVELEVLDGHEPDGGRR_					0	0	0	1	Q8BWN8	Q8BWN8	Q8BWN8	Acot4	Peroxisomal succinyl-coenzyme A thioesterase	MULTI-MSMS	Agh3_0ha_P1_1total	1	P_0ha	645.327	4	645.328	2577.28	0.56032	0.00036159	-0.8909	-0.00057493	-0.33058	-0.00021333	645.328	51.334	0.72064	51.334	51.113	51.834	0	0	0	0
DVQTPFVVELEVLDGHEPDGGQR	23	110	170	30	39	0	0	Unmodified	_DVQTPFVVELEVLDGHEPDGGQR_					0	0	0	0	O55137;Q9QYR7	O55137;Q9QYR7	O55137	Acot1;Acot3	Acyl-coenzyme A thioesterase 1;Acyl-coenzyme A thioesterase 3	MULTI-MSMS	Agh3_0ha_P1_1total	1	P_0ha	846.417	3	846.082	2535.22	0.67995	0.0005753	0.99496	0.00084182	1.6749	0.0014171	846.416	54.384	1.2622	54.384	53.987	55.249	0	0	0	0
[truncated: 80,344 more rows]
[truncated: 29 more columns]

## Sheet: Fig2A_2
Sequence	Length	C count	H count	N count	O count	S count	P count	Modifications	Modified sequence	Acetyl (K) Probabilities	Oxidation (M) Probabilities	Acetyl (K) Score Diffs	Oxidation (M) Score Diffs	Acetyl (K)	Acetyl (Protein N-term)	Oxidation (M)	Missed cleavages	Proteins	Leading proteins	Leading razor protein	Gene names	Protein names	Type	Raw file	Fraction	Experiment	MS/MS m/z	Charge	m/z	Mass	Uncalibrated - Calibrated m/z [ppm]	Uncalibrated - Calibrated m/z [Da]	Mass error [ppm]	Mass error [Da]	Uncalibrated mass error [ppm]	Uncalibrated mass error [Da]	Max intensity m/z 0	Retention time	Retention length	Calibrated retention time	Calibrated retention time start	Calibrated retention time finish	Retention time calibration	Scan index	Scan index min	Scan index max	Match time difference	Match m/z difference	Match q-value
[truncated: 92,837 more rows]
[truncated: 29 more columns]

[truncated: 29 more sheets: Fig3A, Fig3C, Fig4A, Fig4C_1, Fig4C_2, Fig5B, Fig5D, Fig5E, Fig6C, Fig7A_1, Fig7A_2, Fig7B_1, Fig7B_2, Fig7B_3, Fig7C, Fig7D, Fig7E, Fig7F, Fig8A, Fig8B …]
